# Supplementary material for: Gene expression patterns associated with neurological disease in human HIV infection
Source: PLoS One. 2017 Apr 26;12(4):e0175316. doi: 10.1371/journal.pone.0175316 (PMC5405951; doi:10.1371/journal.pone.0175316)
Supplement: S1 Table — (XLSX) [file pone.0175316.s001.xlsx]

## Sheet: Sheet1
1 - 24 White Matter			25 - 48 Frontal Cortex			49 - 72 Basal Ganglia
Lab ID	Weight (grams)	RNA (Mcg)	Lab ID	Weight (grams)	RNA (Mcg)	Lab ID	Weight (grams)	RNA (Mcg)
WM-A1-01	0.459	101.2	FC-A1-25	0.262	147.1	BG-A1-49	0.486	203.2
WM-A2-02	0.371	92.1	FC-A2-26	0.295	106.8	BG-A2-50	0.353	147.5
WM-A3-03	0.311	77.6	FC-A3-27	0.329	181.3	BG-A3-51	0.285	140.8
WM-A4-04	0.25	64.3	FC-A4-28	0.335	193.1	BG-A4-52	0.296	148.8
WM-A5-05	0.299	87.9	FC-A5-29	0.281	164.8	BG-A5-53	0.284	139.6
WM-A6-06¶	0.145	29.7	FC-A6-30	0.176	49.9	BG-A6-54	0.141	40
WM-B1-07 †	0.224	52.1	FC-B1-31	0.406	172.7	BG-B1-55	0.474	191.1
WM-B2-08	0.263	100.6	FC-B2-32	0.466	262.4	BG-B2-56	0.353	184.9
WM-B3-09	0.218	82.9	FC-B3-33	0.27	137.2	BG-B3-57	0.168	78.7
WM-B4-10	0.156	45.2	FC-B4-34	0.147	73.7	BG-B4-58	0.327	107.1
WM-B5-11 †¶	0.132	34.5	FC-B5-35 †¶	0.203	81.7	BG-B5-59 †¶	0.103	43.6
WM-B6-12 †¶	0.361	138.5	FC-B6-36 †¶	0.428	248.4	BG-B6-60 †¶	0.442	152.2
WM-C1-13	0.279	80.3	FC-C1-37	0.273	160.8	BG-C1-61	0.27	140.5
WM-C2-14	0.298	77.3	FC-C2-38	0.46	206.6	BG-C2-62	0.306	133.2
WM-C3-15 †	0.242	86.4	FC-C3-39	0.358	152.3	BG-C3-63	0.235	118.6
WM-C4-16	0.147	40.4	FC-C4-40	0.2	110.5	BG-C4-64	0.14	66.9
WM-C5-17	0.15	37.2	FC-C5-41	0.15	69.5	BG-C5-65 †¶	0.11	53.4
WM-C6-18 †	0.245	83.6	FC-C6-42	0.244	126.1	BG-C6-66	0.204	124.6
WM-C7-19 †	0.293	76	FC-C7-43	0.346	193.6	BG-C7-67	0.343	159.1
WM-D1-20*	0.433	218.5	FC-D1-44*	0.313	112.8	BG-D1-68	0.436	204.4
WM-D2-21	0.265	111.1	FC-D2-45	0.514	233.3	BG-D2-69	0.183	99.3
WM-D3-22	0.259	87.1	FC-D3-46	0.451	194.8	BG-D3-70	0.265	122.8
WM-D4-23	0.111	27.8	FC-D4-47	0.175	91.2	BG-D4-71	0.168	91.9
WM-D5-24	0.111	42.1	FC-D5-48	0.081	41.1	BG-D5-72	0.125	73.2
Notes:
*excluded due to conflicting expression
Another 9 samples were filtered out based on QC

## Sheet: Sheet2
		SUBJECTS ARRANGED ACCORDING TO SELECTION CRITERIA
		Original Identifier	Impairment Score	Age (Year)	Race	Gender	ARV Exposure	Freeze time (hours)	Diagnosis
		Group A
		A1	N/A	44	White	M	Not applicable	21.5	Normal
		A2	N/A	53	White	M	Not applicable	22.5	Normal
		A3	N/A	63	Hispanic	M	Not applicable	19	Normal
		A4	N/A	58	White	M	Not applicable	13	Normal
		A5	N/A	34	White	M	Not applicable	24	Normal
		A6	N/A	48	White	F	Not applicable	12	Normal
		Total/Averages	N/A	50	W=5	M=5		18.7	Normal=6
					H=1	F=1
		Group B
		B1	4	49	White	M	3TC, APV, D4T, DDI,	6	Normal
							IDV, KTA, NVP, RTV,
							SQV, ZDV
		B2	3	47	White	M	3TC, ABC, APV, D4T,	4.6	Normal
							DDC, DDI, EFV, HU,
							IDV, KTA, NFV, NVP,
							RTV, SQV, T20, TFV,
							ZDV
		B3	3	44	White	M	3TC, ABC, ATV, D4T,	22.3	Normal
							NFV, NVP, RTV, SQV,
							TRU
		B4	1	59	White	M	3TC, D4T, KTA,	12	Subsyndromic
							RTV, TFV
		B5	1	60	White	M	3TC, APV, D4T, DDI,	48	Normal
							EFV, IDV, NVP, RTV,
							TFV, ZDV
		B6	Normal	39	White	M	3TC, ABC, D4T, EFV,	11	Normal
							IDV, KTA, NVP
		Total/Averages	2.4	49.7	W=6	M=6		17.3	Normal=5
						F=0			Subsyndromic=1
		Group C
		C1	7	33	Black	M	3TC, ABC, APV, D4T,	6	"Possible HAD"
							DDI, EFV, IDV, KTA,
							NVP, RTV, SQV, TFV,
							TZV, ZDV
		C2	6	35	White	M	No ARV exposure history	11.3	MCMD
		C3	7	57	White	M	3TC, D4T, DDI, NFV,	6.8	"Possible HAD"
							ZDV
		C4	7	36	Hispanic	M	No ARV exposure history	9	MCMD
		C5	7	52	White	M	3TC, D4T, NFV	6	MCMD
		C6	8	41	White	M	3TC, ABC, D4T, FTV,	5.5	"Probable HAD"
							IDV, KTA, ZDV
		C7	8	52	Hispanic	M	APV, CBV, KTA, NVP,	6	HAD
							TFV
		Total/Averages	7.1	43.7	W=4	M=7		7.2	MCMD=3
					H=2	F=0			HAD=4
					B=1
		Group D
		D1	6	48	White	M	APV, CBV, D4T, EFV,	7.5	"Probable MCMD"
							NFV, RTV
		D2	9	32	White	M	3TC, CBV, D4T, NPV, ZDV	14.5	HAD
		D3	Severe	39	White	M	3TC, ABC, D4T, DDI,	5.5	HAD
							EFV, IDV, NFV, ZDV
		D4	8	55	White	M	ARV exposure,	15	HAD
							medications unknown
		D5	7	41	Hispanic	M	ARV exposure,	10	"Probable HAD"
							medications unknown
		Total/Averages	7.5	43	W=4	M=5		10.5	MCMD=1
					H=1	F=0			HAD=4

## Sheet: Sheet3
		SUBJECTS ARRANGED ACCORDING TO SELECTION CRITERIA
		Original Identifier	Impairment Score	Age (Year)	Race	Gender	ARV Exposure	Freeze time (hours)	Diagnosis
		Group A
		A1	N/A	44	White	M	Not applicable	21.5	Normal
		A2	N/A	53	White	M	Not applicable	22.5	Normal
		A3	N/A	63	Hispanic	M	Not applicable	19	Normal
		A4	N/A	58	White	M	Not applicable	13	Normal
		A5	N/A	34	White	M	Not applicable	24	Normal
		A6	N/A	48	White	F	Not applicable	12	Normal
		Total/Averages	N/A	50	W=5	M=5		18.7	Normal=6
					H=1	F=1
		Group B
		B1	4	49	White	M	3TC, APV, D4T, DDI,	6	Normal
							IDV, KTA, NVP, RTV,
							SQV, ZDV
		B2	3	47	White	M	3TC, ABC, APV, D4T,	4.6	Normal
							DDC, DDI, EFV, HU,
							IDV, KTA, NFV, NVP,
							RTV, SQV, T20, TFV,
							ZDV
		B3	3	44	White	M	3TC, ABC, ATV, D4T,	22.3	Normal
							NFV, NVP, RTV, SQV,
							TRU
		B4	1	59	White	M	3TC, D4T, KTA,	12	Subsyndromic
							RTV, TFV
		B5	1	60	White	M	3TC, APV, D4T, DDI,	48	Normal
							EFV, IDV, NVP, RTV,
							TFV, ZDV
		B6	Normal	39	White	M	3TC, ABC, D4T, EFV,	11	Normal
							IDV, KTA, NVP
		Total/Averages	2.4	49.7	W=6	M=6		17.3	Normal=5
						F=0			Subsyndromic=1
		Group C
		C1	7	33	Black	M	3TC, ABC, APV, D4T,	6	"Possible HAD"
							DDI, EFV, IDV, KTA,
							NVP, RTV, SQV, TFV,
							TZV, ZDV
		C2	6	35	White	M	No ARV exposure history	11.3	MCMD
		C3	7	57	White	M	3TC, D4T, DDI, NFV,	6.8	"Possible HAD"
							ZDV
		C4	7	36	Hispanic	M	No ARV exposure history	9	MCMD
		C5	7	52	White	M	3TC, D4T, NFV	6	MCMD
		C6	8	41	White	M	3TC, ABC, D4T, FTV,	5.5	"Probable HAD"
							IDV, KTA, ZDV
		C7	8	52	Hispanic	M	APV, CBV, KTA, NVP,	6	HAD
							TFV
		Total/Averages	7.1	43.7	W=4	M=7		7.2	MCMD=3
					H=2	F=0			HAD=4
					B=1
		Group D
		D1	6	48	White	M	APV, CBV, D4T, EFV,	7.5	"Probable MCMD"
							NFV, RTV
		D2	9	32	White	M	3TC, CBV, D4T, NPV, ZDV	14.5	HAD
		D3	Severe	39	White	M	3TC, ABC, D4T, DDI,	5.5	HAD
							EFV, IDV, NFV, ZDV
		D4	8	55	White	M	ARV exposure,	15	HAD
							medications unknown
		D5	7	41	Hispanic	M	ARV exposure,	10	"Probable HAD"
							medications unknown
		Total/Averages	7.5	43	W=4	M=5		10.5	MCMD=1
					H=1	F=0			HAD=4

## Sheet: Medication
	Clinical and demographic features of the subjects selected in the study*
	Original Identifier	Impairment Score	Age (Year)	Race	Gender	ARV Exposure	Diagnosis
	Group A
	A1	N/A	44	White	M	Not applicable	Normal
	A2	N/A	53	White	M	Not applicable	Normal
	A3	N/A	63	Hispanic	M	Not applicable	Normal
	A4	N/A	58	White	M	Not applicable	Normal
	A5	N/A	34	White	M	Not applicable	Normal
	A6	N/A	48	White	F	Not applicable	Normal
	Total/Averages	N/A	50	White=5	M=5		Normal=6
				Hispanic=1	F=1
	Group B
	B1	4	49	White	M	3TC, APV, D4T, DDI,	Normal
						IDV, KTA, NVP, RTV,
						SQV, ZDV
	B2	3	47	White	M	3TC, ABC, APV, D4T,	Normal
						DDC, DDI, EFV, HU,
						IDV, KTA, NFV, NVP,
						RTV, SQV, T20, TFV,
						ZDV
	B3	3	44	White	M	3TC, ABC, ATV, D4T,	Normal
						NFV, NVP, RTV, SQV,
						TRU
	B4	1	59	White	M	3TC, D4T, KTA,	Subsyndromic
						RTV, TFV
	B5	1	60	White	M	3TC, APV, D4T, DDI,	Normal
						EFV, IDV, NVP, RTV,
						TFV, ZDV
	B6	Normal	39	White	M	3TC, ABC, D4T, EFV,	Normal
						IDV, KTA, NVP
	Total/Averages	2.4	49.7	White=6	M=6		Normal=5
					F=0		Subsyndromic=1
	Group C
	C1	7	33	Black	M	3TC, ABC, APV, D4T,	"Possible HAD"
						DDI, EFV, IDV, KTA,
						NVP, RTV, SQV, TFV,
						TZV, ZDV
	C2	6	35	White	M	No ARV exposure history	MCMD
	C3	7	57	White	M	3TC, D4T, DDI, NFV,	"Possible HAD"
						ZDV
	C4	7	36	Hispanic	M	No ARV exposure history	MCMD
	C5	7	52	White	M	3TC, D4T, NFV	MCMD
	C6	8	41	White	M	3TC, ABC, D4T, FTV,	"Probable HAD"
						IDV, KTA, ZDV
	C7	8	52	Hispanic	M	APV, CBV, KTA, NVP,	HAD
						TFV
	Total/Averages	7.1	43.7	White=4	M=7		MCMD=3
				Hispanic=2	F=0		HAD=4
				Black=1
	Group D
	D1	6	48	White	M	APV, CBV, D4T, EFV,	"Probable MCMD"
						NFV, RTV
	D2	9	32	White	M	3TC, CBV, D4T, NPV, ZDV	HAD
	D3	Severe	39	White	M	3TC, ABC, D4T, DDI,	HAD
						EFV, IDV, NFV, ZDV
	D4	8	55	White	M	ARV exposure,	HAD
						medications unknown
	D5	7	41	Hispanic	M	ARV exposure,	"Probable HAD"
						medications unknown
	Total/Averages	7.5	43	White=4	M=5		MCMD=1
				Hispanic=1	F=0		HAD=4
	From NNTC website Impairment Score is an index of overall performance on the NNTC neuropsychological test battery. A score <4 is considered normal; a score >7 indicates impairment severe enough to be classified as dementia.
	** HAD = HIV-associated dementia; MCMD = Minor Cognitive and Motor Disorder; Subsyndromic = Mildy abnormal test performance without symptoms of impairment.

## Sheet: Sheet5
1 - 24 White Matter			25 - 48 Frontal Cortex			49 - 72 Basal Ganglia
Lab ID			Lab ID			Lab ID
WM-A1-01			FC-A1-25			BG-A1-49
WM-A2-02			FC-A2-26			BG-A2-50
WM-A3-03			FC-A3-27			BG-A3-51
WM-A4-04			FC-A4-28			BG-A4-52
WM-A5-05			FC-A5-29			BG-A5-53
WM-A6-06¶			FC-A6-30			BG-A6-54
WM-B1-07 †			FC-B1-31			BG-B1-55
WM-B2-08			FC-B2-32			BG-B2-56
WM-B3-09			FC-B3-33			BG-B3-57
WM-B4-10			FC-B4-34			BG-B4-58
WM-B5-11 †¶			FC-B5-35 †¶			BG-B5-59 †¶
WM-B6-12 †¶			FC-B6-36 †¶			BG-B6-60 †¶
WM-C1-13			FC-C1-37			BG-C1-61
WM-C2-14			FC-C2-38			BG-C2-62
WM-C3-15 †			FC-C3-39			BG-C3-63
WM-C4-16			FC-C4-40			BG-C4-64
WM-C5-17			FC-C5-41			BG-C5-65 †¶
WM-C6-18 †			FC-C6-42			BG-C6-66
WM-C7-19 †			FC-C7-43			BG-C7-67
WM-D1-20*			FC-D1-44*			BG-D1-68
WM-D2-21			FC-D2-45			BG-D2-69
WM-D3-22			FC-D3-46			BG-D3-70
WM-D4-23			FC-D4-47			BG-D4-71
WM-D5-24			FC-D5-48			BG-D5-72
Notes:
*excluded due to conflicting expression
Another 9 samples were filtered out based on QC

## Sheet: QC for Arrays
	Brain regions selected in the Gene Array Study
	White Matter	Frontal cortex	Basal Ganglia
	WM-A1-01	FC-A1-25	BG-A1-49
	WM-A2-02	FC-A2-26	BG-A2-50
	WM-A3-03	FC-A3-27	BG-A3-51
	WM-A4-04	FC-A4-28	BG-A4-52
	WM-A5-05	FC-A5-29	BG-A5-53
	WM-A6-06¶	FC-A6-30	BG-A6-54
	WM-B1-07 †	FC-B1-31	BG-B1-55
	WM-B2-08	FC-B2-32	BG-B2-56
	WM-B3-09	FC-B3-33	BG-B3-57
	WM-B4-10	FC-B4-34	BG-B4-58
	WM-B5-11 †¶	FC-B5-35 †¶	BG-B5-59 †¶
	WM-B6-12 †¶	FC-B6-36 †¶	BG-B6-60 †¶
	WM-C1-13	FC-C1-37	BG-C1-61
	WM-C2-14	FC-C2-38	BG-C2-62
	WM-C3-15 †	FC-C3-39	BG-C3-63
	WM-C4-16	FC-C4-40	BG-C4-64
	WM-C5-17	FC-C5-41	BG-C5-65 †¶
	WM-C6-18 †	FC-C6-42	BG-C6-66
	WM-C7-19 †	FC-C7-43	BG-C7-67
	WM-D1-20*	FC-D1-44*	BG-D1-68
	WM-D2-21	FC-D2-45	BG-D2-69
	WM-D3-22	FC-D3-46	BG-D3-70
	WM-D4-23	FC-D4-47	BG-D4-71
	WM-D5-24	FC-D5-48	BG-D5-72
	Notes:
	excluded due to
	conflicting
	expression
	excluded based
	on QC
