# Supplementary material for: Gene expression patterns associated with neurological disease in human HIV infection
Source: PLoS One. 2017 Apr 26;12(4):e0175316. doi: 10.1371/journal.pone.0175316 (PMC5405951; doi:10.1371/journal.pone.0175316)
Supplement: S2 Table — (XLSX) [file pone.0175316.s002.xlsx]

## Sheet: ST2
Supplementary Table 2: Pathways enriched in the A-B comparison
pathways	classification	NES.whiteMatter_BvsA	pval.whiteMatter_BvsA	fdr.whiteMatter_BvsA	genesInLE.wm	NES.FrontalCortex_BvsA	pval.FrontalCortex_BvsA	fdr.FrontalCortex_BvsA	genesInLE.fc	NES.basalGanglia_BvsA	pval.basalGanglia_BvsA	fdr.basalGanglia_BvsA	genesInLE.bg	N_BvsA
REACTOME_ANTIGEN_PROCESSING_CROSS_PRESENTATION	common	1.9672	0.001	0.0084862	B2M CTSS CYBA CYBB FCGR1A FCGR1B HLA-A HLA-B HLA-C HLA-F HLA-G NCF2 NCF4 PSMA3 PSMB8 PSMB9 PSMD9 PSME1 PSME4 TAP1 TAP2	2.11135	0.001	0.000784181	B2M HLA-A HLA-B HLA-C HLA-F HLA-G ITGB5 LNPEP PSMA1 PSMB1 PSMB3 PSMB8 PSMB9 PSMC2 PSMC4 PSMD1 PSMD11 PSMD13 PSMD4 PSMD5 PSMD9 PSME1 PSME4 SEC61A1 TAP1 TAP2 UBA52	2.45723	0.001	0	B2M CTSS CYBA FCGR1B HLA-A HLA-B HLA-C HLA-F HLA-G ITGAV LNPEP NCF2 NCF4 PDIA3 PSMA3 PSMA4 PSMA7 PSMB1 PSMB3 PSMB8 PSMB9 PSMC6 PSMD1 PSMD13 PSMD5 PSMD7 PSMD9 PSME1 PSME4 RPS27A SEC61A1 SEC61G TAP1 TAP2	3
REACTOME_INTERFERON_ALPHA_BETA_SIGNALING	common	2.58513	0.001	0	GBP2 HLA-A HLA-B HLA-C HLA-F HLA-G IFI35 IFI6 IFIT3 IFITM1 IFITM2 IFITM3 IFNA5 IFNA7 IFNA8 IRF5 IRF6 IRF7 IRF8 IRF9 ISG15 ISG20 MX1 MX2 OAS1 OAS2 OAS3 OASL PSMB8 PTPN6 SOCS3 STAT1 USP18 XAF1	2.27673	0.001	0	ADAR HLA-A HLA-B HLA-C HLA-G IFI27 IFI35 IFI6 IFIT1 IFIT2 IFIT3 IFITM1 IFITM2 IFITM3 IRF2 IRF3 IRF7 IRF9 ISG15 MX1 MX2 OAS3 PSMB8 RNASEL STAT1 USP18	2.05694	0.001	0.00190942	GBP2 HLA-A HLA-B HLA-C HLA-F HLA-G IFI27 IFI35 IFI6 IFIT1 IFIT2 IFIT3 IFITM1 IFITM2 IFITM3 IRF2 IRF3 IRF7 ISG15 MX1 PSMB8 RNASEL SOCS3 USP18	3
REACTOME_INTERFERON_SIGNALING	common	2.52645	0.001	0	B2M EIF4E2 EIF4G2 EIF4G3 FCGR1A FCGR1B GBP1 GBP2 GBP5 HERC5 HLA-A HLA-B HLA-C HLA-DPA1 HLA-DPB1 HLA-F HLA-G ICAM1 IFI35 IFI6 IFIT3 IFITM1 IFITM2 IFITM3 IFNA5 IFNG IFNGR2 IRF5 IRF7 IRF8 IRF9 ISG15 ISG20 JAK2 MX1 MX2 NUP107 NUP43 NUPL1 OAS1 OAS2 OAS3 OASL PRKCD PSMB8 PTAFR PTPN2 PTPN6 SP100 STAT1 UBE2L6 USP18 VCAM1 XAF1	2.20071	0.001	0	AAAS ADAR B2M CD44 EIF4A3 EIF4E2 FLNB GBP1 HERC5 HLA-A HLA-B HLA-C HLA-G IFI27 IFI35 IFI6 IFIT1 IFIT2 IFIT3 IFITM1 IFITM2 IFITM3 IFNGR1 IRF2 IRF3 IRF7 IRF9 ISG15 KPNB1 MAPK3 MX1 MX2 NCAM1 NUP107 NUP133 NUP188 NUP214 NUP43 NUP50 NUP62 NUP85 OAS1 OAS3 PSMB8 RAE1 RNASEL SP100 STAT1 TRIM25 UBA52 UBE2E1 UBE2L6 USP18 VCAM1 XAF1	2.10237	0.001	0.000678348	CAMK2D CD44 EIF4E2 EIF4G1 FLNB GBP1 GBP2 HLA-A HLA-B HLA-C HLA-F HLA-G ICAM1 IFI27 IFI35 IFI6 IFIT1 IFIT2 IFIT3 IFITM1 IFITM2 IFITM3 IRF2 IRF3 IRF7 IRF9 ISG15 KPNA2 KPNB1 MX1 NUP107 NUP133 NUP35 NUP43 NUP50 NUP54 NUP62 NUP85 NUP93 NUPL1 OAS2 PSMB8 PTPN2 RAE1 RNASEL RPS27A SOCS3 SP100 STAT1 TRIM25 UBE2E1 USP18 VCAM1	3
REACTOME_CYTOKINE_SIGNALING_IN_IMMUNE_SYSTEM	common	2.11403	0.001	0.000743888	B2M CDK1 CSF2RA CSF2RB EIF4E2 EIF4G2 EIF4G3 FCGR1A FCGR1B GBP1 GBP2 GBP5 GHR HCK HERC5 HGF HLA-A HLA-B HLA-C HLA-DPA1 HLA-DPB1 HLA-F HLA-G ICAM1 IFI35 IFI6 IFIT3 IFITM1 IFITM2 IFITM3 IFNA5 IFNA7 IFNA8 IFNG IFNGR2 IL18 IL1R1 IL1RAP IL2 IL5RA IL6R IRAK1 IRAK4 IRF5 IRF6 IRF7 IRF8 IRF9 IRS2 ISG15 ISG20 JAK2 LYN MAP3K8 MX1 MX2 MYD88 NOD2 NUP107 NUP43 NUPL1 OAS1 OAS2 OAS3 OASL PIK3R3 PRKCD PSMB8 PTAFR …	1.95472	0.001	0.00663193	AAAS ADAM17 ADAR B2M CD44 CRKL EIF4A3 EIF4E2 FLNB GAB2 GBP1 GRB2 HERC5 HLA-A HLA-B HLA-C HLA-G IFI27 IFI35 IFI6 IFIT1 IFIT2 IFIT3 IFITM1 IFITM2 IFITM3 IFNGR1 IKBKG IL1R1 IL6 IL6R IRAK1 IRF2 IRF3 IRF7 IRF9 IRS2 ISG15 JAK3 KPNB1 MAPK1 MAPK3 MX1 MX2 MYD88 NCAM1 NUP107 NUP133 NUP188 NUP214 NUP43 NUP50 NUP62 OAS3 PRKACB PSMB8 PTK2B RAE1 RAF1 RBX1 RELA RNASEL SH2B1 SHC1 SP100 STAT1 STAT3 TAB1 TAB2 TNIP…	2.0142	0.001	0.00268513	ADAM17 ADAR B2M CAMK2D CASP1 CD44 CHUK EIF4E2 EIF4G1 FCGR1B FLNB FYN GBP1 GBP2 HGF HLA-A HLA-B HLA-C HLA-DPA1 HLA-F HLA-G ICAM1 IFI27 IFI35 IFI6 IFIT1 IFIT2 IFIT3 IFITM1 IFITM2 IFITM3 IKBKB IKBKG IL1R1 IL6R IL7 IRAK1 IRF2 IRF3 IRF7 IRF9 IRS2 ISG15 JAK3 KPNA2 KPNB1 LYN MAP3K3 MX1 MYD88 NRAS NUP107 NUP133 NUP35 NUP43 NUP50 NUP54 NUP62 NUP85 NUP93 NUPL1 OAS2 PIK3CD PIK3R3 PRKACB PSMB8 PTPN2 RAE1 RAF…	3
REACTOME_ANTIGEN_PRESENTATION_FOLDING_ASSEMBLY_AND_PEPTIDE_LOADING_OF_CLASS_I_MHC	common	2.22852	0.001	0.000191608	B2M ERAP1 HLA-A HLA-B HLA-C HLA-F HLA-G SEC23A SEC24D TAP1 TAP2	2.19912	0.001	0	ERAP1 HLA-A HLA-B HLA-C HLA-G SEC13 SEC24C SEC24D TAP1 TAP2	2.18739	0.001	0	HLA-A HLA-B HLA-C HLA-F HLA-G SEC24D SEC31A TAP1 TAP2	3
KEGG_NEUROACTIVE_LIGAND_RECEPTOR_INTERACTION	common	-1.38726	0.00403226	0.405419	ADRA2B AVPR2 BDKRB2 CCKBR CHRM3 CHRM4 CHRNB2 CHRNG CNR1 CSH1 DRD2 FSHB GABBR2 GABRA4 GABRA5 GABRB2 GABRB3 GABRD GABRG2 GALR2 GCGR GRIA2 GRIK2 GRIK3 GRIN1 GRIN2B GRIN2C GRIN3A GRM3 GRM4 GRM5 HRH3 HTR1A HTR2A HTR2C HTR5A LTB4R2 MC1R MTNR1B NMBR NMUR1 NPFFR1 NTSR2 OPRD1 OPRK1 OPRL1 OXTR P2RX6 PLG PRSS2 PTGER1 RXFP1 SSTR4 SSTR5 TAAR2 TBXA2R THRB UTS2R VIPR1 VIPR2	-2.33962	0.001	0.00019378	ADORA1 ADRA1A ADRA1D ADRA2B ADRA2C ADRB3 AGTR2 BDKRB1 BRS3 CALCR CCKAR CCKBR CGA CHRM2 CHRM5 CHRNA1 CHRNA10 CHRNA2 CHRNA3 CHRNA4 CHRNA5 CHRNA6 CHRNA9 CHRNB3 CHRNB4 CHRND CRHR2 CTSG DRD5 F2 F2RL2 F2RL3 FPR2 FPR3 FSHB FSHR GABBR2 GABRA1 GABRA2 GABRA5 GABRA6 GABRB1 GABRP GABRQ GABRR1 GABRR2 GALR1 GH2 GHRHR GHSR GIPR GLP1R GLP2R GLRA1 GLRA2 GLRA3 GNRHR GPR156 GPR35 GPR50 GRIA1 GRIK1 GRIN2A GRIN2D GRI…	-2.3859	0.001	0	ADRA1A ADRA2C ADRB2 ADRB3 AGTR1 AGTR2 AVPR1A AVPR1B AVPR2 BDKRB2 BRS3 CALCR CCKAR CCKBR CHRM2 CHRNA1 CHRNA3 CHRNA4 CHRNA5 CHRNA9 CHRNB4 CHRND CHRNE CNR1 CNR2 CRHR2 CTSG CYSLTR1 CYSLTR2 DRD2 DRD4 DRD5 EDNRB F2 F2RL2 F2RL3 FSHR GABBR1 GABRA1 GABRA2 GABRA4 GABRA6 GABRB2 GABRB3 GABRG1 GABRG3 GABRP GABRR1 GABRR2 GALR1 GCGR GH1 GH2 GHSR GIPR GLP1R GLP2R GLRA1 GLRA2 GLRA3 GNRHR GPR156 GPR50 GRIA1 GRID2 …	2
KEGG_OLFACTORY_TRANSDUCTION	common	-0.838605	0.851626	0.918308	CALML6 CAMK2B GNAL GUCA1A OR10A3 OR10H1 OR13C4 OR1J2 OR2B6 OR2L13 OR51B6 OR8G1 PDE1C	-2.45665	0.001	0	CALML5 CLCA1 GUCA1C OR10A3 OR10A5 OR10C1 OR10H2 OR10J1 OR11A1 OR12D2 OR12D3 OR1A1 OR1A2 OR1C1 OR1D2 OR1E1 OR1G1 OR2A4 OR2B2 OR2B6 OR2F1 OR2F2 OR2H2 OR2J2 OR2L13 OR2L2 OR2S2 OR3A2 OR4D1 OR51B2 OR51B4 OR51B5 OR51B6 OR51I1 OR51I2 OR51M1 OR52A1 OR5I1 OR5K1 OR5L2 OR5V1 OR7A17 OR7A5 OR7C1 OR7C2 OR8D1 OR8G2 PDC PRKG2	-2.36788	0.001	0	CALML3 CALML5 CALML6 CAMK2B CAMK2G CLCA1 CNGA3 CNGA4 CNGB1 GUCA1C OR10A5 OR10C1 OR10H3 OR12D3 OR13C4 OR14J1 OR1A1 OR1A2 OR1C1 OR1D2 OR1D5 OR1E1 OR1G1 OR1I1 OR1J4 OR1Q1 OR2B2 OR2B3 OR2B6 OR2C1 OR2F1 OR2H2 OR2J2 OR2J3 OR2K2 OR2L2 OR2M4 OR2S2 OR3A2 OR4D2 OR51B2 OR51B4 OR51B5 OR51E1 OR51E2 OR51I2 OR5I1 OR5J2 OR5K1 OR5L2 OR5P2 OR5V1 OR6A2 OR6B1 OR7A10 OR7A17 OR7C2 OR7E24 OR8B8 OR8D1 OR8G1 PDC PRKG2	2
REACTOME_ORC1_REMOVAL_FROM_CHROMATIN	common	1.16647	0.1881	0.551633	CCNA1 CDK2 MCM2 MCM3 MCM4 MCM6 PSMA3 PSMB8 PSMB9 PSMD9 PSME1 PSME4	1.94097	0.001	0.00747585	CCNA1 CDC6 CDK2 CDKN1A CDKN1B MCM2 MCM3 MCM4 MCM5 MCM6 MCM7 MCM8 ORC2 ORC3 ORC6 PSMA1 PSMA7 PSMA8 PSMB1 PSMB3 PSMB8 PSMB9 PSMC2 PSMC4 PSMC6 PSMD1 PSMD11 PSMD13 PSMD4 PSMD5 PSMD9 PSME1 PSME4 UBA52	2.09319	0.001	0.000878769	CCNA2 CDK2 CDKN1A CDKN1B MCM2 MCM3 MCM5 MCM6 MCM8 ORC2 ORC3 ORC6 PSMA3 PSMA4 PSMA7 PSMB1 PSMB3 PSMB4 PSMB8 PSMB9 PSMC5 PSMC6 PSMD1 PSMD13 PSMD3 PSMD5 PSMD7 PSMD9 PSME1 PSME4 PSMF1 RPS27A	2
REACTOME_ANTIVIRAL_MECHANISM_BY_IFN_STIMULATED_GENES	common	1.42168	0.0427699	0.267584	EIF4E2 EIF4G2 EIF4G3 HERC5 ISG15 MX1 MX2 NUP107 NUP43 NUPL1 STAT1 UBE2L6 USP18	2.10111	0.001	0.00111528	AAAS EIF4A3 EIF4E2 FLNB HERC5 IFIT1 IRF3 ISG15 KPNA4 KPNB1 MAPK3 MX1 MX2 NUP107 NUP133 NUP188 NUP214 NUP37 NUP43 NUP50 NUP62 NUP85 RAE1 STAT1 TRIM25 UBA52 UBE2E1 UBE2L6 USP18	2.3248	0.001	0	EIF4E2 EIF4G1 FLNB IFIT1 IRF3 ISG15 KPNA2 KPNB1 MX1 NUP107 NUP133 NUP35 NUP43 NUP50 NUP54 NUP62 NUP85 NUP93 NUPL1 RAE1 RPS27A STAT1 TRIM25 UBE2E1 USP18	2
REACTOME_PEPTIDE_LIGAND_BINDING_RECEPTORS	common	-1.05526	0.317719	0.703711	AVPR2 BDKRB2 CCKBR CCL21 CCR4 CXCR6 EDN2 GALR2 GALR3 GAST MC1R MCHR1 NMBR NMUR1 NPB NPFFR1 NPW NPY NTSR2 OPRD1 OPRK1 OPRL1 OXT OXTR PDYN PENK PF4 PNOC POMC RXFP1 RXFP3 SST SSTR4 SSTR5 TAC1 UTS2R	-2.01549	0.001	0.00673385	AGTR2 BDKRB1 BRS3 CCKAR CCKBR CCL16 CCL17 CCL20 CCL21 CCL22 CCL4 CCL7 CCR2 CCR3 CCR4 CCR6 CCR7 CXCL13 CXCL9 CXCR1 CXCR2 CXCR5 CXCR6 EDN3 F2 F2RL2 F2RL3 FPR2 FPR3 GAL GALR1 GAST GHRL GHSR GRP GRPR HCRTR1 HCRTR2 INSL5 KISS1 KNG1 MC1R MC2R MC5R MLNR NMBR NPB NPBWR2 NPFF NPFFR1 NPFFR2 NPY5R NTS OPRD1 OPRM1 OXT POMC PPBP PPY PRLH PRLHR PROK1 PYY QRFPR RXFP1 RXFP2 RXFP3 SSTR5 TAC1 TACR1 TACR2 TRH TRHR …	-2.28805	0.001	0	AGTR1 AGTR2 AVP AVPR1A AVPR1B AVPR2 BDKRB2 BRS3 C5 CCKAR CCKBR CCL11 CCL16 CCL20 CCL21 CCL22 CCL25 CCL27 CCL28 CCR3 CCR4 CCR6 CCR7 CCR9 CX3CL1 CXCL13 CXCL3 CXCL9 CXCR3 CXCR5 EDN2 EDN3 EDNRB F2 F2RL2 F2RL3 GALR1 GAST GHSR GRP GRPR HCRT HCRTR1 HCRTR2 INSL3 INSL5 KISS1 KNG1 MC1R MC2R MC3R MC5R MCHR2 MLNR NMBR NMU NPBWR2 NPFFR1 NPFFR2 NTS NTSR2 OPRD1 OPRM1 OXT PDYN PENK POMC PPBP PPY PRLH PROK1 PROKR…	2
REACTOME_CLASS_A1_RHODOPSIN_LIKE_RECEPTORS	common	-1.04238	0.340164	0.718636	ADRA2B AVPR2 BDKRB2 CCKBR CCL21 CCR4 CHRM3 CNR1 CXCR6 DRD2 EDN2 FSHB GALR2 GAST GNRH1 GNRH2 GPBAR1 GPR17 GPR68 HRH3 HTR1A HTR2A HTR2C HTR5A LTB4R2 MC1R MTNR1B NMBR NMUR1 NPB NPFFR1 NPY NTSR2 OPN4 OPRD1 OPRK1 OPRL1 OXT OXTR PDYN PENK PF4 PNOC POMC PTGER1 RHO RXFP1 RXFP3 SST SSTR4 SSTR5 TAAR2 TAC1 TBXA2R UTS2R	-2.20325	0.001	0.000581339	ADORA1 ADRA1A ADRA1D ADRA2B ADRB3 AGTR2 AVPR1B AVPR2 BDKRB1 BRS3 C5 CCKAR CCKBR CCL11 CCL16 CCL17 CCL20 CCL21 CCL22 CCL4 CCL5 CCL7 CCR2 CCR3 CCR4 CCR6 CCR7 CGA CHRM2 CHRM5 CNR2 CX3CL1 CXCL13 CXCL9 CXCR1 CXCR2 CXCR3 CXCR5 CXCR6 CYSLTR1 DRD3 DRD5 EDN3 F2 F2RL2 F2RL3 FPR2 FPR3 FSHB FSHR GAL GALR1 GAST GHRL GHSR GNRH1 GNRHR GPBAR1 GPR17 GPR18 GPR39 GPR4 GPR68 GRP GRPR HCAR3 HCRTR1 HCRTR2 HTR1A HTR1B …	-2.3846	0.001	0	ADRA1A ADRB2 ADRB3 AGTR1 AGTR2 AVP AVPR1A AVPR1B AVPR2 BDKRB2 BRS3 C5 CCKAR CCKBR CCL11 CCL16 CCL20 CCL21 CCL22 CCL25 CCL27 CCL28 CCR3 CCR4 CCR6 CCR7 CCR9 CHRM2 CNR1 CNR2 CX3CL1 CXCL13 CXCL3 CXCL9 CXCR3 CXCR5 CYSLTR2 DRD2 DRD5 EDN2 EDN3 EDNRB F2 F2RL2 F2RL3 FFAR2 FSHR GALR1 GAST GHSR GNRH2 GNRHR GPR132 GPR17 GPR18 GRP GRPR HCRT HCRTR1 HCRTR2 HRH2 HRH3 HTR1A HTR1B HTR1D HTR1F HTR2B HTR5A HTR6 HTR7…	2
REACTOME_OLFACTORY_SIGNALING_PATHWAY	common	-0.853655	0.73922	0.906181	GNAL OR10A3 OR10H1 OR1J2 OR2B6 OR2L13 OR51B6	-2.60838	0.001	0	GNGT1 OR10A3 OR10A5 OR10C1 OR10H2 OR10J1 OR11A1 OR1A1 OR1A2 OR1C1 OR1D2 OR1E1 OR1G1 OR2A4 OR2B2 OR2B6 OR2F1 OR2F2 OR2L13 OR2L2 OR2S2 OR3A2 OR4D1 OR51B2 OR51B4 OR51B5 OR51B6 OR51I1 OR51I2 OR51M1 OR52A1 OR5I1 OR5K1 OR5L2 OR5V1 OR7A17 OR7A5 OR7C1 OR7C2 OR8D1	-2.38738	0.001	0	GNGT1 OR10A5 OR10C1 OR10H3 OR10J1 OR14J1 OR1A1 OR1A2 OR1C1 OR1D2 OR1D5 OR1E1 OR1G1 OR1I1 OR1J4 OR1Q1 OR2B2 OR2B3 OR2B6 OR2C1 OR2F1 OR2J3 OR2K2 OR2L2 OR2M4 OR2S2 OR3A2 OR4D2 OR51B2 OR51B4 OR51B5 OR51E1 OR51E2 OR51I2 OR5I1 OR5J2 OR5K1 OR5L2 OR5P2 OR5V1 OR6A2 OR6B1 OR7A10 OR7A17 OR7C2 OR8B8 OR8D1	2
REACTOME_METABOLISM_OF_RNA	common	-0.955675	0.581053	0.816296	CNOT3 CNOT4 CNOT6 DCP1A DCPS DDX6 DIS3 EIF4E EXOSC4 EXOSC5 EXOSC6 FAM153A GEMIN2 GEMIN6 LSM4 LSM6 MAPK11 NUP133 NUP188 NUP35 NUP88 PAIP1 PHAX POM121 PRKCA PSMA2 PSMA7 PSMA8 PSMB4 PSMB5 PSMB6 PSMB7 PSMC2 PSMC3 PSMC5 PSMD12 PSMD2 PSMD3 PSMD4 RPL19 RPL22 RPL23A RPL24 RPL26L1 RPL29 RPL3 RPL30 RPL31 RPL32 RPL34 RPL35 RPL37 RPL3L RPL6 RPL8 RPL9 RPS12 RPS15 RPS15A RPS16 RPS17 RPS18 RPS21 RPS23 RPS25 RPS…	2.07263	0.001	0.00136875	AAAS AKT1 ANP32A CNOT10 CNOT8 DCP1B DCP2 DIS3 EDC4 EIF4A3 EXOSC4 EXOSC8 FAU GEMIN2 GEMIN5 GEMIN6 LSM2 LSM5 MAPK11 NUP107 NUP133 NUP188 NUP214 NUP37 NUP43 NUP50 NUP54 NUP62 NUP85 PPP2R1A PRKCA PRMT5 PSMA1 PSMB1 PSMB3 PSMB8 PSMB9 PSMC2 PSMC4 PSMD1 PSMD11 PSMD13 PSMD4 PSMD5 PSMD9 PSME1 PSME4 RAE1 RBM8A RNPS1 RPL11 RPL12 RPL22 RPL24 RPL27 RPL27A RPL30 RPL32 RPL34 RPL35 RPL35A RPL36 RPL39 RPL41 RPL8 R…	2.02996	0.001	0.00222708	CNOT10 CNOT2 CNOT4 CNOT6 CNOT8 DCP1A DCP2 DCPS EIF4G1 ETF1 EXOSC2 EXOSC7 EXOSC8 EXOSC9 GEMIN2 LSM2 LSM5 NUP107 NUP133 NUP35 NUP43 NUP50 NUP54 NUP62 NUP85 NUP93 NUPL1 PHAX PSMA3 PSMA4 PSMA7 PSMB1 PSMB3 PSMB8 PSMB9 PSMC6 PSMD1 PSMD13 PSMD7 PSMD9 PSME1 PSME4 RAE1 RPL14 RPL27A RPL36 RPL37 RPL37A RPL38 RPLP2 RPS10 RPS12 RPS27 RPS27A RPS3 RPS8 RQCD1 SMG5 SMG6 SNRPD3 SNRPE SNRPF SNRPG TNPO1 UPF3A UPF3B …	2
REACTOME_GPCR_LIGAND_BINDING	common	-1.13402	0.142857	0.622657	ADCYAP1 ADRA2B AVPR2 BDKRB2 CCKBR CCL21 CCR4 CHRM3 CNR1 CXCR6 DRD2 EDN2 FFAR1 FSHB FZD1 FZD9 GABBR2 GALR2 GALR3 GAST GCGR GHRH GNAS GNB3 GNG3 GNG4 GNG7 GNG8 GNRH1 GNRH2 GPBAR1 GPR17 GPR68 GRM3 GRM4 HRH3 HTR1A HTR2A HTR2C HTR5A LTB4R2 MC1R MCHR1 MTNR1B NMBR NMUR1 NPB NPFFR1 NPW NPY NTSR2 OPN4 OPRD1 OPRK1 OPRL1 OXT OXTR PDYN PENK PF4 PNOC POMC PTCH1 PTGER1 PTH2 RHO RXFP1 RXFP3 SCT SST SSTR4 SSTR5 T…	-2.18517	0.001	0.000775119	ADCYAP1 ADM2 ADORA1 ADRA1D ADRB3 BDKRB1 BRS3 CALCA CALCB CASR CCKAR CCKBR CCL16 CCL17 CCL20 CCL21 CCL22 CCL4 CCL7 CCR2 CCR3 CCR4 CCR6 CCR7 CGA CHRM2 CHRM5 CRH CRHR2 CXCL13 CXCL9 CXCR1 CXCR2 CXCR5 CXCR6 DHH DRD5 EDN3 EMR1 EMR3 F2 F2RL2 F2RL3 FPR2 FPR3 FSHB FSHR FZD4 FZD9 GABBR2 GAL GALR1 GAST GHRH GHRHR GHSR GIPR GLP1R GLP2R GNAS GNG7 GNGT1 GNGT2 GNRHR GPBAR1 GPR17 GPR18 GPR39 GPR68 GPRC6A GRM2 GR…	-2.36631	0.001	0	ADRA1A ADRB2 ADRB3 AGTR1 AGTR2 AVP AVPR1A AVPR1B AVPR2 BDKRB2 BRS3 C5 CALCB CASR CCKAR CCKBR CCL11 CCL16 CCL20 CCL21 CCL22 CCL25 CCL27 CCL28 CCR3 CCR4 CCR6 CCR7 CCR9 CHRM2 CNR1 CNR2 CRHR2 CX3CL1 CXCL13 CXCL3 CXCL9 CXCR3 CXCR5 CYSLTR2 DHH DRD2 DRD5 EDN2 EDN3 EDNRB EMR1 F2 F2RL2 F2RL3 FFAR2 FSHR FZD1 FZD4 FZD9 GABBR1 GALR1 GAST GCGR GHRH GHSR GIPR GLP1R GLP2R GNB3 GNGT1 GNRH2 GNRHR GPR132 GPR17 GPR…	2
REACTOME_REGULATION_OF_MRNA_STABILITY_BY_PROTEINS_THAT_BIND_AU_RICH_ELEMENTS	common	1.05027	0.34608	0.697237	DCP2 EXOSC9 PABPC1 PRKCD PSMA3 PSMB8 PSMB9 PSMD9 PSME1 PSME4 ZFP36 ZFP36L1	1.96266	0.001	0.00627344	AKT1 ANP32A DCP2 DIS3 EXOSC4 EXOSC8 MAPK11 NUP214 PRKCA PSMA1 PSMB1 PSMB3 PSMB8 PSMB9 PSMC2 PSMC4 PSMD1 PSMD11 PSMD13 PSMD4 PSMD5 PSMD9 PSME1 PSME4 TNPO1 UBA52 ZFP36 ZFP36L1	2.04052	0.001	0.00207881	ANP32A DCP1A DCP2 DIS3 EIF4G1 EXOSC2 EXOSC7 EXOSC8 EXOSC9 PSMA3 PSMA4 PSMA7 PSMB1 PSMB3 PSMB4 PSMB8 PSMB9 PSMC2 PSMC5 PSMC6 PSMD1 PSMD11 PSMD13 PSMD3 PSMD5 PSMD7 PSMD9 PSME1 PSME4 PSMF1 RPS27A TNPO1 YWHAB ZFP36L1	2
REACTOME_LIGAND_GATED_ION_CHANNEL_TRANSPORT	common	-1.34592	0.107143	0.419438	ARHGEF9 GABRA4 GABRA5 GABRB1 GABRB2 GABRB3 GABRG2	-2.10596	0.001	0.00251914	GABRA2 GABRA5 GABRR1 GLRA1 GLRA2 GLRA3 HTR3A HTR3B HTR3C	-1.91217	0.001	0.00618891	GABRA1 GABRA2 GABRA4 GABRA6 GABRB2 GABRB3 GABRG3 GABRR1 GABRR2 GLRA1 GLRA2 GLRA3 HTR3A HTR3B HTR3C	2
REACTOME_HIV_INFECTION	common	-0.895499	0.753564	0.889379	AP1M1 AP1M2 AP1S1 AP2A2 AP2B1 AP2S1 BANF1 BTRC CCNT1 CTDP1 CUL5 ELMO1 ERCC2 ERCC3 FYN GTF2F2 GTF2H1 LIG4 MNAT1 NMT2 NUP133 NUP188 NUP35 NUP88 PACS1 PAK2 POLR2B POLR2C POLR2D POLR2I POLR2L POM121 PSMA2 PSMA7 PSMA8 PSMB4 PSMB5 PSMB6 PSMB7 PSMC2 PSMC3 PSMC5 PSMD12 PSMD2 PSMD3 PSMD4 RANGAP1 RCC1 RNGTT SKP1 SLC25A4 SSRP1 SUPT5H TAF12 TAF13 TAF4 TAF4B TAF6 TCEB2 TCEB3 VPS37B VPS37C VPS37D	2.17103	0.001	0	AAAS AP1B1 AP1M1 AP1S2 AP2A2 APOBEC3G ATP6V1H B2M CD247 CD8B CTDP1 ERCC3 FYN GTF2A1 GTF2B GTF2E1 GTF2E2 GTF2F1 GTF2H1 HLA-A HMGA1 KPNB1 LIG1 NMT1 NMT2 NUP107 NUP133 NUP188 NUP214 NUP37 NUP43 NUP50 NUP54 NUP62 NUP85 PACS1 PAK2 POLR2A POLR2C POLR2G PSMA1 PSMB1 PSMB3 PSMB8 PSMB9 PSMC2 PSMC4 PSMD1 PSMD11 PSMD13 PSMD4 PSMD5 PSMD9 PSME1 PSME4 RAE1 RANGAP1 RBX1 SLC25A4 SSRP1 SUPT16H SUPT4H1 SUPT5H TAF6 …	2.11065	0.001	0.000568615	AP1G1 AP1M1 AP1S2 AP2A2 AP2B1 AP2M1 AP2S1 B2M CCNH CCNT2 CDK9 CTDP1 CUL5 DOCK2 ERCC3 FEN1 FYN GTF2A1 GTF2E2 GTF2F1 GTF2F2 GTF2H1 GTF2H3 HCK HLA-A KPNB1 LIG1 NMT2 NUP107 NUP133 NUP205 NUP210 NUP35 NUP37 NUP43 NUP50 NUP54 NUP62 NUP85 NUP93 NUPL1 PAK2 POLR2A POLR2B POLR2D POLR2G POLR2K PSIP1 PSMA3 PSMA4 PSMA7 PSMB1 PSMB3 PSMB4 PSMB8 PSMB9 PSMC2 PSMC5 PSMC6 PSMD1 PSMD11 PSMD13 PSMD3 PSMD5 PSMD7 PSMD9…	2
REACTOME_HOST_INTERACTIONS_OF_HIV_FACTORS	common	1.03183	0.365613	0.719032	AP2A1 APOBEC3G B2M CD4 DOCK2 HCK HLA-A NUP107 NUP43 NUPL1 PSIP1 PSMA3 PSMB8 PSMB9 PSMD9 PSME1 PSME4 RAC1 RANBP1	2.15005	0.001	0	AAAS AP1B1 AP1M1 AP1S2 AP2A2 APOBEC3G ATP6V1H B2M CD247 CD8B FYN HLA-A HMGA1 KPNB1 NUP107 NUP133 NUP188 NUP214 NUP37 NUP43 NUP50 NUP54 NUP62 NUP85 PACS1 PAK2 PSMA1 PSMA8 PSMB1 PSMB3 PSMB8 PSMB9 PSMC2 PSMC4 PSMD1 PSMD11 PSMD13 PSMD4 PSMD5 PSMD9 PSME1 PSME4 RAE1 RANGAP1 RBX1 SLC25A4 UBA52	2.19044	0.001	0	AP1G1 AP1M1 AP1S2 AP2A2 AP2B1 AP2S1 B2M CDK9 FYN HCK HLA-A KPNB1 NUP107 NUP133 NUP210 NUP35 NUP37 NUP43 NUP50 NUP54 NUP62 NUP85 NUP93 NUPL1 PSIP1 PSMA3 PSMA4 PSMA7 PSMB1 PSMB3 PSMB4 PSMB8 PSMB9 PSMC5 PSMC6 PSMD1 PSMD13 PSMD3 PSMD5 PSMD7 PSMD9 PSME1 PSME4 PSMF1 RAE1 RANGAP1 RBX1 RPS27A TCEB1	2
REACTOME_APC_C_CDC20_MEDIATED_DEGRADATION_OF_MITOTIC_PROTEINS	common	1.12837	0.244898	0.585514	BUB1B CCNB1 CDK1 MAD2L1 PSMA3 PSMB8 PSMB9 PSMD9 PSME1 PSME4 PTTG1	1.93425	0.001	0.00762465	ANAPC11 ANAPC2 ANAPC5 BUB3 CDC16 MAD2L1 PSMA1 PSMA7 PSMA8 PSMB1 PSMB3 PSMB8 PSMB9 PSMC2 PSMC4 PSMC6 PSMD1 PSMD11 PSMD13 PSMD4 PSMD5 PSMD9 PSME1 PSME4 UBA52 UBE2E1	2.10121	0.001	0.000644431	ANAPC10 ANAPC2 ANAPC4 ANAPC5 BUB1B CDC16 CDC23 CDK1 PSMA3 PSMA4 PSMA7 PSMB1 PSMB3 PSMB4 PSMB8 PSMB9 PSMC2 PSMC5 PSMC6 PSMD1 PSMD11 PSMD13 PSMD3 PSMD5 PSMD7 PSMD9 PSME1 PSME4 PSMF1 RPS27A UBE2D1 UBE2E1	2
REACTOME_CLASS_I_MHC_MEDIATED_ANTIGEN_PROCESSING_PRESENTATION	common	1.19948	0.0706107	0.5113	ASB13 B2M CTSS DTX3L ERAP1 FBXO4 FCGR1A FCGR1B HLA-A HLA-B HLA-C HLA-F HLA-G LRR1 NCF2 NCF4 PSMB8 PSMB9 PSME1 PSME4 RNF182 SEC23A SEC24D TAP1 TAP2 UBE2U	2.05419	0.001	0.00164075	ANAPC11 ANAPC2 ANAPC5 ARIH2 ASB1 B2M BLMH CANX CBLB CDC34 CUL7 DTX3L DZIP3 ERAP1 FBXO17 FBXO2 FBXO4 FBXO44 FBXO6 GAN HLA-A HLA-B HLA-C HLA-F HLA-G ITGB5 LNPEP LRRC41 MRC2 PJA2 PSMA1 PSMA8 PSMB1 PSMB3 PSMB8 PSMB9 PSMC2 PSMC4 PSMD1 PSMD11 PSMD13 PSMD4 PSMD5 PSMD9 PSME1 PSME4 RBCK1 RBX1 RNF34 RNF4 RNF41 SAE1 SEC13 SEC24C SEC24D SEC31A SEC61A1 SKP2 SMURF2 SOCS3 SPSB1 SPSB2 TAP1 TAP2 TRIM21 TRIM36 TRI…	2.15324	0.001	0.000146462	ANAPC10 ANAPC2 ANAPC4 ANAPC5 ARIH2 ASB1 ASB13 ASB6 ASB7 ASB8 ATG7 B2M CBLB CDC16 CDC23 CDC26 CDC27 CDC34 CTSS CUL5 CYBA CYBB DTX3L ERAP1 FBXO17 FBXO4 FBXO6 FCGR1B GAN HERC2 HLA-A HLA-B HLA-C HLA-F HLA-G ITGAV KLHL20 LNPEP LRR1 LRRC41 MKRN1 NCF2 NCF4 NPEPPS PARK2 PDIA3 PSMA3 PSMA4 PSMA7 PSMB1 PSMB3 PSMB4 PSMB8 PSMB9 PSMC2 PSMC5 PSMC6 PSMD1 PSMD11 PSMD13 PSMD3 PSMD5 PSMD7 PSMD9 PSME1 PSME4 PSMF1 RB…	2
NABA_ECM_REGULATORS	common	1.00709	0.440613	0.756999	A2M ADAM18 ADAM2 ADAM20 ADAM28 ADAM7 ADAM9 ADAMDEC1 ADAMTS14 ADAMTS17 ADAMTS19 ADAMTS20 ADAMTS5 ADAMTS6 ADAMTS9 ADAMTSL4 BMP1 C17orf58 CD109 CSTA CTSB CTSC CTSD CTSE CTSH CTSK CTSS CTSV CTSZ F13A1 F9 FAM20A HABP2 HPSE ITIH3 ITIH4 KNG1 LOX LOXL3 LOXL4 LPA MASP1 MEP1B MMP10 MMP12 MMP13 MMP14 MMP15 MMP20 MMP21 MMP27 MMP8 NGLY1 OGFOD1 OGFOD2 PAMR1 PCSK5 PCSK6 PLAT PLAU SERPINA1 SERPINA12 SERPINA2 SER…	-1.9755	0.001	0.00925991	A2ML1 ADAM18 ADAM2 ADAM20 ADAM21 ADAM32 ADAM7 ADAMTS10 ADAMTS12 ADAMTS15 ADAMTS16 ADAMTS2 ADAMTS20 ADAMTS5 ADAMTS7 ADAMTSL1 BMP1 CELA1 CELA2B CELA3A CELA3B CPAMD8 CPN2 CST11 CST2 CST3 CST4 CST7 CST8 CST9 CSTL1 CTSE CTSG CTSH F13B F2 F7 HPSE2 HRG HTRA1 HTRA4 HYAL1 ITIH1 ITIH4 KAZALD1 KNG1 LOXL3 MASP2 MEP1B MMP1 MMP11 MMP13 MMP15 MMP19 MMP20 MMP21 MMP25 MMP26 MMP27 MMP3 MMP8 P4HA3 PAPPA2 PI3 PLAU P…	-1.88545	0.001	0.00828682	A2ML1 ADAM18 ADAM2 ADAM21 ADAM28 ADAM30 ADAM7 ADAMDEC1 ADAMTS10 ADAMTS12 ADAMTS15 ADAMTS16 ADAMTS17 ADAMTS18 ADAMTS2 ADAMTS20 ADAMTS5 ADAMTS6 ADAMTSL2 AMBP BMP1 CELA1 CELA2B CELA3A CPN2 CST2 CST3 CST4 CST5 CST7 CST8 CST9 CST9L CSTL1 CTSE CTSG CTSW ELANE F10 F13B F2 F7 F9 HABP2 HPSE2 HRG HTRA1 HTRA3 HYAL4 ITIH2 ITIH3 ITIH4 ITIH6 KNG1 KY LOX LOXL1 LOXL3 MEP1A MMP10 MMP12 MMP13 MMP19 MMP20 MMP21 MMP…	2
NABA_MATRISOME_ASSOCIATED	common	1.22987	0.00541516	0.479114	A2M ADAM2 ADAM20 ADAM28 ADAM9 ADAMTS14 ADAMTS17 ADAMTS5 ADAMTS6 ADAMTS9 ADAMTSL4 ANGPT2 ANGPTL6 ANXA1 ANXA11 ANXA2 BMP2 BMP5 BMP8A BTC C1QA C1QB C1QC CCL11 CCL18 CCL2 CCL28 CCL4 CD109 CLEC12A CLEC2D CLEC3A CLEC4A CLEC5A CLEC7A CNTF COLEC10 CRLF3 CSTA CTSB CTSC CTSS CTSZ CX3CL1 CXCL11 CXCL2 CXCL3 CXCL5 CXCL6 CXCL8 CXCL9 EBI3 EREG F13A1 F9 FAM20A FGF11 FGF19 FGF20 FGFBP3 FLG FLT3LG FSTL1 FSTL3 GDF1…	-2.04695	0.001	0.00480926	A2ML1 ADAM18 ADAM2 ADAM20 ADAM21 ADAM32 ADAM7 ADAMTS10 ADAMTS12 ADAMTS15 ADAMTS16 ADAMTS2 ADAMTS20 ADAMTS5 ADAMTS7 ADAMTSL1 ANGPTL1 ANGPTL3 ANXA10 ANXA13 ANXA9 BMP1 BMP10 BMP15 BMP3 BRINP3 C1QTNF3 C1QTNF6 C1QTNF7 CCBE1 CCL1 CCL13 CCL16 CCL17 CCL20 CCL21 CCL22 CCL23 CCL24 CCL26 CCL4 CCL7 CD209 CELA1 CELA2B CELA3A CELA3B CFC1 CFC1B CHRDL2 CLEC10A CLEC12A CLEC12B CLEC1B CLEC3A CLEC5A CNTF COLEC10 CP…	-2.3018	0.001	0	A2ML1 ADAM18 ADAM2 ADAM28 ADAM30 ADAM7 ADAMDEC1 ADAMTS10 ADAMTS15 ADAMTS16 ADAMTS17 ADAMTS18 ADAMTS2 ADAMTS20 ADAMTS5 ADAMTS6 ADAMTSL2 AMBP ANGPT4 ANGPTL3 ANXA10 ANXA6 ANXA9 BMP1 BMP10 BMP15 BMP3 BMP7 BTC C1QL1 C1QTNF6 C1QTNF7 CBLN1 CBLN3 CCBE1 CCL1 CCL11 CCL13 CCL16 CCL18 CCL20 CCL21 CCL25 CCL27 CCL28 CELA1 CELA2B CELA3A CHRDL2 CLEC10A CLEC12A CLEC12B CLEC1A CLEC1B CLEC3A CLEC4D CLEC4M CNTF COLE…	2
REACTOME_ER_PHAGOSOME_PATHWAY	common	1.75431	0.001	0.0533627	B2M HLA-A HLA-B HLA-C HLA-F HLA-G PSMB8 PSMB9 PSME1 PSME4 TAP1 TAP2	2.20802	0.001	0	B2M HLA-A HLA-B HLA-C HLA-F HLA-G PSMA1 PSMB1 PSMB3 PSMB8 PSMB9 PSMC2 PSMC4 PSMD1 PSMD11 PSMD13 PSMD4 PSMD5 PSMD9 PSME1 PSME4 SEC61A1 TAP1 TAP2 UBA52	2.44874	0.001	0	B2M HLA-A HLA-B HLA-C HLA-F HLA-G PDIA3 PSMA3 PSMA4 PSMA7 PSMB1 PSMB3 PSMB8 PSMB9 PSMC6 PSMD1 PSMD13 PSMD5 PSMD7 PSMD9 PSME1 PSME4 RPS27A SEC61A1 SEC61G TAP1 TAP2	2
REACTOME_INTERFERON_GAMMA_SIGNALING	common	2.65524	0.001	0	B2M FCGR1A FCGR1B GBP1 GBP2 GBP5 HLA-A HLA-B HLA-C HLA-DPA1 HLA-DPB1 HLA-F HLA-G ICAM1 IFNGR2 IRF5 IRF7 IRF8 IRF9 JAK2 OAS1 OAS2 OAS3 PRKCD PTAFR PTPN2 PTPN6 SP100 STAT1 VCAM1	1.84986	0.001	0.0178717	B2M CD44 GBP1 HLA-A HLA-B HLA-C HLA-F HLA-G IFNGR1 IRF2 IRF3 IRF7 IRF9 NCAM1 OAS1 OAS3 PIAS1 SOCS3 SP100 STAT1 VCAM1	1.93136	0.001	0.00647257	CAMK2D CD44 GBP1 GBP2 HLA-A HLA-B HLA-C HLA-F HLA-G ICAM1 IRF2 IRF3 IRF7 PTPN2 SOCS3 SP100 STAT1 VCAM1	2
KEGG_APOPTOSIS	BG specific	1.2159	0.126531	0.491732	CAPN1 CAPN2 CASP6 CASP8 CSF2RB FAS IL1R1 IL1RAP IRAK1 IRAK4 MAP3K14 MYD88 NFKBIA NTRK1 PIK3CG PIK3R3 PPP3R2 PRKACA RIPK1 TNFRSF10B TNFSF10	1.12062	0.266975	0.418886	AKT1 AKT2 APAF1 ATM BAD BAX BCL2 BCL2L1 BIRC3 CAPN1 CAPN2 CASP6 CFLAR ENDOD1 FADD FAS IKBKB IKBKG IL1R1 IL1RAP IRAK1 MYD88 NFKBIA PIK3CA PIK3CD PIK3R3 PPP3CB PPP3CC PRKACB PRKAR1B PRKAR2A PRKAR2B RELA RIPK1 TNFRSF10B TNFRSF1A TNFSF10 TP53 TRADD XIAP	1.94661	0.001	0.00608987	APAF1 BAD BAX BIRC2 CAPN1 CASP10 CASP6 CFLAR ENDOD1 FADD IKBKB IKBKG IL1R1 IRAK1 MYD88 PIK3R3 PPP3CC PRKACB PRKAR2A RELA TNFRSF10A TNFRSF10B TNFRSF1A TNFSF10 TP53 TRADD XIAP	1
SA_MMP_CYTOKINE_CONNECTION	BG specific	-0.766293	0.785141	0.955437	CD44 IL6R TGFB1 TGFB2 TNFRSF1B TNFSF8	0.951777	0.541156	0.642855	ACE CD44 IL6R TGFB1 TGFB2 TNFRSF1A TNFRSF1B	1.98119	0.00426439	0.00425785	CD44 IL6R TGFB1 TNFRSF1A TNFRSF1B	1
KEGG_NOTCH_SIGNALING_PATHWAY	FC specific	-1.05414	0.353398	0.699696	CREBBP DLL1 DLL3 DTX1 DTX4 DVL1 EP300 HDAC1 HDAC2 JAG2 NCSTN NOTCH1 NUMBL PTCRA RBPJL RFNG SNW1	1.93699	0.001	0.0076787	ADAM17 APH1A CIR1 CTBP2 DLL3 DTX3 DTX3L DVL1 DVL2 DVL3 EP300 HES1 JAG1 KAT2B MAML2 MAML3 NOTCH2 NOTCH3 NOTCH4 NUMB NUMBL PSEN1 PSENEN RFNG SNW1	0.784149	0.887531	0.930173	ADAM17 APH1A CIR1 CREBBP DTX3L DTX4 DVL1 DVL2 EP300 JAG1 KAT2B MAML2 PSEN1 PSENEN	1
BIOCARTA_UCALPAIN_PATHWAY	FC specific	1.35113	0.120075	0.329405	ACTN1 ACTN2 CAPN1 CAPNS1 ITGA1 ITGB3 PTK2 PXN RAC1 RHOA	1.94891	0.001	0.00701485	ACTA1 ACTN1 CAPN1 CAPNS1 ITGB1 PTK2 PXN RHOA SPTAN1 TLN1	0.659741	0.941463	0.990476	PTK2	1
REACTOME_SPRY_REGULATION_OF_FGF_SIGNALING	FC specific	0.881978	0.623762	0.903587	MKNK1	1.97186	0.001	0.0060093	GRB2 MAPK1 MAPK3 PPP2R1A UBA52	-0.745639	0.803604	1	SRC	1
REACTOME_AMINO_ACID_SYNTHESIS_AND_INTERCONVERSION_TRANSAMINATION	FC specific	0.82595	0.695391	0.931306	GPT2 PSPH	2.0144	0.001	0.0030583	ALDH18A1 CCBL1 GLS GLS2 GLUD1 GPT GPT2 PHGDH PSPH	-0.734663	0.806859	1	GLUL PSAT1 PYCR1	1
KEGG_COMPLEMENT_AND_COAGULATION_CASCADES	WM specific	1.9586	0.001	0.00911573	A2M C1QA C1QB C1QC C1R C1S C2 C3 C3AR1 C7 CFB CFI CR2 F13A1 F3 F9 PLAU PLAUR PROS1 SERPINA1 SERPINA5 SERPINC1 SERPIND1 SERPING1 TFPI THBD	-1.32381	0.058011	0.290088	BDKRB1 C4BPB C8A C8B C8G C9 CPB2 F11 F13B F2 F7 FGA FGB FGG KLKB1 KNG1 MASP2 MBL2 PLAU PLAUR PLG SERPINF2	-0.972067	0.520325	0.884247	BDKRB2 C4BPB C5 C6 C8A C8B C9 CPB2 F10 F11 F13B F2 F7 F9 FGA FGB FGG KLKB1 KNG1 MBL2 PLAU PLG SERPINC1 SERPINF2	1
BIOCARTA_CLASSIC_PATHWAY	WM specific	2.18064	0.001	0.000376372	C1QA C1QB C1QC C1R C1S C2 C3 C7	0.929545	0.540541	0.680919	C1R C1S C7	1.0313	0.411236	0.598756	C1QA C1QC C1R C1S C2 C3 C7	1
BIOCARTA_COMP_PATHWAY	WM specific	2.19201	0.001	0.000324259	C1QA C1QB C1QC C1R C1S C2 C3 C7 CFB	0.792331	0.749123	0.864842	C1R C1S C7 CFB	0.985054	0.477752	0.67778	C1QA C1QC C1R C1S C2 C3 C7 CFB	1
BIOCARTA_CTL_PATHWAY	WM specific	1.9563	0.001	0.00888238	B2M FAS HLA-A ICAM1 ITGAL ITGB2	1.13005	0.305882	0.405446	CD247 FAS HLA-A	-1.05971	0.384483	0.748399	CD3D CD3E CD3G FASLG GZMB	1
REACTOME_IMMUNOREGULATORY_INTERACTIONS_BETWEEN_A_LYMPHOID_AND_A_NON_LYMPHOID_CELL	WM specific	2.27194	0.001	0.00013173	B2M C3 CD40 HCST HLA-A HLA-B HLA-C HLA-F HLA-G ICAM1 IFITM1 ITGAL ITGB2 LILRA1 LILRB1 LILRB2 LILRB3 TYROBP VCAM1	1.20391	0.15625	0.318892	CD247 CD34 HLA-A HLA-B HLA-C HLA-G IFITM1 VCAM1	1.13898	0.236504	0.448157	C3 CD34 CD81 HCST HLA-A HLA-B HLA-C HLA-F HLA-G ICAM1 IFITM1 LILRB2 VCAM1	1
KEGG_N_GLYCAN_BIOSYNTHESIS		-0.829288	0.783401	0.917676	ALG12 ALG14 ALG3 B4GALT3 DOLPP1 MGAT3 MGAT5 MGAT5B STT3A STT3B	1.36417	0.0628834	0.176908	ALG14 ALG2 ALG3 ALG5 ALG6 ALG8 ALG9 B4GALT1 B4GALT2 DAD1 DDOST DPAGT1 DPM2 DPM3 FUT8 GANAB MAN1B1 MAN1C1 MAN2A1 MGAT1 MGAT2 MGAT4B MGAT5B MOGS RFT1 RPN1 ST6GAL1	1.93369	0.001	0.00638677	ALG14 ALG2 ALG6 ALG8 B4GALT1 DAD1 DPM1 MAN1B1 MAN1C1 MAN2A1 MAN2A2 MGAT1 MGAT4B MOGS RPN1 ST6GAL1 STT3A	1
KEGG_RETINOL_METABOLISM		0.801502	0.808468	0.944322	ADH1B ADH5 CYP2B6 CYP2C18 CYP2C19 CYP3A43 DHRS3 DHRS9 PNPLA4 RDH10 RPE65 UGT1A1 UGT2A3 UGT2B4	-1.67235	0.00543478	0.0669703	ADH1A ADH1C ADH4 ADH6 ADH7 ALDH1A2 CYP1A1 CYP26A1 CYP2A13 CYP2A7 CYP2B6 CYP2C18 CYP2C19 CYP2C9 CYP3A4 CYP3A5 DGAT1 RDH12 RDH16 UGT1A1 UGT1A6 UGT2B17 UGT2B4	-1.88655	0.001	0.00857411	ADH4 ADH6 ALDH1A1 CYP1A2 CYP2A13 CYP2A7 CYP2B6 CYP2C18 CYP2C19 CYP2C9 CYP3A4 CYP3A43 CYP4A11 DHRS9 RDH12 RDH16 RPE65 UGT1A1 UGT1A6 UGT2B15 UGT2B17 UGT2B28 UGT2B4	1
KEGG_SPLICEOSOME		-0.934448	0.622642	0.837972	ACIN1 AQR BCAS2 BUD31 CDC40 CHERP CRNKL1 CTNNBL1 CWC15 DDX23 DDX5 DHX38 HNRNPC HNRNPU HSPA1L HSPA2 HSPA6 LSM4 LSM6 LSM7 NCBP1 NHP2L1 PCBP1 PHF5A PPIL1 PQBP1 PRPF18 PRPF19 PRPF38A PRPF6 PRPF8 PUF60 RBM17 RBM22 SART1 SF3A3 SF3B1 SF3B3 SF3B4 SLU7 SNRNP27 SNRPA SNRPD2 SNRPD3 SNRPF SNW1 SRSF10 SRSF3 SRSF6 SRSF8 SYF2 TRA2A TXNL4A USP39	1.85431	0.001	0.0179619	ACIN1 AQR BUD31 CCDC12 CDC40 CHERP CRNKL1 CTNNBL1 DDX23 DDX42 DHX15 DHX16 DHX38 DHX8 EFTUD2 EIF4A3 HNRNPC HSPA2 ISY1 LSM2 LSM5 NAA38 PCBP1 PHF5A PLRG1 PPIE PQBP1 PRPF19 PRPF3 PRPF31 PRPF4 PRPF40A PRPF40B PRPF6 PRPF8 RBM22 RBM25 RBM8A SART1 SF3A1 SF3A2 SF3A3 SF3B1 SF3B2 SF3B3 SLU7 SMNDC1 SNRNP200 SNRNP27 SNRNP40 SNRNP70 SNRPA SNRPA1 SNRPB SNRPB2 SNRPD2 SNRPD3 SNRPE SNRPG SNW1 SRSF4 SRSF8 U2AF1 U2A…	2.16571	0.001	0	AQR BCAS2 BUD31 CWC15 DDX23 DDX46 DDX5 DHX38 DHX8 EFTUD2 EIF4A3 HNRNPA1 HNRNPK HNRNPM HSPA2 ISY1 LSM2 LSM5 LSM6 LSM7 PLRG1 PPIE PQBP1 PRPF18 PRPF3 PRPF38B PRPF40A PRPF6 PUF60 RBM22 RBM25 RBM8A SART1 SF3A2 SF3A3 SF3B2 SF3B4 SMNDC1 SNRNP200 SNRNP27 SNRNP70 SNRPA1 SNRPB SNRPB2 SNRPD3 SNRPE SNRPF SNRPG SRSF1 SRSF10 SRSF4 SRSF7 SYF2 TCERG1 THOC2 TRA2A TRA2B U2AF1 XAB2	1
BIOCARTA_CYTOKINE_PATHWAY		1.26047	0.180952	0.438947	IFNG IL10 IL17A IL18 IL2	-1.83832	0.00244499	0.0257053	IFNB1 IFNG IL10 IL12B IL13 IL16 IL17A IL1A IL2 IL3 IL4 IL5 LTA	-1.98963	0.00175439	0.00217559	IFNA1 IFNB1 IFNG IL12B IL13 IL16 IL17A IL1A IL2 IL4 IL5 IL9 LTA	1
BIOCARTA_DEATH_PATHWAY		1.17998	0.206349	0.525593	CASP6 CASP8 LMNA MAP3K14 NFKBIA RIPK1 TNFRSF10B TNFSF10	1.55142	0.0257649	0.0820758	CASP6 CFLAR GAS2 LMNA RELA RIPK1 SPTAN1 TNFSF10 TRADD XIAP	1.92177	0.00238663	0.00715427	APAF1 BIRC2 CASP10 CASP6 CFLAR FADD LMNA RELA TNFRSF10A TNFRSF10B TNFSF10 XIAP	1
BIOCARTA_TPO_PATHWAY		1.33083	0.105051	0.352251	JAK2 MPL PIK3CG SHC1 STAT1	1.70157	0.00969305	0.0363665	CSNK2A1 FOS GRB2 JUN MAPK3 PRKCA RAF1 SHC1 STAT1 STAT3 THPO	1.96236	0.001	0.00514173	JUN RAF1 RASA1 SHC1 STAT1 STAT3 STAT5A STAT5B	1
PID_TRAIL_PATHWAY		0.870712	0.66309	0.91584	CASP8 RIPK1 TNFRSF10B TNFSF10	1.45808	0.0562914	0.119389	CFLAR DAP3 FADD IKBKB IKBKG MAP2K4 MAP3K1 MAPK1 MAPK3 PIK3CA PIK3CD PIK3R3 RIPK1 SMPD1 TNFRSF10B TNFSF10 TRADD	1.93737	0.001	0.00638464	CASP10 CFLAR CHUK DAP3 FADD IKBKB IKBKG MAPK8 PIK3CD PIK3R3 SMPD1 TNFRSF10A TNFRSF10B TNFSF10 TRADD	1
PID_TNF_PATHWAY		0.900224	0.629779	0.899671	CASP8 RIPK1 STAT1 TNFRSF1B	1.81002	0.001	0.0181034	ADAM17 CAV1 FADD IKBKG MAP3K1 MAP3K5 MAP3K7 MAP4K2 MAP4K3 MAP4K4 MAP4K5 RELA RIPK1 STAT1 TAB1 TAB2 TNFRSF1B TNIK TRADD TRAF1	1.954	0.001	0.00545793	ADAM17 BIRC2 CAV1 CHUK CYLD FADD IKBKB IKBKG MADD MAP3K3 MAP4K3 MAP4K4 MAP4K5 PRKCI RELA SMPD1 SQSTM1 STAT1 TAB1 TNFAIP3 TNFRSF1A TNFRSF1B TRADD TXN	1
PID_P75_NTR_PATHWAY		-1.28815	0.0749507	0.490437	BDNF CHUK LINGO1 MAGEH1 MAPK10 MMP7 NDN NDNL2 NTF3 PIK3R1 PLG PRDM4 PRKCZ SMPD2 SORT1	1.74583	0.0014881	0.0279199	ADAM17 AKT1 APH1A APH1B ARHGDIA BAD CASP6 DIABLO IKBKG IRAK1 MAG MYD88 PRKACB PSEN1 PSENEN RHOA RHOB RHOC SHC1 SORT1 TP53 TRAF6 XIAP YWHAE ZNF274	2.08949	0.001	0.000980655	ADAM17 APAF1 APH1A BAD BIRC2 CASP3 CASP6 CASP9 CHUK DIABLO IKBKB IKBKG IRAK1 LINGO1 MAG MAGEH1 MAPK8 MYD88 PRKACB PRKCI PSEN1 PSENEN RHOB RHOC RTN4 SHC1 SQSTM1 TP53 TRAF6 XIAP ZNF274	1
REACTOME_METABOLISM_OF_NON_CODING_RNA		1.02887	0.396825	0.721322	NUP107 NUP43 NUPL1 SNRPB SNRPG WDR77	1.7609	0.0015674	0.025641	AAAS GEMIN2 GEMIN5 GEMIN6 NUP107 NUP133 NUP188 NUP214 NUP37 NUP43 NUP50 NUP62 NUP85 PRMT5 RAE1 SNRPB SNRPD3 SNRPE	2.11392	0.001	0.000503461	GEMIN2 NUP107 NUP133 NUP35 NUP43 NUP50 NUP54 NUP62 NUP85 NUP93 NUPL1 PHAX RAE1 SNRPD3 SNRPE SNRPF SNRPG	1
REACTOME_DOWNSTREAM_SIGNALING_EVENTS_OF_B_CELL_RECEPTOR_BCR		-1.09206	0.293878	0.672857	AKT1S1 AKT3 BTRC CDKN1B CHUK FOXO4 HRAS NFKBIE PDPK1 PRKCB PSMA2 PSMB4 PSMB5 PSMB7 PSMC3 PSMC5 PSMD2 PSMD3 PSMD4 RASGRP1 RASGRP3 THEM4 TRIB3	1.72534	0.001	0.031389	AKT1 AKT1S1 BAD CDKN1A CDKN1B FOXO1 GSK3A IKBKG MAP3K7 NFKBIB NRAS PHLPP1 PSMA1 PSMB1 PSMB3 PSMB8 PSMB9 PSMC2 PSMC4 PSMD1 PSMD11 PSMD13 PSMD4 PSMD5 PSMD9 PSME1 PSME4 RELA RICTOR RPS6KB2 TSC2 UBA52	2.11052	0.001	0.000537026	BAD CASP9 CDKN1A CDKN1B CHUK FOXO3 IKBKB IKBKG NFKBIE NRAS PSMA3 PSMA4 PSMA7 PSMB1 PSMB3 PSMB8 PSMB9 PSMC6 PSMD1 PSMD13 PSMD5 PSMD7 PSMD9 PSME1 PSME4 PTEN RASGRP3 REL RELA RPS27A TSC2	1
REACTOME_ACTIVATION_OF_NF_KAPPAB_IN_B_CELLS		-0.756901	0.927856	0.964849	BTRC CHUK NFKBIE PRKCB PSMA2 PSMA7 PSMA8 PSMB4 PSMB5 PSMB6 PSMB7 PSMC3 PSMC5 PSMD12 PSMD2 PSMD3 PSMD4 SKP1	1.75586	0.001	0.02599	IKBKG MAP3K7 NFKBIB PSMA1 PSMA7 PSMA8 PSMB1 PSMB3 PSMB8 PSMB9 PSMC2 PSMC4 PSMC6 PSMD1 PSMD11 PSMD13 PSMD4 PSMD5 PSMD9 PSME1 PSME4 REL RELA UBA52	2.03972	0.001	0.00206419	CHUK IKBKB IKBKG NFKBIE PSMA3 PSMA4 PSMA7 PSMB1 PSMB3 PSMB4 PSMB8 PSMB9 PSMC2 PSMC5 PSMC6 PSMD1 PSMD11 PSMD13 PSMD3 PSMD5 PSMD7 PSMD9 PSME1 PSME4 PSMF1 REL RELA RPS27A	1
REACTOME_P53_INDEPENDENT_G1_S_DNA_DAMAGE_CHECKPOINT		0.730778	0.919922	0.982911	PSMB8 PSMB9 PSME1 PSME4	1.66375	0.00793651	0.0459383	ATM PSMA1 PSMA3 PSMA7 PSMA8 PSMB1 PSMB3 PSMB5 PSMB8 PSMB9 PSMC2 PSMC3 PSMC4 PSMC5 PSMC6 PSMD1 PSMD10 PSMD11 PSMD13 PSMD2 PSMD4 PSMD5 PSMD9 PSME1 PSME4 UBA52	2.06739	0.001	0.00174533	CHEK1 CHEK2 PSMA3 PSMA4 PSMA7 PSMB1 PSMB3 PSMB4 PSMB8 PSMB9 PSMC2 PSMC5 PSMC6 PSMD1 PSMD11 PSMD13 PSMD3 PSMD5 PSMD7 PSMD9 PSME1 PSME4 PSMF1 RPS27A	1
REACTOME_GASTRIN_CREB_SIGNALLING_PATHWAY_VIA_PKC_AND_MAPK		-1.06834	0.285996	0.689773	BDKRB2 CCKBR CHRM1 CHRM3 DGKH DGKK EDN2 FFAR1 GAST GCGR GNA11 GNA14 GNAQ GNB3 GNG3 GNG4 GNG7 GNG8 GNRH1 GNRH2 GPR132 GPR17 GPR68 HRAS HTR2A HTR2C KALRN KISS1 LTB4R2 MCHR1 NMBR NMUR1 NPFFR1 NTSR2 OPN4 OXT OXTR PIK3CA PIK3R1 PIK3R2 PLCB1 PLCB3 PRKCE PTGER1 RASGRP1 TAC1 TBXA2R UTS2R YWHAB	-1.38822	0.00716846	0.234592	ADRA1D BDKRB1 BRS3 CASR CCKAR CHRM5 DGKD DGKK EDN3 F2 F2RL2 F2RL3 FPR2 GAST GHSR GNG7 GNGT1 GNGT2 GNRHR GPR17 GPR68 GPRC6A GRP GRPR HCRTR1 HCRTR2 HTR2B KNG1 MMP3 NMBR NPFF NPFFR2 NTS OPN4 OXT P2RY1 P2RY10 P2RY2 PLCB1 QRFPR TAC1 TACR2 TRH TRHR TRPC3 UTS2 XCL1 XCR1	-1.90431	0.001	0.00688211	ADRA1A AGTR1 AVP AVPR1A AVPR1B BDKRB2 BRS3 CASR CCKAR CCKBR CYSLTR2 DGKK EDN2 EDN3 EDNRB EGFR F2 F2RL2 F2RL3 FFAR2 GAST GCGR GHSR GNB3 GNGT1 GNRH2 GNRHR GPR132 GPR17 GPRC6A GRP GRPR HCRT HCRTR1 HCRTR2 HTR2B KISS1 KNG1 LPAR1 LPAR3 LTB4R MCHR2 MLNR NMBR NMU NPFFR1 NPFFR2 NTS NTSR2 OXT P2RY10 P2RY2 PIK3R2 PLCB1 PROK1 PROKR2 PTAFR PTGFR QRFPR RGS2 RPS6KA1 RPS6KA3 TAC3 TACR1 TACR2 TACR3 TRH TRHR TRPC6…	1
REACTOME_SIGNALING_BY_FGFR1_FUSION_MUTANTS		0.556137	0.978044	0.994777	STAT1	1.80749	0.00158479	0.0180884	BCR CUX1 GAB2 GRB2 STAT1 STAT3	1.97758	0.001	0.00449603	CPSF6 STAT1 STAT3 STAT5A STAT5B ZMYM2	1
REACTOME_CDK_MEDIATED_PHOSPHORYLATION_AND_REMOVAL_OF_CDC6		0.927508	0.591085	0.865702	CDK2 PSMB8 PSMB9 PSME1 PSME4	1.82003	0.001	0.0178287	CDC6 CDK2 PSMA1 PSMA7 PSMA8 PSMB1 PSMB3 PSMB8 PSMB9 PSMC2 PSMC4 PSMC6 PSMD1 PSMD11 PSMD13 PSMD4 PSMD5 PSMD9 PSME1 PSME4 UBA52	2.06052	0.001	0.0019209	CDK2 PSMA3 PSMA4 PSMA7 PSMB1 PSMB3 PSMB4 PSMB8 PSMB9 PSMC2 PSMC5 PSMC6 PSMD1 PSMD11 PSMD13 PSMD3 PSMD5 PSMD7 PSMD9 PSME1 PSME4 PSMF1 RPS27A	1
REACTOME_PROCESSING_OF_CAPPED_INTRON_CONTAINING_PRE_MRNA		-0.819591	0.893788	0.921233	CLP1 CPSF2 CPSF3 CSTF1 CSTF2 DDX23 DHX38 DHX9 EIF4E GTF2F2 HNRNPL HNRNPU NUP133 NUP188 NUP35 NUP88 PAPOLA PCBP1 POLR2B POLR2C POLR2D POLR2I POLR2L POM121 PRPF6 PRPF8 SF3A3 SF3B1 SF3B3 SLBP SMC1A SNRPD2 SRSF11 SRSF3 SRSF6 TXNL4A	1.81612	0.001	0.0180289	AAAS CCAR1 CD2BP2 CDC40 CPSF2 CPSF3 CSTF1 CSTF2 DDX23 DHX38 EFTUD2 GTF2F1 HNRNPA2B1 HNRNPC HNRNPF HNRNPUL1 LSM2 METTL3 NUP107 NUP133 NUP155 NUP188 NUP205 NUP214 NUP37 NUP43 NUP50 NUP54 NUP62 NUP85 PABPN1 PCBP1 PHF5A POLR2A POLR2B POLR2C POLR2D POLR2G POLR2H PRPF4 PRPF6 PRPF8 PTBP1 RAE1 RBM5 RBM8A RNPS1 SF3A1 SF3A2 SF3A3 SF3B1 SF3B2 SF3B3 SLBP SMC1A SNRNP200 SNRNP40 SNRNP70 SNRPA SNRPA1 SNRPB SNRP…	2.14821	0.001	0.000247858	CCAR1 CD2BP2 CPSF2 CSTF1 DDX23 DHX38 DNAJC8 EFTUD2 GTF2F1 GTF2F2 HNRNPA1 HNRNPD HNRNPF HNRNPK HNRNPL HNRNPM LSM2 METTL3 NFX1 NUDT21 NUP107 NUP133 NUP205 NUP210 NUP35 NUP37 NUP43 NUP50 NUP54 NUP62 NUP85 NUP93 NUPL1 PABPN1 PCBP2 POLR2A POLR2B POLR2D POLR2G POLR2K PRPF6 PTBP1 RAE1 RBM5 RBM8A SEH1L SF3A2 SF3A3 SF3B2 SF3B4 SMC1A SNRNP200 SNRNP70 SNRPA1 SNRPB SNRPB2 SNRPD3 SNRPE SNRPF SNRPG SRSF1 SRSF1…	1
REACTOME_CYTOCHROME_P450_ARRANGED_BY_SUBSTRATE_TYPE		-0.880068	0.6714	0.895833	CYP27A1 CYP2S1 CYP2W1 CYP46A1 CYP4A11 CYP7B1 POMC	-1.43986	0.0361111	0.194012	CYP17A1 CYP1A1 CYP26A1 CYP2A13 CYP2B6 CYP2C18 CYP2C19 CYP2C9 CYP2J2 CYP2S1 CYP2W1 CYP3A4 CYP3A5 CYP4F2 CYP7A1 CYP8B1 POMC PTGIS	-1.94723	0.001	0.00452522	CYP11B1 CYP11B2 CYP19A1 CYP1A1 CYP1A2 CYP27B1 CYP2A13 CYP2B6 CYP2C18 CYP2C19 CYP2C9 CYP2F1 CYP2R1 CYP2S1 CYP39A1 CYP3A4 CYP3A43 CYP46A1 CYP4A11 CYP4B1 CYP4F12 CYP4F8 CYP7A1 CYP7B1 CYP8B1 POMC PTGIS TBXAS1	1
REACTOME_REGULATION_OF_APOPTOSIS		-0.866147	0.716387	0.898159	APPL1 CASP9 DAPK2 DAPK3 PAK2 PSMA2 PSMA7 PSMA8 PSMB4 PSMB5 PSMB6 PSMB7 PSMC2 PSMC3 PSMC5 PSMD12 PSMD2 PSMD3 PSMD4 RPS27A UNC5A UNC5B	1.69441	0.00468019	0.0382441	ARHGAP10 DAPK1 DAPK3 PAK2 PSMA1 PSMA7 PSMA8 PSMB1 PSMB3 PSMB8 PSMB9 PSMC2 PSMC4 PSMC6 PSMD1 PSMD11 PSMD13 PSMD4 PSMD5 PSMD9 PSME1 PSME4 UBA52 UNC5A	2.04684	0.001	0.0020944	ARHGAP10 CASP3 CASP9 PSMA3 PSMA4 PSMA7 PSMB1 PSMB3 PSMB4 PSMB8 PSMB9 PSMC2 PSMC5 PSMC6 PSMD1 PSMD11 PSMD13 PSMD3 PSMD5 PSMD7 PSMD9 PSME1 PSME4 PSMF1 RPS27A UNC5A UNC5B	1
REACTOME_SIGNALING_BY_GPCR		-1.08988	0.15678	0.669135	ADCY1 ADCY2 ADCY5 ADCY9 ADCYAP1 ADRA2B AKT3 ARHGEF1 ARHGEF12 ARHGEF16 ARHGEF3 ARHGEF9 AVPR2 BDKRB2 CAMK4 CCKBR CCL21 CCR4 CHRM3 CNR1 CXCR6 DGKH DGKK DRD2 EDN2 FFAR1 FGD1 FSHB FZD1 FZD9 GABBR2 GALR2 GALR3 GAST GCGR GHRH GNA11 GNA12 GNA14 GNAL GNAS GNAZ GNB3 GNG3 GNG4 GNG7 GNG8 GNRH1 GNRH2 GPBAR1 GPR17 GPR68 GRM3 GRM4 HRAS HRH3 HTR1A HTR2A HTR2C HTR5A LTB4R2 MC1R MCHR1 MTNR1B NGEF NMBR NMUR1 NPB NP…	-1.77364	0.001	0.0414473	ADCY7 ADCYAP1 ADM2 ADORA1 ADRA1D ADRB3 AKT3 ARHGEF2 BDKRB1 BRS3 CALCA CALCB CAMK4 CASR CCKAR CCKBR CCL16 CCL17 CCL20 CCL21 CCL22 CCL4 CCL7 CCR2 CCR3 CCR4 CCR6 CCR7 CGA CHRM2 CHRM5 CRH CRHR2 CXCL13 CXCL9 CXCR1 CXCR2 CXCR5 CXCR6 DGKD DGKK DHH DRD5 EDN3 EMR1 EMR3 F2 F2RL2 F2RL3 FGD4 FPR2 FPR3 FSHB FSHR FZD4 FZD9 GABBR2 GAL GALR1 GAST GHRH GHRHR GHRL GHSR GIPR GLP1R GLP2R GNAS GNG7 GNGT1 GNGT2 GNRHR …	-2.16686	0.001	5.1423e-05	ADCY5 ADCY9 ADRA1A ADRB2 ADRB3 AGTR1 AGTR2 AVP AVPR1A AVPR1B AVPR2 BDKRB2 BRS3 C5 CALCB CASR CCKAR CCKBR CCL11 CCL16 CCL20 CCL21 CCL22 CCL25 CCL27 CCL28 CCR3 CCR4 CCR6 CCR7 CCR9 CHRM2 CNR1 CNR2 CRHR2 CX3CL1 CXCL13 CXCL3 CXCL9 CXCR3 CXCR5 CYSLTR2 DGKK DHH DRD2 DRD5 EDN2 EDN3 EDNRB EGFR EMR1 F2 F2RL2 F2RL3 FFAR2 FGD1 FGD2 FGD3 FGD4 FSHR FZD1 FZD4 FZD9 GABBR1 GALR1 GAST GCGR GHRH GHSR GIPR GLP1R GLP…	1
REACTOME_CYCLIN_E_ASSOCIATED_EVENTS_DURING_G1_S_TRANSITION_		0.863158	0.71345	0.915102	CCNA1 CDK2 PSMA3 PSMB8 PSMB9 PSMD9 PSME1 WEE1	1.55763	0.0107858	0.0801576	CDK2 CDKN1A CDKN1B CKS1B MYC PSMA1 PSMB1 PSMB3 PSMB8 PSMB9 PSMC2 PSMC4 PSMD1 PSMD11 PSMD13 PSMD4 PSMD5 PSMD9 PSME1 SKP2 UBA52	1.94637	0.001	0.00597046	CCNA2 CCNE1 CCNE2 CCNH CDK2 CDKN1A CDKN1B CKS1B PSMA3 PSMA4 PSMA7 PSMB1 PSMB3 PSMB4 PSMB8 PSMB9 PSMC2 PSMC5 PSMC6 PSMD1 PSMD11 PSMD13 PSMD3 PSMD5 PSMD7 PSMD9 PSME1 PSMF1 RPS27A SKP2	1
REACTOME_P53_DEPENDENT_G1_DNA_DAMAGE_RESPONSE		0.869375	0.701923	0.915313	CDK2 MDM2 PSMA3 PSMB8 PSMB9 PSMD9 PSME1 PSME4	1.80114	0.001	0.0185308	CDK2 CDKN1A CDKN1B PSMA1 PSMB1 PSMB3 PSMB8 PSMB9 PSMC2 PSMC4 PSMD1 PSMD11 PSMD13 PSMD4 PSMD5 PSMD9 PSME1 PSME4 RFWD2 TP53 UBA52	2.09413	0.001	0.000920615	CCNE1 CCNE2 CDK2 CDKN1A CDKN1B PSMA3 PSMA4 PSMA7 PSMB1 PSMB3 PSMB4 PSMB8 PSMB9 PSMC2 PSMC5 PSMC6 PSMD1 PSMD11 PSMD13 PSMD3 PSMD5 PSMD7 PSMD9 PSME1 PSME4 PSMF1 RPS27A TP53	1
REACTOME_MRNA_PROCESSING		-0.970404	0.532258	0.79949	APOBEC1 CLP1 CPSF2 CPSF3 CSTF1 CSTF2 DDX23 DHX38 DHX9 EIF4E ERCC2 ERCC3 GTF2F2 GTF2H1 HNRNPL HNRNPU MNAT1 NUP133 NUP188 NUP35 NUP88 PAPOLA PCBP1 POLR2B POLR2C POLR2D POLR2I POLR2L POM121 PRPF6 PRPF8 RNGTT SF3A3 SF3B1 SF3B3 SLBP SMC1A SNRPD2 SRSF11 SRSF3 SRSF6 SUPT5H TXNL4A ZNF473	1.76363	0.00141443	0.0253393	AAAS ADAR CCAR1 CD2BP2 CDC40 CDK7 CPSF2 CPSF3 CSTF1 CSTF2 DDX23 DHX38 EFTUD2 ERCC3 GTF2F1 GTF2H1 GTF2H3 HNRNPA2B1 HNRNPC HNRNPF HNRNPUL1 LSM2 METTL3 NUP107 NUP133 NUP155 NUP188 NUP205 NUP214 NUP37 NUP43 NUP50 NUP54 NUP62 NUP85 PABPN1 PCBP1 PHF5A POLR2A POLR2B POLR2C POLR2D POLR2G POLR2H PRPF4 PRPF6 PRPF8 PTBP1 RAE1 RBM5 RBM8A RNPS1 SF3A1 SF3A2 SF3A3 SF3B1 SF3B2 SF3B3 SLBP SMC1A SNRNP200 SNRNP40 S…	1.98298	0.001	0.00443046	ADAR CCAR1 CCNH CD2BP2 CDK7 CPSF2 CSTF1 DDX23 DHX38 DNAJC8 EFTUD2 ERCC3 GTF2F1 GTF2F2 GTF2H1 GTF2H2B GTF2H3 GTF2H4 HNRNPA0 HNRNPA1 HNRNPD HNRNPF HNRNPK HNRNPL HNRNPM LSM11 LSM2 METTL3 NFX1 NUDT21 NUP107 NUP133 NUP205 NUP210 NUP35 NUP37 NUP43 NUP50 NUP54 NUP62 NUP85 NUP93 NUPL1 PABPN1 PCBP2 POLR2A POLR2B POLR2C POLR2D POLR2G POLR2K PRPF6 PTBP1 RAE1 RBM5 RBM8A RNGTT SEH1L SF3A2 SF3A3 SF3B2 SF3B4 SM…	1
REACTOME_AMINE_LIGAND_BINDING_RECEPTORS		-1.03869	0.379576	0.719997	ADRA2B ADRB1 CHRM1 CHRM3 DRD2 HRH2 HRH3 HTR1A HTR1E HTR2A HTR2C HTR4 HTR5A TAAR2 TAAR5	-1.75249	0.00534759	0.045577	ADRA1A ADRA1D ADRA2B ADRB3 CHRM2 CHRM5 DRD3 DRD5 HTR1A HTR1B HTR1D HTR2B HTR2C HTR5A HTR7 TAAR1 TAAR2 TAAR5 TAAR8	-1.87455	0.00355872	0.00948142	ADRA1A ADRA1D ADRA2A ADRB2 ADRB3 CHRM2 DRD2 DRD3 DRD5 HRH2 HRH3 HRH4 HTR1A HTR1B HTR1D HTR1F HTR2B HTR5A HTR6 HTR7 TAAR1 TAAR2 TAAR8	1
REACTOME_MRNA_SPLICING		-0.867312	0.77712	0.901615	CLP1 CPSF2 CPSF3 CSTF1 CSTF2 DDX23 DHX38 DHX9 GTF2F2 HNRNPL HNRNPU PAPOLA PCBP1 POLR2B POLR2C POLR2D POLR2E POLR2I POLR2J POLR2L PRPF6 PRPF8 SF3A3 SF3B1 SF3B3 SF3B4 SMC1A SNRPD2 SRSF11 SRSF3 SRSF6 TXNL4A	1.72528	0.001	0.0311293	CCAR1 CD2BP2 CDC40 CPSF2 CPSF3 CSTF1 CSTF2 DDX23 DHX38 EFTUD2 GTF2F1 HNRNPA2B1 HNRNPC HNRNPF HNRNPUL1 LSM2 PABPN1 PCBP1 PHF5A POLR2A POLR2B POLR2C POLR2D POLR2G POLR2H PRPF4 PRPF6 PRPF8 PTBP1 RBM5 RBM8A RNPS1 SF3A1 SF3A2 SF3A3 SF3B1 SF3B2 SF3B3 SMC1A SNRNP200 SNRNP40 SNRNP70 SNRPA SNRPA1 SNRPB SNRPB2 SNRPD2 SNRPD3 SNRPE SNRPG SRRM1 SRSF11 SRSF4 U2AF1 U2AF2 UPF3B	1.93689	0.001	0.00626855	CCAR1 CD2BP2 CPSF2 CSTF1 DDX23 DHX38 DNAJC8 EFTUD2 GTF2F1 GTF2F2 HNRNPA1 HNRNPD HNRNPF HNRNPK HNRNPL HNRNPM LSM2 NFX1 NUDT21 PABPN1 PCBP2 POLR2A POLR2B POLR2D POLR2G POLR2K PRPF6 PTBP1 RBM5 RBM8A SF3A2 SF3A3 SF3B2 SF3B4 SMC1A SNRNP200 SNRNP70 SNRPA1 SNRPB SNRPB2 SNRPD3 SNRPE SNRPF SNRPG SRSF1 SRSF11 SRSF4 SRSF7 SUGP1 U2AF1 UPF3B	1
REACTOME_MRNA_SPLICING_MINOR_PATHWAY		-0.957134	0.497908	0.816453	DDX23 GTF2F2 POLR2B POLR2C POLR2D POLR2E POLR2I POLR2J POLR2L PRPF6 PRPF8 SF3B1 SF3B3 SF3B4 SNRPD2 SRSF6 TXNL4A	1.64363	0.0078125	0.0516514	DDX23 EFTUD2 GTF2F1 LSM2 POLR2A POLR2C POLR2D POLR2G POLR2H PRPF6 PRPF8 SF3B1 SF3B2 SF3B3 SNRNP200 SNRNP40 SNRPB SNRPD2 SNRPD3 SNRPE SNRPG	1.98229	0.001	0.0043224	DDX23 EFTUD2 GTF2F1 GTF2F2 LSM2 POLR2A POLR2B POLR2D POLR2G POLR2K PRPF6 SF3B2 SF3B4 SNRNP200 SNRPB SNRPD3 SNRPE SNRPF SNRPG SRSF1 SRSF7	1
REACTOME_G_ALPHA_Q_SIGNALLING_EVENTS		-1.12222	0.175649	0.6381	BDKRB2 CCKBR CHRM1 CHRM3 DGKH DGKK EDN2 FFAR1 GAST GCGR GNA11 GNA14 GNAQ GNB3 GNG3 GNG4 GNG7 GNG8 GNRH1 GNRH2 GPR132 GPR17 GPR68 HTR2A HTR2C KALRN KISS1 LTB4R2 MCHR1 NMBR NMUR1 NPFFR1 NTSR2 OPN4 OXT OXTR PIK3CA PIK3R1 PIK3R2 PLCB1 PLCB3 PRKCE PTGER1 RASGRP1 TAC1 TBXA2R UTS2R	-1.5986	0.001	0.098319	ADRA1D BDKRB1 BRS3 CASR CCKAR CCKBR CHRM5 DGKD DGKK EDN3 F2 F2RL2 F2RL3 FPR2 GAST GHRL GHSR GNG7 GNGT1 GNGT2 GNRHR GPR17 GPR68 GPRC6A GRK5 GRP GRPR HCRTR1 HCRTR2 HTR2B HTR2C KISS1 KNG1 MLNR NMBR NPFF NPFFR1 NPFFR2 NTS OPN4 OXT P2RY1 P2RY10 P2RY2 PLCB1 PLCB2 PROK1 QRFPR RASGRP1 TAC1 TACR1 TACR2 TRH TRHR TRPC3 UTS2 XCL1 XCR1	-2.01579	0.001	0.000989893	ADRA1A AGTR1 AVP AVPR1A AVPR1B BDKRB2 BRS3 CASR CCKAR CCKBR CYSLTR2 DGKK EDN2 EDN3 EDNRB F2 F2RL2 F2RL3 FFAR2 GAST GCGR GHSR GNB3 GNGT1 GNRH2 GNRHR GPR132 GPR17 GPRC6A GRP GRPR HCRT HCRTR1 HCRTR2 HTR2B KISS1 KNG1 LPAR1 LPAR3 LTB4R MCHR2 MLNR NMBR NMU NPFFR1 NPFFR2 NTS NTSR2 OXT P2RY10 P2RY2 PIK3R2 PLCB1 PROK1 PROKR2 PTAFR PTGFR QRFPR RGS2 TAC3 TACR1 TACR2 TACR3 TRH TRHR TRPC6 TRPC7 UTS2 XCL1 XCR1	1
REACTOME_TRANSPORT_OF_MATURE_MRNA_DERIVED_FROM_AN_INTRONLESS_TRANSCRIPT		-0.770226	0.826336	0.953451	CPSF2 CPSF3 EIF4E NUP188 NUP35 POM121	1.56159	0.0136286	0.0788056	AAAS CPSF2 NUP107 NUP133 NUP188 NUP205 NUP214 NUP37 NUP43 NUP50 NUP54 NUP62 NUP85 RAE1	1.96635	0.001	0.00500835	CPSF2 NUP107 NUP133 NUP35 NUP43 NUP50 NUP54 NUP62 NUP85 NUP93 NUPL1 RAE1	1
REACTOME_GPCR_DOWNSTREAM_SIGNALING		-1.14656	0.095723	0.627004	ADCY1 ADCY2 ADCY5 ADCY9 ADCYAP1 ADRA2B AKT3 ARHGEF1 ARHGEF12 ARHGEF16 ARHGEF3 ARHGEF9 AVPR2 BDKRB2 CCKBR CCL21 CCR4 CHRM3 CNR1 CXCR6 DGKH DGKK DRD2 EDN2 FFAR1 FGD1 FSHB GABBR2 GALR2 GALR3 GAST GCGR GHRH GNA11 GNA12 GNA14 GNAL GNAS GNAZ GNB3 GNG3 GNG4 GNG7 GNG8 GNRH1 GNRH2 GPBAR1 GPR17 GPR68 HRH3 HTR1A HTR2A HTR2C HTR5A LTB4R2 MC1R MCHR1 MTNR1B NGEF NMBR NMUR1 NPB NPFFR1 NPW NPY NTSR2 OBSCN OPN4 O…	-1.85396	0.001	0.023392	ADCY7 ADCYAP1 ADM2 ADORA1 ADRA1D ADRB3 AKT3 ARHGEF2 BDKRB1 BRS3 CALCA CALCB CASR CCKAR CCKBR CCL16 CCL20 CCL21 CCR2 CCR3 CCR4 CCR6 CCR7 CGA CHRM2 CHRM5 CRH CRHR2 CXCL13 CXCL9 CXCR1 CXCR2 CXCR5 CXCR6 DGKD DGKK DRD5 EDN3 F2 F2RL2 F2RL3 FGD4 FPR2 FPR3 FSHB FSHR GABBR2 GAL GALR1 GAST GHRH GHRHR GHRL GHSR GIPR GLP1R GLP2R GNAS GNG7 GNGT1 GNGT2 GNRHR GPBAR1 GPR17 GPR18 GPR68 GPRC6A GRK5 GRP GRPR HCAR3 …	-2.21053	0.001	0	ADCY5 ADCY9 ADRA1A ADRB2 ADRB3 AGTR1 AGTR2 AVP AVPR1A AVPR1B AVPR2 BDKRB2 BRS3 C5 CALCA CALCB CASR CCKAR CCKBR CCL16 CCL20 CCL21 CCL25 CCL27 CCL28 CCR3 CCR4 CCR6 CCR7 CCR9 CHRM2 CNR1 CNR2 CRHR2 CXCL13 CXCL3 CXCL9 CXCR3 CXCR5 CYSLTR1 CYSLTR2 DGKK DRD2 DRD5 EDN2 EDN3 EDNRB F2 F2RL2 F2RL3 FFAR2 FGD1 FGD2 FGD3 FGD4 FSHR GABBR1 GALR1 GAST GCGR GHRH GHSR GIPR GLP1R GLP2R GNA12 GNAT2 GNB3 GNGT1 GNRH2 GN…	1
REACTOME_CDT1_ASSOCIATION_WITH_THE_CDC6_ORC_ORIGIN_COMPLEX		0.686636	0.965318	0.992686	PSMB8 PSMB9 PSME1 PSME4	1.8264	0.001	0.0179689	CDC6 GMNN MCM8 ORC2 ORC3 ORC6 PSMA1 PSMA7 PSMA8 PSMB1 PSMB3 PSMB8 PSMB9 PSMC2 PSMC4 PSMC6 PSMD1 PSMD11 PSMD13 PSMD4 PSMD5 PSMD9 PSME1 PSME4 UBA52	1.97165	0.001	0.00476163	MCM8 ORC2 ORC3 ORC6 PSMA3 PSMA4 PSMA7 PSMB1 PSMB3 PSMB4 PSMB8 PSMB9 PSMC2 PSMC5 PSMC6 PSMD1 PSMD11 PSMD13 PSMD3 PSMD5 PSMD7 PSMD9 PSME1 PSME4 PSMF1 RPS27A	1
REACTOME_SYNTHESIS_OF_DNA		1.33216	0.0570342	0.351427	CCNA1 CDC45 CDK2 GINS1 GINS2 MCM2 MCM3 MCM4 MCM6 POLA2 POLD1 POLE2 PSMA3 PSMB8 PSMB9 PSMD9 PSME1 PSME4 RFC3	1.83727	0.001	0.0189294	CDC6 CDK2 CDKN1A CDKN1B GINS1 GINS2 LIG1 MCM2 MCM3 MCM4 MCM5 MCM6 MCM7 MCM8 ORC2 ORC3 ORC6 PCNA POLE PRIM1 PSMA1 PSMB1 PSMB3 PSMB8 PSMB9 PSMC2 PSMC4 PSMD1 PSMD11 PSMD13 PSMD4 PSMD5 PSMD9 PSME1 PSME4 RFC3 RFC4 RPA1 RPA2 UBA52	1.94633	0.001	0.00585564	CCNA2 CDK2 CDKN1A CDKN1B DNA2 FEN1 GINS1 LIG1 MCM2 MCM3 MCM4 MCM5 MCM6 MCM8 ORC2 ORC3 ORC6 PCNA POLA2 POLD4 POLE PRIM2 PSMA3 PSMA4 PSMA7 PSMB1 PSMB3 PSMB4 PSMB8 PSMB9 PSMC2 PSMC5 PSMC6 PSMD1 PSMD11 PSMD13 PSMD3 PSMD5 PSMD7 PSMD9 PSME1 PSME4 PSMF1 RFC2 RFC3 RFC4 RPA2 RPA3 RPS27A	1
REACTOME_AUTODEGRADATION_OF_THE_E3_UBIQUITIN_LIGASE_COP1		0.807873	0.79802	0.943286	PSMA3 PSMB8 PSMB9 PSMD9 PSME1 PSME4	1.81547	0.001	0.0179459	ATM PSMA1 PSMA3 PSMA7 PSMA8 PSMB1 PSMB3 PSMB5 PSMB8 PSMB9 PSMC2 PSMC3 PSMC4 PSMC5 PSMC6 PSMD1 PSMD10 PSMD11 PSMD13 PSMD2 PSMD4 PSMD5 PSMD9 PSME1 PSME4 RFWD2 TP53 UBA52	2.05288	0.001	0.00201385	PSMA3 PSMA4 PSMA7 PSMB1 PSMB3 PSMB4 PSMB8 PSMB9 PSMC2 PSMC5 PSMC6 PSMD1 PSMD11 PSMD13 PSMD3 PSMD5 PSMD7 PSMD9 PSME1 PSME4 PSMF1 RPS27A TP53	1
REACTOME_GLUCOSE_TRANSPORT		1.06067	0.345924	0.686023	G6PC HK1 HK2 NUP107 NUP43 NUPL1 SLC2A1 SLC2A3 SLC37A4	1.72089	0.0046729	0.0315659	AAAS G6PC3 GCK HK1 NUP107 NUP133 NUP188 NUP205 NUP214 NUP37 NUP43 NUP50 NUP54 NUP62 NUP85 RAE1 SLC2A1 SLC37A4	2.0511	0.001	0.00199996	G6PC3 HK2 NUP107 NUP133 NUP35 NUP43 NUP50 NUP54 NUP62 NUP85 NUP93 NUPL1 RAE1 SLC2A1 SLC2A3 SLC37A4	1
REACTOME_REGULATION_OF_MITOTIC_CELL_CYCLE		1.20347	0.160079	0.509584	BUB1B CCNA1 CCNB1 CDK1 CDK2 MAD2L1 PSMA3 PSMB8 PSMB9 PSMD9 PSME1 PSME4 PTTG1	1.83842	0.001	0.0190992	ANAPC11 ANAPC2 ANAPC5 AURKB BUB3 CCNA1 CDC16 CDK2 MAD2L1 PSMA1 PSMA7 PSMA8 PSMB1 PSMB3 PSMB8 PSMB9 PSMC2 PSMC4 PSMC6 PSMD1 PSMD11 PSMD13 PSMD4 PSMD5 PSMD9 PSME1 PSME4 SKP2 UBA52 UBE2E1	1.99056	0.001	0.00396573	ANAPC10 ANAPC2 ANAPC4 ANAPC5 BUB1B CCNA2 CDC16 CDC23 CDK1 CDK2 PSMA3 PSMA4 PSMA7 PSMB1 PSMB3 PSMB4 PSMB8 PSMB9 PSMC2 PSMC5 PSMC6 PSMD1 PSMD11 PSMD13 PSMD3 PSMD5 PSMD7 PSMD9 PSME1 PSME4 PSMF1 RPS27A SKP2 UBE2D1 UBE2E1	1
REACTOME_ASPARAGINE_N_LINKED_GLYCOSYLATION		0.718312	0.966862	0.982219	B4GALT1 B4GALT4 B4GALT5 LMAN1 MAN1C1 SEC23A SEC24D ST6GAL1 ST8SIA2	1.46479	0.0185471	0.116005	ALG14 ALG2 ALG3 ALG5 ALG6 ALG8 ALG9 B4GALT1 B4GALT2 B4GALT4 B4GALT5 CALR CANX DAD1 DDOST DPAGT1 DPM2 DPM3 EDEM2 FUT8 GANAB GFPT2 MAN1B1 MAN1C1 MAN2A1 MANEA MGAT1 MGAT2 MGAT4B MLEC MOGS MPI PGM3 PMM1 PREB PRKCSH RFT1 RPN1 SEC13 SEC23A SEC24C SEC24D SEC31A ST6GAL1	1.89806	0.001	0.0095344	ALG13 ALG14 ALG2 ALG6 ALG8 B4GALT1 B4GALT4 B4GALT5 DAD1 DOLK DPM1 GNPNAT1 MAN1B1 MAN1C1 MAN2A1 MANEA MGAT1 MGAT2 MGAT4B MLEC MOGS MPI PDIA3 PGM3 PREB PRKCSH RPN1 SEC13 SEC23A SEC24B SEC24C SEC24D SEC31A ST6GAL1 STT3A	1
REACTOME_ASSEMBLY_OF_THE_PRE_REPLICATIVE_COMPLEX		1.12443	0.244701	0.594082	E2F3 MCM2 MCM3 MCM4 MCM6 PSMA3 PSMB8 PSMB9 PSMD9 PSME1 PSME4	1.88649	0.001	0.0147729	CDC6 E2F3 GMNN MCM2 MCM3 MCM4 MCM5 MCM6 MCM7 MCM8 ORC2 ORC3 ORC6 PSMA1 PSMB1 PSMB3 PSMB8 PSMB9 PSMC2 PSMC4 PSMD1 PSMD11 PSMD13 PSMD4 PSMD5 PSMD9 PSME1 PSME4 UBA52	1.9954	0.001	0.00360372	E2F3 MCM2 MCM3 MCM5 MCM6 MCM8 ORC2 ORC3 ORC6 PSMA3 PSMA4 PSMA7 PSMB1 PSMB3 PSMB4 PSMB8 PSMB9 PSMC2 PSMC5 PSMC6 PSMD1 PSMD11 PSMD13 PSMD3 PSMD5 PSMD7 PSMD9 PSME1 PSME4 PSMF1 RPS27A	1
REACTOME_NEGATIVE_REGULATORS_OF_RIG_I_MDA5_SIGNALING		1.22372	0.179337	0.487646	HERC5 IFIH1 ISG15 NLRC5 RNF135 UBE2L6	1.64923	0.0160772	0.0505472	HERC5 IFIH1 IRF3 ISG15 MAVS NLRC5 OTUD5 RNF135 TRIM25 UBA52 UBE2D2 UBE2L6	1.97299	0.001	0.00476	ATG12 CYLD DDX58 HERC5 IFIH1 IRF3 ISG15 MAVS NLRC5 PCBP2 RNF125 RNF135 RPS27A TAX1BP1 TBK1 TNFAIP3 TRIM25 UBE2D1 UBE2D3 UBE2L6	1
REACTOME_DESTABILIZATION_OF_MRNA_BY_AUF1_HNRNP_D0		0.897786	0.638672	0.898056	PABPC1 PSMA3 PSMB8 PSMB9 PSMD9 PSME1 PSME4	1.72883	0.00157233	0.0307565	EIF4G1 PABPC1 PSMA1 PSMA3 PSMA7 PSMA8 PSMB1 PSMB3 PSMB5 PSMB8 PSMB9 PSMC2 PSMC3 PSMC4 PSMC5 PSMC6 PSMD1 PSMD10 PSMD11 PSMD13 PSMD2 PSMD4 PSMD5 PSMD9 PSME1 PSME4 UBA52	2.06187	0.001	0.00193329	EIF4G1 PSMA3 PSMA4 PSMA7 PSMB1 PSMB3 PSMB4 PSMB8 PSMB9 PSMC2 PSMC5 PSMC6 PSMD1 PSMD11 PSMD13 PSMD3 PSMD5 PSMD7 PSMD9 PSME1 PSME4 PSMF1 RPS27A	1
REACTOME_APOPTOSIS		0.965146	0.544355	0.812616	CASP6 CASP8 DCC DIABLO DSP E2F1 FAS H1F0 HMGB1 HMGB2 LMNA LMNB1 MAGED1 MST4 PRKCD PSMA3 PSMB8 PSMB9 PSMD9 PSME1 PSME4 PTK2 RIPK1 TNFRSF10B TNFSF10 VIM	1.63871	0.001	0.0536456	ACIN1 AKT1 ARHGAP10 BAD BCAP31 BCL2L1 CASP6 CDH1 CFLAR DAPK1 DAPK3 DIABLO DNM1L DSP FADD FAS FNTA GAS2 HIST1H1E HMGB2 KPNB1 LMNA MAPT NMT1 PAK2 PLEC PSMA1 PSMA7 PSMA8 PSMB1 PSMB3 PSMB8 PSMB9 PSMC2 PSMC4 PSMC6 PSMD1 PSMD11 PSMD13 PSMD4 PSMD5 PSMD9 PSME1 PSME4 PTK2 RIPK1 SPTAN1 TJP1 TNFRSF1A TNFSF10 TP53 TRADD UBA52 UNC5A VIM XIAP	1.94363	0.001	0.00604914	APAF1 BAD BAX BIRC2 CASP10 CASP6 CFLAR DIABLO DSP FADD FNTA HMGB1 HMGB2 KPNB1 LMNA PLEC PSMA3 PSMA4 PSMA7 PSMB1 PSMB8 PSMB9 PSMC6 PSMD1 PSMD13 PSMD7 PSMD9 PSME1 PSME4 PTK2 RPS27A TNFRSF10B TNFRSF1A TNFSF10 TP53 TRADD UNC5A XIAP	1
REACTOME_NEP_NS2_INTERACTS_WITH_THE_CELLULAR_EXPORT_MACHINERY		0.728579	0.867089	0.980506	NUP107 NUP43 NUPL1	1.79046	0.00170068	0.0206791	AAAS NUP107 NUP133 NUP188 NUP214 NUP37 NUP43 NUP50 NUP62 NUP85 RAE1	2.13266	0.001	0.00021481	NUP107 NUP133 NUP35 NUP43 NUP50 NUP54 NUP62 NUP85 NUP93 NUPL1 RAE1	1
REACTOME_TRANSPORT_OF_RIBONUCLEOPROTEINS_INTO_THE_HOST_NUCLEUS		0.674585	0.902174	0.994074	NUP107 NUP43 NUPL1	1.80622	0.0016835	0.0181328	AAAS KPNB1 NUP107 NUP133 NUP188 NUP214 NUP37 NUP43 NUP50 NUP62 NUP85 RAE1	2.203	0.001	0	KPNB1 NUP107 NUP133 NUP35 NUP43 NUP50 NUP54 NUP62 NUP85 NUP93 NUPL1 RAE1	1
REACTOME_INTERACTIONS_OF_VPR_WITH_HOST_CELLULAR_PROTEINS		0.737745	0.852008	0.981093	NUP107 NUP43 NUPL1 PSIP1	1.83492	0.00167785	0.0192475	AAAS HMGA1 NUP107 NUP133 NUP188 NUP214 NUP37 NUP43 NUP50 NUP62 NUP85 RAE1 SLC25A4	2.15009	0.001	0.000268513	NUP107 NUP133 NUP35 NUP43 NUP50 NUP54 NUP62 NUP85 NUP93 NUPL1 PSIP1 RAE1	1
REACTOME_APC_C_CDH1_MEDIATED_DEGRADATION_OF_CDC20_AND_OTHER_APC_C_CDH1_TARGETED_PROTEINS_IN_LATE_MITOSIS_EARLY_G1		0.740917	0.928571	0.980544	PSMA3 PSMB8 PSMB9 PSMD9 PSME1 PSME4 PTTG1	1.82363	0.001	0.0179983	ANAPC11 ANAPC2 ANAPC5 AURKB CDC16 PSMA1 PSMA7 PSMA8 PSMB1 PSMB3 PSMB8 PSMB9 PSMC2 PSMC4 PSMC6 PSMD1 PSMD11 PSMD13 PSMD4 PSMD5 PSMD9 PSME1 PSME4 SKP2 UBA52 UBE2E1	2.01952	0.001	0.00253169	ANAPC10 ANAPC2 ANAPC4 ANAPC5 CDC16 CDC23 PSMA3 PSMA4 PSMA7 PSMB1 PSMB3 PSMB4 PSMB8 PSMB9 PSMC2 PSMC5 PSMC6 PSMD1 PSMD11 PSMD13 PSMD3 PSMD5 PSMD7 PSMD9 PSME1 PSME4 PSMF1 RPS27A SKP2 UBE2D1 UBE2E1	1
REACTOME_AUTODEGRADATION_OF_CDH1_BY_CDH1_APC_C		-0.730998	0.922619	0.967896	PSMA2 PSMB4 PSMB5 PSMB7 PSMC3 PSMC5 PSMD2 PSMD3 PSMD4 UBE2D1	1.84587	0.001	0.0175942	ANAPC11 ANAPC2 ANAPC5 PSMA1 PSMB1 PSMB3 PSMB8 PSMB9 PSMC2 PSMC4 PSMD1 PSMD11 PSMD13 PSMD4 PSMD5 PSMD9 PSME1 UBA52 UBE2E1	2.20278	0.001	0	ANAPC10 ANAPC2 ANAPC4 ANAPC5 CDC16 CDC23 PSMA3 PSMA4 PSMA7 PSMB1 PSMB3 PSMB4 PSMB8 PSMB9 PSMC2 PSMC5 PSMC6 PSMD1 PSMD11 PSMD13 PSMD3 PSMD5 PSMD7 PSMD9 PSME1 PSMF1 RPS27A UBE2D1 UBE2E1	1
REACTOME_REGULATION_OF_GLUCOKINASE_BY_GLUCOKINASE_REGULATORY_PROTEIN		0.718114	0.882729	0.980819	NUP107 NUP43 NUPL1	1.85962	0.00167785	0.0187834	AAAS GCK NUP107 NUP133 NUP188 NUP214 NUP37 NUP43 NUP50 NUP62 NUP85 RAE1	2.14522	0.001	0.000230154	NUP107 NUP133 NUP35 NUP43 NUP50 NUP54 NUP62 NUP85 NUP93 NUPL1 RAE1	1
REACTOME_SCF_BETA_TRCP_MEDIATED_DEGRADATION_OF_EMI1		-0.80279	0.831622	0.942275	BTRC PSMA2 PSMA7 PSMA8 PSMB4 PSMB5 PSMB6 PSMB7 PSMC3 PSMC5 PSMD12 PSMD2 PSMD3 PSMD4 SKP1	1.74433	0.00322061	0.0278302	PSMA1 PSMA7 PSMA8 PSMB1 PSMB3 PSMB8 PSMB9 PSMC2 PSMC4 PSMC6 PSMD1 PSMD11 PSMD13 PSMD4 PSMD5 PSMD9 PSME1 PSME4 UBA52	2.03097	0.001	0.00229456	PSMA3 PSMA4 PSMA7 PSMB1 PSMB3 PSMB4 PSMB8 PSMB9 PSMC2 PSMC5 PSMC6 PSMD1 PSMD11 PSMD13 PSMD3 PSMD5 PSMD7 PSMD9 PSME1 PSME4 PSMF1 RPS27A	1
REACTOME_S_PHASE		1.38459	0.0317164	0.297528	CCNA1 CDC25A CDC25B CDC45 CDC6 CDK2 CDKN1A CKS1B GINS1 GINS2 MCM2 MCM3 MCM4 MCM6 ORC1 ORC6 PCNA POLA1 POLA2 POLD1 POLE2 PSMA3 PSMB8 PSMB9 PSMD9 PSME1 PSME4 RFC3 RPA3 WEE1	1.74451	0.00144509	0.0280375	CDC25B CDC6 CDK2 CDKN1A CDKN1B CKS1B GINS1 GINS2 LIG1 MCM2 MCM3 MCM4 MCM5 MCM6 MCM7 MCM8 MYC ORC2 ORC3 ORC6 PCNA POLE PRIM1 PSMA1 PSMB1 PSMB3 PSMB8 PSMB9 PSMC2 PSMC4 PSMD1 PSMD11 PSMD13 PSMD4 PSMD5 PSMD9 PSME1 PSME4 RFC3 RFC4 RPA1 RPA2 SKP2 UBA52	1.90614	0.001	0.00864611	CCNA2 CCND1 CCNE1 CCNE2 CCNH CDC25B CDK2 CDKN1A CDKN1B CKS1B FEN1 GINS1 LIG1 MCM2 MCM3 MCM4 MCM5 MCM6 MCM8 MYC ORC2 ORC3 ORC6 PCNA POLA2 POLD4 POLE PRIM2 PSMA3 PSMA4 PSMA7 PSMB1 PSMB3 PSMB4 PSMB8 PSMB9 PSMC2 PSMC5 PSMC6 PSMD1 PSMD11 PSMD13 PSMD3 PSMD5 PSMD7 PSMD9 PSME1 PSME4 PSMF1 RFC2 RFC3 RFC4 RPA2 RPA3 RPS27A SKP2	1
REACTOME_SCFSKP2_MEDIATED_DEGRADATION_OF_P27_P21		0.831773	0.769524	0.92812	CCNA1 CDK2 PSMA3 PSMB8 PSMB9 PSMD9 PSME1	1.76061	0.00154321	0.02549	CDK2 CDKN1A CDKN1B CKS1B PSMA1 PSMB1 PSMB3 PSMB8 PSMB9 PSMC2 PSMC4 PSMD1 PSMD11 PSMD13 PSMD4 PSMD5 PSMD9 PSME1 SKP2 UBA52	2.18453	0.001	0	CCNA2 CCNE1 CCNE2 CDK2 CDKN1A CDKN1B CKS1B PSMA3 PSMA4 PSMA7 PSMB1 PSMB3 PSMB4 PSMB8 PSMB9 PSMC2 PSMC5 PSMC6 PSMD1 PSMD11 PSMD13 PSMD3 PSMD5 PSMD7 PSMD9 PSME1 PSMF1 RPS27A SKP2	1
REACTOME_VIF_MEDIATED_DEGRADATION_OF_APOBEC3G		-0.794277	0.815353	0.947383	CUL5 PSMA2 PSMA7 PSMA8 PSMB4 PSMB5 PSMB6 PSMB7 PSMC3 PSMC5 PSMD12 PSMD2 PSMD3 PSMD4 TCEB2	1.83243	0.001	0.0182053	APOBEC3G PSMA1 PSMA7 PSMA8 PSMB1 PSMB3 PSMB8 PSMB9 PSMC2 PSMC4 PSMC6 PSMD1 PSMD11 PSMD13 PSMD4 PSMD5 PSMD9 PSME1 PSME4 RBX1 UBA52	1.9985	0.001	0.00352695	PSMA3 PSMA4 PSMA7 PSMB1 PSMB3 PSMB4 PSMB8 PSMB9 PSMC2 PSMC5 PSMC6 PSMD1 PSMD11 PSMD13 PSMD3 PSMD5 PSMD7 PSMD9 PSME1 PSME4 PSMF1 RBX1 RPS27A TCEB1	1
NABA_ECM_AFFILIATED		1.25175	0.0794979	0.446728	ANXA1 ANXA11 ANXA2 C1QA C1QB C1QC CLEC2D CLEC4A CLEC5A CLEC7A COLEC10 GPC2 GPC3 LGALS3 LGALS8 LGALS9 LMAN1 MUC1 MUC4 PLXNB2 PLXNC1 REG4 SEMA5B	-1.47916	0.00358423	0.176565	ANXA10 ANXA13 ANXA9 C1QTNF3 C1QTNF6 C1QTNF7 CD209 CLEC10A CLEC12A CLEC12B CLEC3A CLEC5A COLEC10 ELFN1 FCN2 FCN3 FREM1 FREM2 GPC2 GPC3 LGALS1 LGALS12 LGALS13 LGALS14 LGALS2 LMAN1 MBL2 MUC12 MUC13 MUC15 MUC5AC MUC5B MUC6 MUC8 PLXNA3 PROL1 REG1B REG3A REG4 SEMA3G SEMA4A SEMA4D SEMA6C SFTA3 SFTPD	-1.93265	0.001	0.00494946	ANXA10 ANXA6 ANXA9 C1QL1 C1QTNF6 C1QTNF7 CLEC10A CLEC12A CLEC12B CLEC1A CLEC1B CLEC3A CLEC4D CLEC4M COLEC10 COLEC11 CSPG5 FCN2 FREM2 FREM3 GPC2 GPC6 HPX LGALS12 LGALS13 LGALS14 LGALS2 LGALS4 LMAN1 LMAN1L MBL2 MUC13 MUC19 MUC4 MUC5AC MUC5B MUC6 MUC7 MUC8 MUCL1 PLXNA3 PROL1 REG1B REG3A REG3G REG4 SDC2 SEMA3B SEMA3D SEMA3G SEMA4A SEMA4G SEMA6C SFTA3	1
NABA_SECRETED_FACTORS		1.16138	0.0758123	0.554278	ANGPT2 ANGPTL6 BMP2 BMP5 BMP8A BTC CCL11 CCL18 CCL2 CCL28 CCL4 CNTF CRLF3 CX3CL1 CXCL11 CXCL2 CXCL3 CXCL5 CXCL6 CXCL8 CXCL9 EBI3 EREG FGF11 FGF20 FGFBP3 FLG FLT3LG FSTL1 FSTL3 GDF15 HGF IFNA5 IFNA7 IFNA8 IFNG IL10 IL17A IL18 IL2 IL26 IL36G INHBA INHBB MEGF6 NRG2 PDGFC PF4V1 RPTN S100A10 S100A11 S100A13 S100A16 S100A2 S100A3 S100A4 S100A6 SCUBE2 SFRP1 SFRP4 TGFB1 TGFB2 TNFSF10 TNFSF11 TNFSF13 TNFS…	-1.9117	0.001	0.0145658	ANGPTL1 ANGPTL3 BMP10 BMP15 BMP3 BRINP3 CCBE1 CCL1 CCL13 CCL16 CCL17 CCL20 CCL21 CCL22 CCL23 CCL24 CCL26 CCL7 CFC1 CFC1B CHRDL2 CNTF CRNN CSF2 CSF3 CSHL1 CTF1 CXCL13 CXCL14 CXCL9 DHH FASLG FGF21 FGF22 FGF23 FGF5 FGF7 FGFBP1 FGFBP3 FLG FLG2 FST GDF11 GDF5 GDF9 GDNF GH2 IFNA2 IFNA21 IFNB1 IFNG IL10 IL12B IL16 IL17A IL17C IL17D IL19 IL1A IL1F10 IL1RN IL2 IL20 IL22 IL23A IL25 IL36A IL36RN IL37 IL4 IL…	-2.29055	0.001	0	ANGPT4 ANGPTL1 ANGPTL3 BMP10 BMP15 BMP3 BMP7 BRINP3 BTC CBLN1 CBLN3 CCBE1 CCL1 CCL11 CCL13 CCL16 CCL18 CCL20 CCL21 CCL22 CCL25 CCL27 CCL28 CFC1B CHRDL2 CLCF1 CNTF CRLF1 CSF2 CSF3 CSHL1 CTF1 CX3CL1 CXCL13 CXCL14 CXCL3 CXCL9 DHH EGFL6 EREG FASLG FGF10 FGF11 FGF19 FGF21 FGF23 FGF5 FGF6 FGF7 FLG2 FRZB FST GDF10 GDF11 GDF2 GDF3 GDF9 GH1 GH2 HCFC1 IFNA1 IFNA10 IFNA14 IFNA16 IFNA2 IFNA21 IFNA4 IFNA5 IFN…	1
NABA_MATRISOME		1.29043	0.00182482	0.402222	A2M ADAM2 ADAM20 ADAM28 ADAM9 ADAMTS14 ADAMTS17 ADAMTS5 ADAMTS6 ADAMTS9 ADAMTSL4 ADIPOQ ANGPT2 ANGPTL6 ANXA1 ANXA11 ANXA2 BMP2 BMP5 BMP8A BTC C1QA C1QB C1QC CCL11 CCL18 CCL2 CCL28 CCL4 CD109 CLEC12A CLEC2D CLEC3A CLEC4A CLEC5A CLEC7A CNTF COL12A1 COL13A1 COL14A1 COL15A1 COL23A1 COL27A1 COL4A1 COL4A2 COL4A3 COL4A4 COL4A6 COL6A2 COL6A3 COL6A5 COL6A6 COL8A1 COLEC10 CRISPLD1 CRLF3 CSTA CTHRC1 CTSB CT…	-1.87085	0.001	0.0202597	A2ML1 ACAN ADAM2 ADAM20 ADAM21 ADAM32 ADAM7 ADAMTS10 ADAMTS15 ADAMTS16 ADAMTS20 ADAMTS5 ADAMTS7 ADIPOQ AMBN AMELY ANGPTL1 ANGPTL3 ANXA10 ANXA13 ANXA9 ASPN BMP1 BMP10 BMP15 BMP3 BRINP3 C1QTNF3 C1QTNF6 C1QTNF7 CCBE1 CCL1 CCL13 CCL16 CCL17 CCL20 CCL21 CCL22 CCL23 CCL24 CCL26 CCL7 CD209 CELA1 CELA2B CFC1 CFC1B CHAD CHRDL2 CILP CILP2 CLEC10A CLEC12A CLEC12B CLEC3A CLEC5A CNTF COL12A1 COL22A1 COL28A1 C…	-2.18866	0.001	0	A2ML1 ACAN ADAM18 ADAM2 ADAM28 ADAM30 ADAM7 ADAMDEC1 ADAMTS10 ADAMTS15 ADAMTS16 ADAMTS17 ADAMTS18 ADAMTS2 ADAMTS20 ADAMTS5 ADAMTS6 ADAMTSL2 ADIPOQ AMBN AMBP AMELX ANGPT4 ANGPTL3 ANXA10 ANXA6 ANXA9 ASPN BCAN BMP1 BMP10 BMP15 BMP3 BMP7 BMPER BTC C1QL1 C1QTNF6 C1QTNF7 CBLN1 CBLN3 CCBE1 CCL1 CCL11 CCL13 CCL16 CCL18 CCL20 CCL21 CCL25 CCL27 CCL28 CELA1 CELA2B CELA3A CHAD CHRDL2 CILP CLEC10A CLEC12A CLE…	1
KEGG_UBIQUITIN_MEDIATED_PROTEOLYSIS		-0.975535	0.495868	0.793926	AIRE ANAPC10 BTRC CBLC CDC34 CUL5 CUL7 FBXW11 FBXW7 FBXW8 HERC2 ITCH KEAP1 KLHL13 KLHL9 MGRN1 NEDD4L PIAS1 PIAS3 PIAS4 PRPF19 RHOBTB2 SKP1 STUB1 TCEB2 UBA1 UBA6 UBE2B UBE2D1 UBE2D4 UBE2E2 UBE2F UBE2G1 UBE2I UBE2J2 UBE2L3 UBE2Q1 UBE2QL1 UBE2Z UBE3C UBE4A UBE4B UBOX5 WWP1	1.91669	0.001	0.00994457	ANAPC11 ANAPC2 ANAPC5 CBLB CDC16 CDC34 CUL4A CUL7 DDB2 FBXO2 FBXO4 FZR1 HERC1 MAP3K1 MGRN1 NEDD4L PIAS1 PIAS3 PIAS4 PPIL2 PRPF19 RBX1 RFWD2 SAE1 SIAH1 SKP2 SMURF2 SOCS3 TRAF6 TRIM37 UBA1 UBE2D2 UBE2D4 UBE2E1 UBE2G2 UBE2J2 UBE2L3 UBE2L6 UBE2M UBE2O UBE2R2 UBE2W UBE3B UBE4B UBOX5 UBR5 WWP2 XIAP	1.59451	0.001	0.0825306	ANAPC10 ANAPC2 ANAPC4 ANAPC5 BIRC2 BIRC6 CBL CBLB CDC16 CDC23 CDC26 CDC27 CDC34 CUL4A CUL5 DDB2 FANCL FBXO4 FZR1 HERC2 HERC4 MGRN1 MID1 PARK2 PIAS1 PIAS3 PIAS4 RBX1 SAE1 SIAH1 SKP2 SMURF1 SMURF2 SOCS3 TCEB1 TRAF6 UBA1 UBA3 UBE2B UBE2D1 UBE2D3 UBE2E1 UBE2E2 UBE2G2 UBE2H UBE2I UBE2L6 UBE2Q2 UBE2R2 UBE2Z UBE3A UBE3B UBE4A UBE4B UBOX5 WWP1 XIAP	1
KEGG_ADHERENS_JUNCTION		1.07958	0.274662	0.656021	ACTB ACTN1 ACTN2 CDC42 CSNK2A1 CSNK2B CTNNA1 CTNNB1 LEF1 LMO7 PTPN6 PTPRB PTPRM PVRL2 RAC1 RAC2 RAC3 RHOA SMAD3 SMAD4 SNAI2 SORBS1 TCF7L1 TGFBR1 TGFBR2 VCL WAS	2.00089	0.001	0.00376407	ACTB ACTN1 ACTN4 BAIAP2 CDC42 CDH1 CSNK2A1 CSNK2B CTNNA1 CTNNA3 EP300 ERBB2 FER FYN IGF1R IQGAP1 LEF1 MAP3K7 MAPK1 MAPK3 PTPRB PTPRM RHOA SMAD3 SORBS1 TCF7L2 TGFBR2 TJP1 VCL WASF2 WASL YES1	1.48584	0.00808625	0.133445	ACTB ACTN4 CDC42 CREBBP CTNNA1 CTNNB1 EP300 ERBB2 FARP2 FYN IGF1R INSR IQGAP1 LEF1 MLLT4 PARD3 PTPRJ RAC2 SMAD2 SMAD4 TCF7L2 TGFBR2 VCL WASF2	1
BIOCARTA_DC_PATHWAY		1.15861	0.247582	0.549605	CD33 CD40 IFNG IL10 IL12A ITGAX TLR2 TLR7	-2.14882	0.001	0.00130801	CD2 CD33 CD5 CSF2 IFNB1 IFNG IL10 IL12B IL3 IL4 IL5 ITGAX TLR9	-1.61078	0.0224913	0.0980196	ANPEP CD2 CD5 CSF2 IFNA1 IFNB1 IFNG IL12B IL13 IL4 IL5	1
BIOCARTA_FIBRINOLYSIS_PATHWAY		0.988431	0.459514	0.786499	F13A1 FGA FGG PLAT PLAU SERPINB2	-2.00648	0.001	0.00688664	CPB2 F2 FGA FGB FGG PLAU PLG SERPINB2	-1.65753	0.00874126	0.0741971	F2 FGA FGB FGG PLAU PLG SERPINB2	1
BIOCARTA_GLEEVEC_PATHWAY		0.915258	0.59879	0.885133	JAK2 PIK3CG STAT1	1.9456	0.001	0.00703717	AKT1 BAD BCR CRKL FOS GRB2 JUN MAP3K1 MAPK3 MYC RAF1 STAT1	1.77408	0.00970874	0.0295305	AKT1 BAD CRKL JUN MAP2K4 MAPK8 MYC PIK3CG RAF1 SOS1 STAT1 STAT5A STAT5B	1
BIOCARTA_INTEGRIN_PATHWAY		0.940977	0.576923	0.852146	ACTN1 ACTN2 CAPN1 CAPNS1 CAV1 ITGA1 PTK2 PXN RHOA SHC1 VCL ZYX	2.13247	0.001	0.000179241	ACTA1 ACTN1 BCR CAPN1 CAPNS1 CAV1 CRKL GRB2 ITGB1 JUN MAPK1 MAPK3 PXN RAF1 RHOA SHC1 TLN1 TNS1 VCL ZYX	1.43879	0.0322581	0.161595	CAPN1 CAPNS1 CAV1 CRKL FYN JUN MAPK8 PPP1R12B PTK2 PXN RAF1 SHC1 VCL ZYX	1
ST_JNK_MAPK_PATHWAY		-0.838469	0.736419	0.916615	DUSP10 DUSP4 GAB1 MAP2K7 MAP3K10 MAP3K11 MAP3K3 MAP3K9 MAPK10 NFATC3 NR2C2	2.03458	0.001	0.00217479	AKT1 GAB1 GADD45A GCK IL1R1 JUN MAP3K1 MAP3K11 MAP3K12 MAP3K5 MAP3K7 SHC1 TAB1 TAB2 TP53 TRAF6 ZAK	1.57048	0.0177215	0.0888469	CDC42 GADD45A IL1R1 JUN MAP3K13 MAP3K3 MAPK8 SHC1 TP53 TRAF6 ZAK	1
REACTOME_DEFENSINS		1.22759	0.190763	0.480469	CD4 DEFB114 DEFB127 TLR1 TLR2	-2.25549	0.001	0.000145335	ART1 CCR2 CCR6 DEFA4 DEFA5 DEFB108B DEFB114 DEFB118 DEFB119 DEFB121 DEFB124 DEFB125 DEFB126 DEFB127 DEFB129 DEFB132	-1.52536	0.0286738	0.144732	CCR6 CD4 DEFA4 DEFA5 DEFA6 DEFB108B DEFB114 DEFB118 DEFB119 DEFB125 DEFB126 DEFB127 DEFB129 DEFB132	1
REACTOME_NA_CL_DEPENDENT_NEUROTRANSMITTER_TRANSPORTERS		-0.941079	0.552	0.828509	SLC6A3 SLC6A7	-2.05311	0.001	0.00453445	SLC18A1 SLC22A2 SLC6A14 SLC6A19 SLC6A2 SLC6A5	-1.66197	0.00878735	0.0765865	SLC22A2 SLC6A1 SLC6A12 SLC6A19 SLC6A2 SLC6A5	1
REACTOME_METABOLISM_OF_MRNA		-1.08838	0.248954	0.670861	CNOT3 CNOT4 CNOT6 DCP1A DCPS DDX6 DIS3 EIF4E EXOSC4 EXOSC5 EXOSC6 FAM153A LSM4 LSM6 MAPK11 PAIP1 PRKCA PSMA2 PSMA7 PSMA8 PSMB4 PSMB5 PSMB6 PSMB7 PSMC2 PSMC3 PSMC5 PSMD12 PSMD2 PSMD3 PSMD4 RPL19 RPL22 RPL23A RPL24 RPL26L1 RPL29 RPL3 RPL30 RPL31 RPL32 RPL34 RPL35 RPL37 RPL3L RPL6 RPL8 RPL9 RPS12 RPS15 RPS15A RPS16 RPS17 RPS18 RPS21 RPS23 RPS25 RPS29 RPS3 RPS5 RPS6 RPS8 RPS9 RQCD1 SMG5 SMG6 SMG7 YWH…	2.03922	0.001	0.0021509	AKT1 ANP32A CNOT10 CNOT8 DCP1B DCP2 DIS3 EDC4 EIF4A3 EXOSC4 EXOSC8 FAU LSM2 LSM5 MAPK11 NUP214 PPP2R1A PRKCA PSMA1 PSMA8 PSMB1 PSMB3 PSMB8 PSMB9 PSMC2 PSMC4 PSMD1 PSMD11 PSMD13 PSMD4 PSMD5 PSMD9 PSME1 PSME4 RBM8A RNPS1 RPL11 RPL12 RPL22 RPL24 RPL27 RPL27A RPL30 RPL32 RPL34 RPL35 RPL35A RPL36 RPL39 RPL41 RPL8 RPLP0 RPS10 RPS12 RPS14 RPS16 RPS18 RPS19 RPS25 RPS27 RPS3 RPS4Y1 RPS5 SMG5 SMG6 SMG7 SMG…	1.76571	0.001	0.0310904	CNOT10 CNOT2 CNOT4 CNOT6 CNOT8 DCP1A DCP2 DCPS EIF4G1 ETF1 EXOSC2 EXOSC7 EXOSC8 EXOSC9 LSM2 LSM5 PSMA3 PSMA4 PSMA7 PSMB1 PSMB3 PSMB8 PSMB9 PSMC6 PSMD1 PSMD13 PSMD7 PSMD9 PSME1 PSME4 RPL14 RPL27A RPL36 RPL37 RPL37A RPL38 RPLP2 RPS10 RPS12 RPS27 RPS27A RPS3 RPS8 RQCD1 SMG5 SMG6 TNPO1 UPF3A UPF3B ZFP36L1	1
REACTOME_HIV_LIFE_CYCLE		-1.0722	0.318091	0.691008	AAAS BANF1 CCNT1 CCNT2 CTDP1 ELL ERCC2 ERCC3 GTF2E1 GTF2F2 GTF2H1 GTF2H3 LIG4 MNAT1 NCBP1 NMT2 NUP133 NUP188 NUP35 NUP50 NUP88 NUPL2 POLR2B POLR2C POLR2D POLR2E POLR2I POLR2J POLR2L POM121 RANGAP1 RCC1 RNGTT RPS27A SSRP1 SUPT4H1 SUPT5H TAF12 TAF13 TAF4 TAF4B TAF6 TCEB2 TCEB3 VPS37B VPS37C VPS37D XRCC6	1.99755	0.001	0.00390348	AAAS CTDP1 ERCC3 GTF2A1 GTF2B GTF2E1 GTF2E2 GTF2F1 GTF2H1 HMGA1 LIG1 NMT1 NMT2 NUP107 NUP133 NUP188 NUP214 NUP37 NUP43 NUP50 NUP62 NUP85 POLR2A POLR2C POLR2G RAE1 RANGAP1 SSRP1 SUPT4H1 SUPT5H TAF6 TBP TSG101 UBA52 VPS28 VPS37A VPS37B VPS37C	1.85192	0.001	0.015362	CCNH CCNT2 CDK9 CTDP1 ERCC3 FEN1 GTF2A1 GTF2E2 GTF2F1 GTF2F2 GTF2H1 GTF2H3 LIG1 NMT2 NUP107 NUP133 NUP205 NUP210 NUP35 NUP37 NUP43 NUP50 NUP54 NUP62 NUP85 NUP93 NUPL1 POLR2A POLR2B POLR2D POLR2G PSIP1 RAE1 RANGAP1 RPS27A TAF1 TAF11 TAF4 TAF5 TBP TCEB1 TSG101 VPS28 VPS37A VPS37B VPS37C XRCC4 XRCC5	1
REACTOME_LATE_PHASE_OF_HIV_LIFE_CYCLE		-1.33189	0.0418327	0.419413	AAAS CCNT1 CCNT2 CTDP1 ELL ERCC2 ERCC3 GTF2E1 GTF2F2 GTF2H1 GTF2H3 MNAT1 NCBP1 NMT2 NUP133 NUP188 NUP35 NUP50 NUP88 NUPL2 POLR2B POLR2C POLR2D POLR2E POLR2I POLR2J POLR2L POM121 RANGAP1 RCC1 RNGTT RPS27A SSRP1 SUPT4H1 SUPT5H TAF12 TAF13 TAF4 TAF4B TAF6 TCEB2 TCEB3 VPS37B VPS37C VPS37D	2.06668	0.001	0.00156836	AAAS CTDP1 ERCC3 GTF2A1 GTF2B GTF2E1 GTF2E2 GTF2F1 GTF2H1 NMT1 NMT2 NUP107 NUP133 NUP188 NUP214 NUP37 NUP43 NUP50 NUP62 NUP85 POLR2A POLR2C POLR2G RAE1 RANGAP1 SSRP1 SUPT4H1 SUPT5H TAF6 TBP TSG101 UBA52 VPS28 VPS37A VPS37B VPS37C	1.88885	0.001	0.0106279	CCNH CCNT2 CDK9 CTDP1 ERCC3 GTF2A1 GTF2E2 GTF2F1 GTF2F2 GTF2H1 GTF2H3 NMT2 NUP107 NUP133 NUP205 NUP210 NUP35 NUP37 NUP43 NUP50 NUP54 NUP62 NUP85 NUP93 NUPL1 POLR2A POLR2B POLR2D POLR2G POLR2K RAE1 RANGAP1 RPS27A SSRP1 TAF1 TAF11 TAF4 TAF5 TBP TCEB1 TPR TSG101 VPS28 VPS37A VPS37B VPS37C	1
KEGG_INTESTINAL_IMMUNE_NETWORK_FOR_IGA_PRODUCTION		2.15969	0.001	0.000421537	CCL28 CD40 CD86 HLA-DMA HLA-DMB HLA-DOA HLA-DPA1 HLA-DPB1 HLA-DRA HLA-DRB4 IL10 IL2 ITGA4 LTBR TNFSF13B	-1.19181	0.174807	0.428002	AICDA CD40LG HLA-DQA1 HLA-DQB1 IL2 IL4 IL5 ITGB7 MAP3K14 TNFRSF13B	-1.52684	0.0188679	0.145221	AICDA CCL25 CCL27 CCL28 CCR9 CD28 CD40LG HLA-DOB HLA-DQA1 HLA-DQB1 ICOS IL2 IL4 IL5 ITGA4 ITGB7 MAP3K14 TNFRSF13B TNFRSF13C TNFRSF17 TNFSF13	1
KEGG_CYTOKINE_CYTOKINE_RECEPTOR_INTERACTION		1.77103	0.001	0.0453642	ACVRL1 BMP2 BMPR1A BMPR2 CCL11 CCL18 CCL2 CCL28 CCL4 CCR1 CCR5 CD40 CNTF CSF1R CSF2RA CSF2RB CSF3R CX3CL1 CX3CR1 CXCL11 CXCL16 CXCL2 CXCL3 CXCL5 CXCL6 CXCL9 FAS FLT1 FLT3LG GHR HGF IFNA5 IFNA7 IFNA8 IFNG IFNGR2 IL10 IL10RA IL12RB1 IL13RA1 IL17A IL17RA IL18 IL18R1 IL1R1 IL1RAP IL2 IL21R IL26 IL2RB IL4R IL5RA IL6R INHBA INHBB LTBR MPL OSMR PDGFC PDGFRB PF4V1 PLEKHO2 RELT TGFB1 TGFB2 TGFBR1 TGFBR2 T…	-1.70116	0.001	0.0606088	AMHR2 CCL1 CCL13 CCL16 CCL17 CCL20 CCL21 CCL22 CCL23 CCL24 CCL26 CCL4 CCL7 CCR2 CCR3 CCR4 CCR6 CCR7 CD40LG CNTF CRLF2 CSF1 CSF2 CSF2RA CSF3 CTF1 CXCL13 CXCL14 CXCL9 CXCR1 CXCR2 CXCR5 CXCR6 EDA2R EDAR EPOR FASLG FLT3 GDF5 GH2 IFNA2 IFNA21 IFNA4 IFNAR1 IFNB1 IFNG IFNK IL10 IL12B IL12RB2 IL17A IL18RAP IL19 IL1A IL1R2 IL2 IL20 IL20RA IL20RB IL21 IL22 IL22RA1 IL22RA2 IL23A IL23R IL25 IL2RB IL3 IL3RA I…	-1.9327	0.001	0.00527943	AMHR2 BMP7 CCL1 CCL11 CCL13 CCL16 CCL18 CCL20 CCL21 CCL25 CCL27 CCL28 CCR3 CCR4 CCR6 CCR9 CD27 CD40LG CNTF CNTFR CRLF2 CSF2 CSF3 CTF1 CX3CL1 CXCL13 CXCL14 CXCL9 CXCR3 CXCR5 EDA2R EDAR EGFR EPOR FASLG GH1 IFNA1 IFNA10 IFNA14 IFNA16 IFNA2 IFNA21 IFNA4 IFNA5 IFNA7 IFNA8 IFNAR1 IFNB1 IFNE IFNG IFNW1 IL11 IL12B IL13 IL17A IL17RA IL18RAP IL19 IL1A IL2 IL20 IL21 IL22 IL23A IL23R IL25 IL26 IL2RA IL3RA IL…	1
REACTOME_CELL_CYCLE_CHECKPOINTS		1.55508	0.00584795	0.155549	BUB1B CCNB1 CCNB2 CDC25A CDC25C CDC27 CDC45 CDC6 CDC7 CDK1 CDK2 CDKN1A CHEK2 DBF4 HUS1 MAD2L1 MCM10 MCM2 MCM3 MCM4 MCM6 MDM2 ORC1 ORC6 PSMA3 PSMB8 PSMB9 PSMD7 PSMD9 PSME1 PSME4 RAD1 RFC3 RPA3 UBE2C UBE2E1 WEE1	1.8581	0.00146199	0.0185694	ANAPC11 ANAPC2 ANAPC5 BUB3 CDC16 CDC6 CDK2 CDKN1A CDKN1B DBF4 MAD1L1 MAD2L1 MCM2 MCM3 MCM4 MCM5 MCM6 MCM7 MCM8 ORC2 ORC3 ORC6 PSMA1 PSMA7 PSMA8 PSMB1 PSMB3 PSMB8 PSMB9 PSMC2 PSMC4 PSMC6 PSMD1 PSMD11 PSMD13 PSMD4 PSMD5 PSMD9 PSME1 PSME4 RAD1 RAD17 RAD9A RFC3 RFC4 RFWD2 RPA1 RPA2 TP53 UBA52 UBE2E1	2.31105	0.001	0	ANAPC2 ANAPC4 ANAPC5 ATR BUB1B CCNE1 CCNE2 CDC16 CDC23 CDC7 CDK1 CDK2 CDKN1A CDKN1B CHEK1 CHEK2 MCM2 MCM3 MCM5 MCM6 MCM8 ORC2 ORC3 ORC6 PSMA3 PSMA4 PSMA7 PSMB1 PSMB3 PSMB4 PSMB8 PSMB9 PSMC5 PSMC6 PSMD1 PSMD13 PSMD3 PSMD5 PSMD7 PSMD9 PSME1 PSME4 PSMF1 RAD17 RAD9A RFC2 RFC4 RPA2 RPS27A TP53 UBE2D1 UBE2E1	1
REACTOME_M_G1_TRANSITION		1.57196	0.00767754	0.145103	CDC45 CDC7 CDK2 DBF4 E2F3 MCM10 MCM2 MCM3 MCM4 MCM6 POLA2 POLE2 PSMA3 PSMB8 PSMB9 PSME1 PSME4 RPA4	1.85629	0.001	0.0180065	CDC6 CDK2 DBF4 E2F3 GMNN MCM2 MCM3 MCM4 MCM5 MCM6 MCM7 MCM8 ORC2 ORC3 ORC6 POLE PRIM1 PSMA1 PSMB1 PSMB3 PSMB8 PSMB9 PSMC2 PSMC4 PSMD1 PSMD11 PSMD13 PSMD4 PSMD5 PSMD9 PSME1 PSME4 RPA1 RPA2 UBA52	1.95996	0.001	0.00516887	CDC7 CDK2 E2F3 MCM2 MCM3 MCM4 MCM5 MCM6 MCM8 ORC2 ORC3 ORC6 POLA2 POLE PRIM2 PSMA3 PSMA4 PSMA7 PSMB1 PSMB3 PSMB4 PSMB8 PSMB9 PSMC2 PSMC5 PSMC6 PSMD1 PSMD11 PSMD13 PSMD3 PSMD5 PSMD7 PSMD9 PSME1 PSME4 PSMF1 RPA2 RPA3 RPS27A	1
REACTOME_G1_S_TRANSITION		1.47831	0.00764818	0.214269	CCNA1 CCNB1 CDC25A CDC45 CDC6 CDC7 CDK1 CDK2 CDKN1A CKS1B DBF4 E2F1 MCM10 MCM2 MCM3 MCM4 MCM6 ORC1 ORC6 PCNA POLA1 POLA2 POLE2 PSMA3 PSMB8 PSMB9 PSMD9 PSME1 RPA3 RPA4 RRM2 WEE1	1.76619	0.001	0.0247767	CDC6 CDK2 CDKN1A CDKN1B CKS1B DBF4 MCM2 MCM3 MCM4 MCM5 MCM6 MCM7 MCM8 MYC ORC2 ORC3 ORC6 PCNA POLE PPP2R1A PPP2R1B PRIM1 PSMA1 PSMB1 PSMB3 PSMB8 PSMB9 PSMC2 PSMC4 PSMD1 PSMD11 PSMD13 PSMD4 PSMD5 PSMD9 PSME1 RPA1 RPA2 SKP2 TK2 TYMS UBA52	1.92791	0.001	0.00666652	CCNA2 CCNE1 CCNE2 CCNH CDC7 CDK1 CDK2 CDKN1A CDKN1B CKS1B MCM2 MCM3 MCM4 MCM5 MCM6 MCM8 MYC ORC2 ORC3 ORC6 PCNA POLA2 POLE PPP2R1B PRIM2 PSMA3 PSMA4 PSMA7 PSMB1 PSMB3 PSMB4 PSMB8 PSMB9 PSMC2 PSMC5 PSMC6 PSMD1 PSMD11 PSMD13 PSMD3 PSMD5 PSMD7 PSMD9 PSME1 PSMF1 RPA2 RPA3 RPS27A RRM2 SKP2 TK2 TYMS	1
REACTOME_BETA_DEFENSINS		1.46647	0.0541667	0.221732	DEFB114 DEFB127 TLR1 TLR2	-2.14899	0.001	0.00149487	CCR2 CCR6 DEFB108B DEFB114 DEFB118 DEFB119 DEFB121 DEFB124 DEFB125 DEFB126 DEFB127 DEFB129 DEFB132	-1.34827	0.119005	0.312384	CCR6 DEFB108B DEFB114 DEFB118 DEFB119 DEFB125 DEFB126 DEFB127 DEFB129 DEFB132	1
KEGG_ANTIGEN_PROCESSING_AND_PRESENTATION		2.24644	0.001	0.000234187	B2M CD4 CD74 CTSB CTSS HLA-A HLA-B HLA-C HLA-DMA HLA-DMB HLA-DOA HLA-DPA1 HLA-DPB1 HLA-DRA HLA-DRB4 HLA-E HLA-F HLA-G IFNA5 IFNA7 IFNA8 LGMN NFYB PSME1 TAP1 TAP2 TAPBP	1.51155	0.0109718	0.0964312	HLA-A HLA-B HLA-C HLA-E HLA-G PSME1 TAP1 TAP2 TAPBP	1.30359	0.0733696	0.262906	CTSS HLA-A HLA-B HLA-C HLA-E HLA-F HLA-G PSME1 RFXANK TAP1 TAP2	1
KEGG_LEISHMANIA_INFECTION		2.23018	0.001	0.000210768	C3 CR1 CYBA FCGR1A FCGR2A FCGR2C FCGR3B HLA-DMA HLA-DMB HLA-DOA HLA-DPA1 HLA-DPB1 HLA-DRA HLA-DRB4 IFNG IFNGR2 IL10 IRAK1 IRAK4 ITGA4 ITGAM ITGB2 JAK2 MYD88 NCF1 NCF2 NCF4 NFKBIA PTGS2 PTPN6 STAT1 TGFB1 TGFB2 TLR2 TRAF6	1.39424	0.0526316	0.154547	FOS IFNGR1 IRAK1 ITGB1 JUN MAPK1 MAPK11 MAPK12 MAPK3 MYD88 NFKBIB RELA STAT1 TAB1 TAB2 TRAF6	1.07671	0.286458	0.536629	C3 CYBA FCGR2A HLA-DMA HLA-DPA1 HLA-DRA HLA-DRB4 IFNGR1 IRAK1 IRAK4 ITGB2 JUN MAPK12 MYD88 NCF1 NCF2 NCF4 RELA STAT1 TAB1 TGFB1 TLR2 TRAF6	1
KEGG_AUTOIMMUNE_THYROID_DISEASE		2.50424	0.001	0	CD40 CD86 FAS HLA-A HLA-B HLA-C HLA-DMA HLA-DMB HLA-DOA HLA-DPA1 HLA-DPB1 HLA-DRA HLA-DRB4 HLA-E HLA-F HLA-G IL10 IL2	1.38176	0.0509031	0.162663	HLA-A HLA-B HLA-C HLA-E HLA-G	-1.097	0.322422	0.700613	CD40LG FASLG GZMB HLA-DQA1 IFNA1 IFNA10 IFNA14 IFNA16 IFNA2 IFNA21 IFNA4 IFNA5 IFNA7 IFNA8 IL2 IL4 IL5 TPO TSHB	1
BIOCARTA_ASBCELL_PATHWAY		2.10932	0.001	0.000702561	CD4 CD40 FAS HLA-DRA IL10 IL2	-1.44254	0.0788288	0.193603	CD40LG CD80 FASLG IL10 IL2 IL4	-1.38697	0.0917603	0.277339	CD40LG FASLG IL2 IL4	1
REACTOME_SMOOTH_MUSCLE_CONTRACTION		1.6443	0.0217786	0.105708	ACTA2 ITGA1 LMOD1 MYL12B MYL6 MYLK SORBS1 SORBS3 TPM2 VCL	2.08863	0.001	0.00125469	CALD1 ITGB5 LMOD1 MYL9 MYLK SORBS1 SORBS3 TLN1 TPM1 TPM2 TPM3 TPM4 VCL	1.71294	0.00442478	0.0468916	CALD1 ITGA1 ITGB5 LMOD1 MYL12B SORBS3 TLN1 TPM1 TPM2 TPM3 TPM4 VCL	1
KEGG_TYPE_I_DIABETES_MELLITUS		2.32929	0.001	0	CD86 FAS HLA-A HLA-B HLA-C HLA-DMA HLA-DMB HLA-DOA HLA-DPA1 HLA-DPB1 HLA-DRA HLA-DRB4 HLA-E HLA-F HLA-G ICA1 IL2	1.60969	0.0162866	0.0620903	HLA-A HLA-B HLA-C HLA-E HLA-G	1.43999	0.0479616	0.161483	HLA-A HLA-B HLA-C HLA-E HLA-G	1
KEGG_ASTHMA		2.13896	0.00199203	0.000526921	CD40 FCER1G HLA-DMA HLA-DMB HLA-DOA HLA-DPA1 HLA-DPB1 HLA-DRA HLA-DRB4 IL10 RNASE3	-1.68568	0.00684932	0.0648743	CD40LG EPX HLA-DQA1 HLA-DQB1 IL4 IL5 MS4A2	-1.66061	0.00686106	0.0737187	CCL11 CD40LG EPX HLA-DQA1 IL13 IL4 IL5 IL9 MS4A2 PRG2 RNASE3	1
KEGG_ALLOGRAFT_REJECTION		2.59461	0.001	0	CD40 CD86 FAS HLA-A HLA-B HLA-C HLA-DMA HLA-DMB HLA-DOA HLA-DPA1 HLA-DPB1 HLA-DRA HLA-DRB4 HLA-E HLA-F HLA-G IL10 IL2	1.60973	0.025641	0.0623972	FAS HLA-A HLA-B HLA-C HLA-E HLA-G	1.40826	0.0612745	0.180238	HLA-A HLA-B HLA-C HLA-E HLA-G	1
KEGG_GRAFT_VERSUS_HOST_DISEASE		2.57195	0.001	0	CD86 FAS HLA-A HLA-B HLA-C HLA-DMA HLA-DMB HLA-DOA HLA-DPA1 HLA-DPB1 HLA-DRA HLA-DRB4 HLA-E HLA-F HLA-G IL2	1.6221	0.0131148	0.0589202	FAS HLA-A HLA-B HLA-C HLA-E HLA-G	1.47656	0.0364078	0.139511	HLA-A HLA-B HLA-C HLA-E HLA-G	1
KEGG_VIRAL_MYOCARDITIS		2.1929	0.001	0.000351281	CASP8 CD40 CD86 EIF4G3 HLA-A HLA-B HLA-C HLA-DMA HLA-DMB HLA-DOA HLA-DPA1 HLA-DPB1 HLA-DRA HLA-DRB4 HLA-E HLA-F HLA-G ICAM1 ITGAL RAC2	1.41059	0.0354938	0.146822	CAV1 HLA-A HLA-B HLA-C HLA-E HLA-G	1.61867	0.00515464	0.0748015	CAV1 CD55 FYN HLA-A HLA-B HLA-C HLA-E HLA-F HLA-G ICAM1 RAC2 SGCB	1
