# Supplementary material for: Gene expression patterns associated with neurological disease in human HIV infection
Source: PLoS One. 2017 Apr 26;12(4):e0175316. doi: 10.1371/journal.pone.0175316 (PMC5405951; doi:10.1371/journal.pone.0175316)
Supplement: S3 Table — (XLSX) [file pone.0175316.s003.xlsx]

## Sheet: CvsA
Supplementary Table 3: Pathways enriched in the A-C comparison
pathways	classification	NES.whiteMatter_CvsA	pval.whiteMatter_CvsA	fdr.whiteMatter_CvsA	genesInLE.wm	NES.FrontalCortex_CvsA	pval.FrontalCortex_CvsA	fdr.FrontalCortex_CvsA	genesInLE.fc	NES.basalGanglia_CvsA	pval.basalGanglia_CvsA	fdr.basalGanglia_CvsA	genesInLE.bg
KEGG_DRUG_METABOLISM_CYTOCHROME_P450	WM specific	2.35001	0.001	0	ADH1A ADH1B ADH6 ADH7 ALDH1A3 ALDH3B2 CYP2B6 CYP2C18 CYP2C19 CYP2C9 CYP2E1 CYP3A4 CYP3A43 CYP3A5 FMO1 FMO2 FMO4 FMO5 GSTA1 GSTK1 GSTM4 GSTO2 GSTT2 GSTZ1 UGT1A1 UGT1A6 UGT2A3 UGT2B15 UGT2B17 UGT2B4	-0.704691	0.871542	1	ALDH3A1 CYP1A2 CYP2A13 CYP2A6 CYP2C18 CYP2E1 GSTA1 GSTA3 GSTA4 GSTM1 GSTO1 GSTP1 MGST2 UGT1A1 UGT2B17 UGT2B4	-1.45431	0.0362903	0.447911	ADH1A ADH1C ADH6 ADH7 AOX1 CYP1A2 CYP2A13 CYP2A7 CYP2C18 CYP2C9 CYP3A4 CYP3A43 CYP3A5 FMO1 FMO2 FMO4 GSTA1 GSTA3 MGST3 UGT1A1 UGT1A6 UGT2A3 UGT2B15 UGT2B17 UGT2B28
REACTOME_CHEMOKINE_RECEPTORS_BIND_CHEMOKINES	WM specific	2.18993	0.001	0.000348896	CCL11 CCL16 CCL2 CCL21 CCL25 CCL28 CCL4 CCL5 CCL7 CCR10 CCR2 CCR3 CCR5 CCR6 CCR8 CXCL1 CXCL10 CXCL11 CXCL2 CXCL3 CXCL5 CXCL6 CXCL9 CXCR2 CXCR3 CXCR6 XCL1 XCR1	0.658362	0.850202	1	CCL27 CCL28 CCR4 CCR6 CCR8 CXCL1 CXCL10 CXCL11 CXCL16 CXCL2 CXCL5 CXCL9 PPBP	-1.39714	0.172199	0.506069	CCL11 CCL16 CCL20 CCL21 CCL22 CCL25 CCL27 CCL4 CCL7 CCR3 CCR4 CCR6 CCR7 CCR8 CCR9 CXCL13 CXCL3 CXCL9 CXCR1 CXCR2 CXCR3 CXCR5 PPBP XCL1 XCR1
KEGG_CYTOKINE_CYTOKINE_RECEPTOR_INTERACTION	WM specific	2.17534	0.001	0.000232598	ACVRL1 AMHR2 BMP2 BMPR2 CCL11 CCL13 CCL16 CCL18 CCL2 CCL21 CCL25 CCL26 CCL28 CCL4 CCL5 CCL7 CCL8 CCR10 CCR2 CCR3 CCR5 CCR6 CCR8 CD27 CD40LG CNTF CSF2 CSF2RA CSF2RB CSF3 CTF1 CXCL1 CXCL10 CXCL11 CXCL2 CXCL3 CXCL5 CXCL6 CXCL9 CXCR2 CXCR3 CXCR6 EPO EPOR FAS FASLG FLT3 FLT3LG GDF5 GH1 GH2 GHR HGF IFNA14 IFNA16 IFNA4 IFNA5 IFNA7 IFNA8 IFNB1 IFNG IL10 IL12B IL12RB1 IL12RB2 IL13 IL15RA IL17A IL18R1 IL19…	0.506653	0.974308	1	ACVR1 ACVR2B ACVRL1 BMP7 BMPR1B CCL27 CCL28 CCR4 CCR6 CCR8 CCR9 CD27 CNTFR CSF3 CXCL1 CXCL10 CXCL11 CXCL16 CXCL2 CXCL5 CXCL9 EDA2R EGFR EPO FAS FLT3LG GHR IFNA17 IFNA2 IFNE IFNGR1 IFNW1 IL10RB IL11 IL11RA IL13RA1 IL15RA IL17B IL17RB IL18R1 IL1R1 IL1RAP IL22RA1 IL23A IL24 IL26 IL2RB IL4R IL6 IL6R IL7R IL9R INHBA INHBB INHBE KDR LEPR LIFR LTBR MPL NGFR OSMR PDGFA PDGFC PDGFRB PLEKHO2 PPBP TGFB3 TGF…	-1.26574	0.21978	0.578872	AMHR2 CCL1 CCL11 CCL13 CCL16 CCL18 CCL20 CCL21 CCL22 CCL23 CCL24 CCL25 CCL26 CCL27 CCL4 CCL7 CCR3 CCR4 CCR6 CCR7 CCR8 CCR9 CD27 CD40LG CLCF1 CNTF CSF2 CTF1 CXCL13 CXCL14 CXCL3 CXCL9 CXCR1 CXCR2 CXCR3 CXCR5 EDA2R EDAR EPOR FASLG FLT3 GDF5 GH1 GH2 IFNA1 IFNA10 IFNA14 IFNA16 IFNA17 IFNA21 IFNA4 IFNA5 IFNA7 IFNB1 IFNE IFNG IFNW1 IL11 IL12B IL13 IL17RA IL18R1 IL18RAP IL19 IL1A IL2 IL20 IL21 IL22 IL22R…
REACTOME_BIOLOGICAL_OXIDATIONS	WM specific	2.12604	0.001	0.00209338	ACSM1 ACSM2B ACSS2 ADH1A ADH1B ADH6 ADH7 BPNT1 CYP11B2 CYP19A1 CYP1A1 CYP1B1 CYP24A1 CYP2B6 CYP2C18 CYP2C19 CYP2C9 CYP2E1 CYP2F1 CYP3A4 CYP3A43 CYP3A5 CYP4A11 CYP4F11 CYP4F12 CYP4F2 CYP4F8 CYP7A1 FMO1 FMO2 GGT1 GGT5 GGT7 GSS GSTA1 GSTM4 GSTO2 MAT1A MTR OPLAH PAOX PAPSS2 PTGIS PTGS2 SMOX SULT1C2 SULT1C4 SULT1E1 SULT2A1 SULT2B1 UGP2 UGT1A1 UGT1A6 UGT2B17 UGT2B4	-0.814058	0.767123	1	ACSS2 ALDH1A1 CYP26A1 CYP26B1 CYP2A6 CYP2C18 CYP2E1 CYP7A1 GLYAT GSTA1 MAT2B NAT1 POMC PTGS1 SULT1A1 SULT1A2 SULT2B1 SULT4A1 UGT1A1 UGT2B4	-1.51035	0.0377358	0.468591	ACSM1 ACSM2B ADH1A ADH1C ADH6 ADH7 CNDP2 CYP17A1 CYP19A1 CYP1A1 CYP1A2 CYP26A1 CYP27B1 CYP2A13 CYP2C18 CYP2C9 CYP2F1 CYP2S1 CYP3A4 CYP3A43 CYP3A5 CYP4A11 CYP4B1 CYP4F12 CYP4F2 CYP7A1 CYP7B1 CYP8B1 FMO1 FMO2 GGT1 GGT7 GLYAT GSTA1 GSTA3 MAT1A MGST3 NAT2 NNMT POMC PTGIS SULT1B1 SULT1C2 SULT2A1 SULT2B1 UGT1A1 UGT1A6 UGT2B17 UGT2B28
KEGG_METABOLISM_OF_XENOBIOTICS_BY_CYTOCHROME_P450	WM specific	2.11599	0.001	0.00209338	ADH1A ADH1B ADH6 ADH7 AKR1C4 ALDH1A3 ALDH3B2 CYP1A1 CYP1B1 CYP2B6 CYP2C18 CYP2C19 CYP2C9 CYP2E1 CYP2F1 CYP3A4 CYP3A43 CYP3A5 GSTA1 GSTK1 GSTM4 GSTO2 GSTT2 GSTZ1 UGT1A1 UGT1A6 UGT2A3 UGT2B15 UGT2B17 UGT2B4	-0.787539	0.799607	1	AKR1C1 AKR1C3 ALDH3A1 CYP1A2 CYP2C18 CYP2E1 CYP2F1 GSTA1 GSTA3 GSTA4 GSTM1 GSTO1 GSTP1 MGST2 UGT1A1 UGT2B17 UGT2B4	-1.36304	0.101871	0.512524	ADH1A ADH1C ADH6 ADH7 AKR1C4 CYP1A1 CYP1A2 CYP2C18 CYP2C9 CYP2F1 CYP2S1 CYP3A4 CYP3A43 CYP3A5 DHDH GSTA1 GSTA3 MGST3 UGT1A1 UGT1A6 UGT2A3 UGT2B15 UGT2B17 UGT2B28
REACTOME_PHASE1_FUNCTIONALIZATION_OF_COMPOUNDS	WM specific	2.10613	0.001	0.00209338	ACSS2 ADH1A ADH1B ADH6 ADH7 CYP11B2 CYP19A1 CYP1A1 CYP1B1 CYP24A1 CYP2B6 CYP2C18 CYP2C19 CYP2C9 CYP2E1 CYP3A4 CYP3A43 CYP3A5 CYP4A11 CYP4F11 CYP4F2 CYP4F8 CYP7A1 FMO1 FMO2 PAOX PTGIS PTGS2 SMOX	0.777256	0.777108	1	ACSS1 ADH1B ADH4 ALDH2 CYP11A1 CYP1A1 CYP1B1 CYP27A1 CYP2C8 CYP2W1 CYP3A5 CYP4B1 CYP4F11 CYP4F12 CYP4F2 CYP4F8 CYP7B1 FMO1 MAOA PTGS2	-1.41541	0.0863931	0.499488	ADH1A ADH1C ADH6 ADH7 CYP17A1 CYP19A1 CYP1A1 CYP1A2 CYP26A1 CYP27B1 CYP2A13 CYP2C18 CYP2C9 CYP2F1 CYP2S1 CYP3A4 CYP3A43 CYP3A5 CYP4A11 CYP4B1 CYP4F12 CYP4F2 CYP4F8 CYP7A1 CYP7B1 CYP8B1 FMO1 FMO2 POMC PTGIS
KEGG_AUTOIMMUNE_THYROID_DISEASE	WM specific	2.07849	0.001	0.0025918	CD28 CD40LG CD80 CD86 CTLA4 FAS FASLG GZMB HLA-A HLA-DMA HLA-DMB HLA-DOA HLA-DOB HLA-DQA1 HLA-DRB4 HLA-F IFNA14 IFNA16 IFNA17 IFNA4 IFNA5 IFNA7 IFNA8 IL10 IL2 IL4 IL5 PRF1 TSHB TSHR	0.614183	0.870637	1	CD28 CD80 FAS GZMB HLA-A HLA-C HLA-DOB HLA-E HLA-F IFNA17 IFNA2 PRF1 TG TPO	-0.948812	0.562105	0.855155	CD40LG CD80 FASLG HLA-DOB IFNA1 IFNA10 IFNA14 IFNA16 IFNA17 IFNA21 IFNA4 IFNA5 IFNA7 IL2 IL4 IL5 TPO
KEGG_STARCH_AND_SUCROSE_METABOLISM	WM specific	2.04356	0.001	0.00366341	ENPP1 ENPP3 G6PC2 GANC GBA3 HK3 MGAM PGM2 PYGB SI UGP2 UGT1A1 UGT1A6 UGT2A3 UGT2B15 UGT2B17 UGT2B4	-0.860446	0.703854	1	GPI PGM2L1 UGT1A1 UGT2B4	-1.05196	0.387424	0.79444	ENPP1 ENPP3 G6PC GYS2 HK3 TREH UGT1A1 UGT1A6 UGT2A3 UGT2B15 UGT2B17 UGT2B28
KEGG_ASTHMA	WM specific	2.03975	0.001	0.00341143	CCL11 CD40LG EPX FCER1A FCER1G HLA-DMA HLA-DMB HLA-DOA HLA-DOB HLA-DQA1 HLA-DRB4 IL10 IL13 IL3 IL4 IL5 IL9 MS4A2 PRG2 RNASE3	-0.738747	0.747012	1	CD40 CD40LG EPX FCER1G HLA-DMA HLA-DMB HLA-DPA1 HLA-DQB1 HLA-DRA IL10 IL3 IL4 IL5 IL9 RNASE3	-0.972361	0.532225	0.856111	CCL11 CD40LG EPX HLA-DOB IL13 IL4 IL5 MS4A2 PRG2 TNF
KEGG_ALLOGRAFT_REJECTION	WM specific	2.03283	0.001	0.00334941	CD28 CD40LG CD80 CD86 FAS FASLG GZMB HLA-A HLA-DMA HLA-DMB HLA-DOA HLA-DOB HLA-DQA1 HLA-DRB4 HLA-F IFNG IL10 IL12B IL2 IL4 IL5 PRF1	0.794086	0.674699	1	CD28 CD80 FAS GZMB HLA-A HLA-C HLA-DOB HLA-E HLA-F PRF1	1.03963	0.446328	0.709873	HLA-A HLA-B HLA-C HLA-DMA HLA-DPB1 HLA-DRA HLA-E HLA-F HLA-G
KEGG_RETINOL_METABOLISM	WM specific	2.01346	0.001	0.0044405	ADH1A ADH1B ADH6 ADH7 CYP1A1 CYP2B6 CYP2C18 CYP2C19 CYP2C9 CYP3A4 CYP3A43 CYP3A5 CYP4A11 RPE65 UGT1A1 UGT1A6 UGT2A3 UGT2B15 UGT2B17 UGT2B4	-1.20411	0.268537	1	ALDH1A1 CYP26A1 CYP26B1 CYP2A6 CYP2C18 DGAT2 DHRS9 RDH12 UGT1A1 UGT2B4	-1.5594	0.0461216	0.517016	ADH1A ADH1C ADH6 ADH7 CYP1A1 CYP1A2 CYP26A1 CYP2A13 CYP2A7 CYP2C18 CYP2C9 CYP3A4 CYP3A43 CYP3A5 CYP4A11 RDH12 RDH16 RDH8 RPE65 UGT1A1 UGT1A6 UGT2A3 UGT2B15 UGT2B17 UGT2B28
KEGG_INTESTINAL_IMMUNE_NETWORK_FOR_IGA_PRODUCTION	WM specific	2.00532	0.001	0.0044775	CCL25 CCL28 CCR10 CD28 CD40LG CD80 CD86 HLA-DMA HLA-DMB HLA-DOA HLA-DOB HLA-DQA1 HLA-DRB4 ICOS ICOSLG IL10 IL15RA IL2 IL4 IL5 IL6 ITGA4 ITGB7 LTBR TNFRSF13C TNFRSF17 TNFSF13 TNFSF13B	0.598826	0.942116	1	CCL27 CCL28 CCR9 CD28 CD80 HLA-DOB HLA-DRB4 ICOS ICOSLG IL15RA IL6 ITGA4 ITGB7 LTBR MADCAM1 TNFRSF17 TNFSF13 TNFSF13B	-0.844931	0.668103	0.902226	CCL25 CCL27 CCR9 CD28 CD40LG CD80 HLA-DOB IL2 IL4 IL5 ITGB7 MADCAM1 PIGR TNFRSF13B TNFRSF17
KEGG_STEROID_HORMONE_BIOSYNTHESIS	WM specific	1.99672	0.001	0.0047772	AKR1C4 AKR1D1 CYP11B2 CYP19A1 CYP1A1 CYP1B1 CYP3A4 CYP3A43 CYP3A5 CYP7A1 HSD17B12 HSD17B2 HSD17B3 HSD17B8 HSD3B1 HSD3B2 SRD5A2 SRD5A3 SULT1E1 SULT2B1 UGT1A1 UGT1A6 UGT2A3 UGT2B15 UGT2B17 UGT2B4	-0.978651	0.486922	1	AKR1C1 AKR1C3 CYP17A1 CYP7A1 HSD11B1 HSD17B7 SRD5A1 STS SULT2B1 UGT1A1 UGT2B4	-1.52412	0.0487805	0.490582	AKR1C1 AKR1C3 AKR1C4 AKR1D1 CYP11B2 CYP17A1 CYP19A1 CYP1A1 CYP3A4 CYP3A43 CYP3A5 CYP7A1 CYP7B1 HSD11B1 HSD17B1 HSD17B12 HSD17B2 HSD3B1 HSD3B2 SULT2B1 UGT1A1 UGT1A6 UGT2A3 UGT2B15 UGT2B17 UGT2B28
NABA_SECRETED_FACTORS	WM specific	1.95841	0.001	0.00782525	ANGPT2 ANGPTL3 ANGPTL7 ARTN BMP10 BMP2 BMP3 BMP8A BMP8B BTC CBLN3 CBLN4 CCBE1 CCL11 CCL13 CCL16 CCL18 CCL2 CCL21 CCL23 CCL25 CCL26 CCL28 CCL4 CCL5 CCL7 CCL8 CFC1B CNTF CSF2 CSF3 CTF1 CXCL1 CXCL10 CXCL11 CXCL2 CXCL3 CXCL5 CXCL6 CXCL8 CXCL9 DHH EBI3 EPO EREG FASLG FGF10 FGF18 FGF19 FGF20 FGF22 FGF5 FGF7 FGFBP2 FGFBP3 FLG FLG2 FLT3LG FST GDF2 GDF5 GH1 GH2 HCFC2 HGF IFNA14 IFNA16 IFNA4 IFNA5 IFNA7 IF…	-0.504977	0.976967	1	ANGPTL6 BMP2 BMP3 BMP4 BRINP3 CBLN2 CCL18 CCL21 CCL22 CCL23 CCL4 CCL5 CFC1 CHRDL2 CNTF CRHBP CRLF3 CSH1 CTF1 CX3CL1 CXCL12 CXCL13 CXCL14 EGF EGFL6 FASLG FGF10 FGF12 FGF13 FGF14 FGF16 FGF21 FGF4 FGF5 FGFBP3 FRZB GDF10 GDF11 GDF3 GDNF IFNA10 IFNA16 IFNA7 IFNB1 IFNG IL10 IL16 IL17A IL17C IL18 IL1F10 IL1RN IL20 IL3 IL34 IL36A IL37 IL4 IL7 IL9 INSL5 INSL6 ISM1 KITLG LIF MEGF8 MEGF9 MST1L MSTN NGF NRG1…	-1.51603	0.0487288	0.482341	ANGPT4 ANGPTL3 ANGPTL7 BMP10 BMP15 BMP3 BMP4 BMP8A CBLN1 CBLN3 CCBE1 CCL1 CCL11 CCL13 CCL16 CCL17 CCL18 CCL20 CCL21 CCL22 CCL23 CCL24 CCL25 CCL26 CCL27 CCL4 CCL7 CFC1 CFC1B CHRD CHRDL2 CLCF1 CNTF CRHBP CRNN CSF2 CSH1 CSHL1 CTF1 CXCL13 CXCL14 CXCL3 CXCL9 DHH EGFL6 EREG FASLG FGF10 FGF16 FGF18 FGF19 FGF21 FGF22 FGF23 FGF4 FGF5 FGF6 FGF7 FGFBP1 FGFBP2 FLG2 FST GDF11 GDF2 GDF3 GDF5 GDF9 GH1 GH2 HCFC1…
BIOCARTA_CYTOKINE_PATHWAY	WM specific	1.94809	0.001	0.00855959	IFNB1 IFNG IL10 IL12B IL13 IL16 IL17A IL1A IL2 IL3 IL4 IL5 IL6 IL9 LTA	-0.645351	0.876569	1	IFNB1 IFNG IL10 IL12A IL15 IL16 IL17A IL18 IL3 IL4 IL5 IL9	-1.42569	0.118908	0.485186	IFNA1 IFNB1 IFNG IL10 IL12A IL12B IL13 IL16 IL17A IL1A IL2 IL4 IL5 IL9 LTA TNF
KEGG_HEMATOPOIETIC_CELL_LINEAGE	WM specific	1.93945	0.001	0.00894047	CD14 CD1A CD1D CD1E CD2 CD33 CD36 CD38 CD3D CD3G CD4 CD5 CD7 CD8B CR1 CR2 CSF2 CSF2RA CSF3 DNTT EPO EPOR FCGR1A FLT3 FLT3LG GP1BA GP5 HLA-DRB4 IL1A IL1R1 IL2RA IL3 IL4 IL4R IL5 IL5RA IL6 IL7 IL9R ITGA1 ITGA4 ITGA6 ITGB3 MS4A1 TFRC THPO	0.697625	0.841141	1	CD19 CD1D CD22 CD34 CD7 CD9 CR2 EPO FLT3LG IL11RA IL1R1 IL4R IL6 IL6R IL7R IL9R ITGA1 ITGA2 ITGA2B ITGA4 MS4A1 THPO TPO	-1.23171	0.254989	0.624119	ANPEP CD19 CD1A CD1B CD1C CD1E CD2 CD33 CD3D CD3E CD3G CD5 CD8B CSF2 DNTT EPOR FCER2 FCGR1A FLT3 GP1BA GP5 GP9 GYPA IL11 IL1A IL2RA IL3RA IL4 IL5 IL9R ITGA3 ITGB3 TNF TPO
NABA_MATRISOME_ASSOCIATED	WM specific	1.93935	0.001	0.00845561	A2ML1 ADAM18 ADAM2 ADAM21 ADAM32 ADAM7 ADAMDEC1 ADAMTS12 ADAMTS14 ADAMTS2 ADAMTS20 ADAMTS3 ADAMTS5 ADAMTS6 ADAMTSL4 ANGPTL3 ANGPTL7 ANXA10 ANXA13 ARTN BMP1 BMP10 BMP3 BMP8A BMP8B BTC C1QTNF2 C1QTNF7 CBLN3 CBLN4 CCL11 CCL13 CCL16 CCL18 CCL2 CCL21 CCL25 CCL28 CCL4 CCL5 CCL7 CCL8 CD109 CELA1 CELA2B CELA3A CFC1B CLEC12A CLEC2D CLEC3A CLEC4A CLEC4C CLEC4D CLEC7A COLEC10 COLEC11 CSF2 CSF3 CSPG5 CST1 CS…	0.495938	0.985325	1	ADAM12 ADAM17 ADAM19 ADAM30 ADAM32 ADAM33 ADAMTS13 ADAMTS17 ADAMTS9 ADAMTSL1 ADAMTSL4 AGT AMBP ANGPT1 ANGPT2 ANGPTL4 ANXA13 ANXA3 BMP8B C17orf58 CD109 CD209 CLC CLEC11A CLEC12A CLEC1A CLEC4C CLEC4F COLEC11 COLEC12 CRLF1 CSPG4 CST1 CST11 CTSO CTSV CXCL1 CXCL10 CXCL11 CXCL2 CXCL5 CXCL9 ELANE F7 FCN1 FCN3 FGF1 FGF19 FGF2 FREM1 FREM3 FST FSTL1 GPC1 GPC4 HBEGF HHIP HTRA3 IFNA17 IFNE IL24 IL26 IL6 INHA…	-1.48209	0.055914	0.397331	A2ML1 ADAM18 ADAM19 ADAM2 ADAM20 ADAM30 ADAM32 ADAM7 ADAMDEC1 ADAMTS10 ADAMTS12 ADAMTS15 ADAMTS16 ADAMTS2 ADAMTS4 ADAMTS5 ADAMTS6 AMBP ANGPT4 ANGPTL3 ANGPTL7 ANXA10 ANXA13 ANXA9 BMP1 BMP10 BMP15 BMP3 BMP4 BMP8A C1QL1 C1QTNF2 C1QTNF3 C1QTNF6 C1QTNF7 CBLN1 CBLN3 CCBE1 CCL1 CCL11 CCL13 CCL16 CCL17 CCL18 CCL20 CCL21 CCL22 CCL23 CCL24 CCL25 CCL26 CCL27 CCL4 CCL7 CD209 CELA1 CELA2B CELA3A CELA3B CFC1 C…
BIOCARTA_INFLAM_PATHWAY	WM specific	1.93316	0.001	0.00883871	CSF2 CSF3 IFNB1 IFNG IL10 IL12B IL1A IL2 IL3 IL4 IL5 IL6 IL7 LTA TGFB2 TGFB3	0.379534	0.99793	0.998498	CD4 CSF1 CSF2 CSF3 HLA-DRA IFNA1 IFNB1 IFNG IL10 IL11 IL12A IL12B IL13 IL15 IL1A IL2 IL3 IL4 IL5 IL6 IL7 LTA PDGFA TGFB1 TGFB2 TGFB3 TNF	-1.30445	0.174009	0.555954	IFNA1 IFNB1 IFNG IL11 IL12B IL13 IL1A IL2 IL4 IL5 LTA TNF
NABA_MATRISOME	WM specific	1.92928	0.001	0.00870405	A2ML1 ACAN ADAM18 ADAM2 ADAM21 ADAM32 ADAM7 ADAMDEC1 ADAMTS12 ADAMTS14 ADAMTS15 ADAMTS2 ADAMTS20 ADAMTS3 ADAMTS5 ADAMTS6 ADAMTSL4 ADIPOQ AGRN AMELX ANGPT2 ANGPTL3 ANGPTL7 ANXA10 ANXA13 ARTN ASPN BMP1 BMP10 BMP2 BMP3 BMP8A BMP8B BMPER BTC C1QTNF2 C1QTNF7 CBLN3 CBLN4 CCBE1 CCL11 CCL13 CCL16 CCL18 CCL2 CCL21 CCL23 CCL25 CCL26 CCL28 CCL4 CCL5 CCL7 CCL8 CD109 CELA1 CELA2B CELA3A CFC1B CHAD CLEC10A CLE…	0.746191	0.785571	1	ABI3BP ADAM10 ADAM12 ADAM17 ADAM19 ADAM30 ADAM32 ADAM33 ADAMTS13 ADAMTS17 ADAMTS9 ADAMTSL1 ADAMTSL4 AGRN AGT AMBP AMELX AMELY ANGPT1 ANGPT2 ANGPTL4 ANXA13 ANXA2 ANXA3 ANXA4 ARTN BMP5 BMP8B BRINP2 C17orf58 CBLN3 CCL27 CCL28 CD109 CD209 CHADL CILP2 CLC CLEC11A CLEC12A CLEC1A CLEC4C CLEC4E CLEC4F COL10A1 COL14A1 COL15A1 COL17A1 COL18A1 COL1A1 COL1A2 COL20A1 COL22A1 COL23A1 COL27A1 COL2A1 COL4A1 COL4…	-1.37908	0.090708	0.507246	A2ML1 ACAN ADAM18 ADAM19 ADAM2 ADAM20 ADAM30 ADAM32 ADAM7 ADAMDEC1 ADAMTS10 ADAMTS12 ADAMTS15 ADAMTS16 ADAMTS2 ADAMTS4 ADAMTS5 ADAMTS6 ADIPOQ AMBN AMBP AMELX AMELY ANGPT4 ANGPTL3 ANGPTL7 ANXA10 ANXA13 ANXA9 ASPN BMP1 BMP10 BMP15 BMP3 BMP4 BMP8A C1QL1 C1QTNF2 C1QTNF3 C1QTNF6 C1QTNF7 CBLN1 CBLN3 CCBE1 CCL1 CCL11 CCL13 CCL16 CCL17 CCL18 CCL20 CCL21 CCL22 CCL23 CCL24 CCL25 CCL26 CCL27 CCL4 CCL7 CD209…
BIOCARTA_NKT_PATHWAY	WM specific	1.92869	0.001	0.00837351	CCL4 CCR2 CCR3 CCR5 CD28 CD4 CD40LG CSF2 CXCR3 IFNG IL12B IL12RB1 IL12RB2 IL18R1 IL2 IL4 IL4R IL5 TGFB2 TGFB3	-0.490302	0.969758	1	CCR4 CD28 IFNGR1 IL18R1 IL4R TGFB3	-1.34107	0.134904	0.55219	CCL4 CCR3 CCR4 CCR7 CD28 CD40LG CSF2 CXCR3 IFNG IL12B IL18R1 IL2 IL4 IL5
NABA_PROTEOGLYCANS	WM specific	1.9256	0.001	0.00827383	ASPN CHAD EPYC ESM1 HAPLN1 IMPG1 IMPG2 LUM NYX OGN OMD PODN SRGN	1.24284	0.188912	1	CHADL ESM1 HAPLN2 HSPG2 IMPG2 KERA LUM NYX OMD PODNL1 PRELP PRG2 SPOCK3 SRGN	-1.30935	0.104603	0.58002	ACAN ASPN CHAD EPYC ESM1 HAPLN3 HAPLN4 IMPG2 KERA NYX OGN OPTC PODN PRG2 PRG3 PRG4 VCAN
KEGG_GRAFT_VERSUS_HOST_DISEASE	WM specific	1.91781	0.001	0.00881756	CD28 CD80 CD86 FAS FASLG GZMB HLA-A HLA-DMA HLA-DMB HLA-DOA HLA-DOB HLA-DQA1 HLA-DRB4 HLA-F IFNG IL1A IL2 IL6 KIR2DL1 KIR2DL2 KIR2DL5A KIR3DL1 PRF1	1.09165	0.448276	1	CD28 CD80 FAS GZMB HLA-A HLA-C HLA-DOB HLA-E HLA-F IL6 KIR2DL3 KIR2DL5A KIR3DL1 PRF1	0.962823	0.549133	0.74889	HLA-A HLA-B HLA-C HLA-DMA HLA-DPB1 HLA-DRA HLA-E HLA-F HLA-G
REACTOME_BETA_DEFENSINS	WM specific	1.91146	0.00185185	0.00928368	CCR2 CCR6 DEFB114 DEFB118 DEFB124 DEFB125 DEFB126 DEFB127 DEFB132 TLR1 TLR2	0.407809	0.983773	1	CCR2 CCR6 DEFB1 DEFB108B DEFB114 DEFB118 DEFB119 DEFB121 DEFB123 DEFB124 DEFB125 DEFB126 DEFB127 DEFB129 DEFB132 TLR1 TLR2	-1.36618	0.114165	0.510551	CCR6 DEFB108B DEFB118 DEFB119 DEFB121 DEFB123 DEFB125 DEFB126 DEFB127 DEFB129 DEFB132
REACTOME_ABORTIVE_ELONGATION_OF_HIV1_TRANSCRIPT_IN_THE_ABSENCE_OF_TAT	WM specific	-2.02506	0.001	0.00948818	CTDP1 GTF2F2 POLR2B POLR2C POLR2D POLR2E POLR2H POLR2I POLR2J SUPT4H1	-0.896954	0.679435	1	NCBP1 POLR2B POLR2E POLR2F POLR2H POLR2I POLR2J POLR2K	1.24286	0.25	0.658976	CTDP1 GTF2F1 NCBP2 POLR2A POLR2B POLR2C POLR2D POLR2E POLR2F POLR2G POLR2J POLR2L SUPT4H1
REACTOME_RAS_ACTIVATION_UOPN_CA2_INFUX_THROUGH_NMDA_RECEPTOR	WM specific	-2.03165	0.001	0.00988768	CALM1 CAMK2B CAMK2D GRIN1 GRIN2C GRIN2D HRAS NEFL RASGRF1	-0.964749	0.551876	1	CALM1 CAMK2B CAMK2D GRIN2A HRAS NEFL	0.572485	0.904661	0.977538	AKAP9 RASGRF2
REACTOME_UNBLOCKING_OF_NMDA_RECEPTOR_GLUTAMATE_BINDING_AND_ACTIVATION	WM specific	-2.04336	0.00204499	0.00885008	CAMK2B CAMK2D GRIA2 GRIA3 GRIN1 GRIN2C GRIN2D NEFL	-0.714496	0.801706	1	CAMK2B CAMK2D NEFL	0.678136	0.793388	0.934344	ACTN2 AKAP9 CAMK2A CAMK2B CAMK2D GRIA1 GRIA2 GRIA3 GRIA4 GRIN1 GRIN2A GRIN2B GRIN2C GRIN2D NEFL
REACTOME_RNA_POL_II_TRANSCRIPTION	WM specific	-2.05083	0.001	0.0092697	CCNT1 CCNT2 CDC40 CDK7 CLP1 CPSF3 CSTF1 CTDP1 ERCC3 GTF2A2 GTF2E2 GTF2F2 GTF2H1 GTF2H2B LSM10 MNAT1 NFX1 PAPOLA POLR2B POLR2C POLR2D POLR2E POLR2H POLR2I POLR2J POLR2K POLR2L RBM8A RNGTT SLBP SNRPB SNRPD3 SNRPE SRSF3 SRSF6 SRSF7 SSRP1 SUPT4H1 TAF1 TAF12 TAF4 TAF4B TAF6 TBP TCEB2 U2AF2 ZNF473	-0.554868	0.943396	1	CDC40 CDK7 CPSF1 ELL ERCC2 ERCC3 GTF2B GTF2E1 GTF2E2 GTF2H2B LSM10 LSM11 MNAT1 NCBP1 PAPOLA POLR2B POLR2C POLR2E POLR2F POLR2H POLR2I POLR2J POLR2K RNPS1 SLBP SNRPD3 SRSF5 SRSF6 SSRP1 TAF10 TAF12 TAF13 TCEA1 TCEB1 ZNF473	1.24739	0.208861	0.654945	CCNH CCNT2 CDK9 CPSF3 CSTF1 CSTF2 CTDP1 ERCC3 GTF2A1 GTF2A2 GTF2E2 GTF2F1 GTF2H1 GTF2H3 GTF2H4 LSM11 NCBP2 NFX1 PABPN1 PCF11 POLR2A POLR2B POLR2F POLR2G POLR2J POLR2L RNGTT RNMT SNRPB SNRPD3 SNRPF SRSF1 SRSF11 SRSF5 SRSF7 SUPT4H1 TAF1 TAF11 TAF4 TAF5 TBP U2AF1 UPF3B
REACTOME_RNA_POL_II_PRE_TRANSCRIPTION_EVENTS	WM specific	-2.05539	0.001	0.00980921	CCNT1 CCNT2 CDK7 CTDP1 ERCC3 GTF2A2 GTF2E2 GTF2F2 GTF2H1 GTF2H2B MNAT1 POLR2B POLR2C POLR2D POLR2E POLR2H POLR2I POLR2J POLR2K POLR2L SSRP1 SUPT4H1 TAF1 TAF12 TAF4 TAF4B TAF6 TBP TCEB2	-0.528818	0.955102	1	CDK7 ELL ERCC2 ERCC3 GTF2B GTF2E1 GTF2E2 GTF2H2B MNAT1 NCBP1 POLR2B POLR2C POLR2E POLR2F POLR2H POLR2I POLR2J POLR2K SSRP1 SUPT4H1 TAF10 TAF12 TAF13 TCEA1 TCEB1	1.25235	0.195699	0.665159	CCNH CCNT2 CDK9 CTDP1 ERCC3 GTF2A1 GTF2A2 GTF2E2 GTF2F1 GTF2H1 GTF2H3 GTF2H4 NCBP2 POLR2A POLR2B POLR2F POLR2G POLR2J POLR2L SUPT4H1 TAF1 TAF11 TAF4 TAF5 TBP
BIOCARTA_WNT_PATHWAY	WM specific	-2.07847	0.001	0.00961302	APC AXIN1 BTRC CREBBP CSNK2A1 CTNNB1 DVL1 FZD1 GSK3B HDAC1 NLK SMAD4 TLE1 WIF1	0.803549	0.786127	1	CTNNB1 DVL1 HDAC1 LEF1 MYC TAB1	1.32951	0.153689	0.644409	CREBBP CSNK1A1 CTBP1 CTNNB1 FRAT1 HDAC1 LEF1 MYC PPARD SMAD4 TAB1
REACTOME_LATE_PHASE_OF_HIV_LIFE_CYCLE	WM specific	-2.10434	0.001	0.00789641	CCNT1 CCNT2 CDK7 CTDP1 ERCC3 GTF2A2 GTF2E2 GTF2F2 GTF2H1 GTF2H2B MNAT1 NMT2 NUP153 NUP155 NUP188 NUP205 NUP35 NUP50 NUP54 NUP62 NUP88 NUPL1 NUPL2 POLR2B POLR2C POLR2D POLR2E POLR2H POLR2I POLR2J POLR2K POLR2L RAN RANGAP1 RCC1 RNGTT RPS27A SSRP1 SUPT4H1 TAF1 TAF12 TAF4 TAF4B TAF6 TBP TCEB2 TPR VPS37A VPS37C XPO1	0.638512	0.864811	1	AAAS CCNT1 CTDP1 GTF2A2 GTF2H1 GTF2H3 NUP107 NUP153 NUP188 NUP214 NUP37 NUP43 NUP50 POLR2D POM121 TAF1 TAF11 TAF4 TAF5 VPS37B	1.4828	0.0420168	0.731447	CCNT2 CDK9 CTDP1 ERCC3 GTF2A1 GTF2A2 GTF2E2 GTF2F1 GTF2H1 GTF2H3 GTF2H4 NMT2 NUP107 NUP133 NUP188 NUP205 NUP210 NUP214 NUP35 NUP37 NUP43 NUP50 NUP54 NUP62 NUP85 NUPL1 POLR2A POLR2G POLR2L RAE1 RNGTT RPS27A TAF1 TAF11 TAF4 TAF5 TBP TSG101 UBA52 VPS28 VPS37B VPS37C
REACTOME_FORMATION_OF_RNA_POL_II_ELONGATION_COMPLEX_	WM specific	-2.12129	0.001	0.0086975	CCNT1 CCNT2 CTDP1 ERCC3 GTF2F2 MNAT1 POLR2B POLR2C POLR2D POLR2E POLR2H POLR2I POLR2J SSRP1 SUPT4H1 TCEB2	-0.707285	0.788187	1	CDK7 ELL ERCC2 ERCC3 GTF2H2B MNAT1 NCBP1 POLR2B POLR2C POLR2E POLR2F POLR2H POLR2I POLR2J POLR2K SSRP1 SUPT4H1 TCEA1 TCEB1	1.20575	0.260965	0.665362	CCNH CCNT2 CDK9 CTDP1 ERCC3 GTF2F1 GTF2H1 GTF2H3 GTF2H4 NCBP2 POLR2A POLR2B POLR2F POLR2G POLR2J POLR2L SUPT4H1
REACTOME_ELONGATION_ARREST_AND_RECOVERY	WM specific	-2.18153	0.001	0.00411987	CCNT1 CCNT2 CTDP1 GTF2F2 POLR2B POLR2C POLR2D POLR2E POLR2H POLR2I POLR2J SSRP1 SUPT4H1 TCEB2	-0.795972	0.733888	1	CCNT2 ELL POLR2B POLR2C POLR2E POLR2F POLR2H POLR2I POLR2J POLR2K POLR2L SSRP1 SUPT4H1 SUPT5H TCEA1 TCEB1	1.106	0.364211	0.684826	CCNT2 CDK9 CTDP1 GTF2F1 POLR2A POLR2B POLR2F POLR2G POLR2J POLR2L SUPT4H1
KEGG_SPLICEOSOME	WM specific	-2.33181	0.001	0	ACIN1 AQR BCAS2 BUD31 CDC40 CDC5L CRNKL1 CTNNBL1 CWC15 DDX23 DDX42 DHX16 HNRNPK HNRNPM HNRNPU HSPA1L HSPA2 HSPA6 ISY1 LSM4 LSM6 LSM7 PCBP1 PHF5A PPIH PPIL1 PQBP1 PRPF18 PRPF19 PRPF3 PRPF31 PRPF38A PRPF4 PRPF40B PRPF8 RBM17 RBM22 RBM8A SART1 SF3A1 SF3A3 SF3B1 SF3B2 SF3B3 SF3B4 SF3B5 SMNDC1 SNRNP200 SNRNP27 SNRPA SNRPB SNRPD2 SNRPD3 SNRPE SNW1 SRSF10 SRSF3 SRSF6 SRSF7 SRSF8 THOC2 TRA2A TXNL4A U2AF2…	-0.672453	0.82449	1	BCAS2 CDC5L CWC15 DDX23 DDX46 EFTUD2 HSPA1L HSPA6 LSM4 NAA38 PCBP1 PPIH PPIL1 PRPF18 PRPF19 PRPF6 PRPF8 PUF60 SNRNP27 SNRPC SNRPD2 SRSF10 SRSF6 TCERG1 THOC2 TXNL4A ZMAT2	1.23691	0.205821	0.669888	AQR BCAS2 CCDC12 CDC40 CRNKL1 DDX23 DDX46 DDX5 DHX15 DHX16 DHX38 DHX8 EFTUD2 HNRNPA1 HNRNPA3 HNRNPK HNRNPM HSPA2 ISY1 LSM2 LSM3 LSM5 LSM7 NAA38 NCBP2 PLRG1 PPIE PQBP1 PRPF18 PRPF19 PRPF3 PRPF31 PRPF38A PRPF38B PRPF40A PRPF6 PRPF8 PUF60 RBM17 RBM22 RBM25 SF3A2 SF3A3 SF3B1 SF3B2 SF3B3 SF3B4 SF3B5 SMNDC1 SNRNP200 SNRNP70 SNRPA SNRPA1 SNRPB SNRPB2 SNRPD3 SNRPF SNW1 SRSF1 SRSF10 SRSF4 SRSF5 SRSF7 THOC…
