# Supplementary material for: Gene expression patterns associated with neurological disease in human HIV infection
Source: PLoS One. 2017 Apr 26;12(4):e0175316. doi: 10.1371/journal.pone.0175316 (PMC5405951; doi:10.1371/journal.pone.0175316)
Supplement: S4 Table — (XLSX) [file pone.0175316.s004.xlsx]

## Sheet: CvsB
Supplementary Table 4: Pathways enriched in the B-C comparison
pathways	classification	NES.whiteMatter_CvsB	pval.whiteMatter_CvsB	fdr.whiteMatter_CvsB	genesInLE.wm	NES.FrontalCortex_CvsB	pval.FrontalCortex_CvsB	fdr.FrontalCortex_CvsB	genesInLE.FC	NES.basalGanglia_CvsB	pval.basalGanglia_CvsB	fdr.basalGanglia_CvsB	genesInLE.BG	N.CvsB
REACTOME_INTERFERON_ALPHA_BETA_SIGNALING	common	-2.20779	0.001	0.000933761	ADAR GBP2 HLA-A HLA-B HLA-C HLA-F HLA-G IFI27 IFI35 IFI6 IFIT1 IFIT2 IFIT3 IFITM1 IFITM2 IFITM3 IFNA5 IRF1 IRF2 IRF3 IRF5 IRF6 IRF7 IRF8 IRF9 ISG15 ISG20 MX1 MX2 OAS1 OAS2 OAS3 PSMB8 PTPN6 RNASEL SOCS3 STAT1 USP18 XAF1	-2.07827	0.001	0.000200226	ADAR HLA-A HLA-B HLA-C HLA-G IFI35 IFI6 IFIT1 IFIT2 IFIT3 IFITM2 IFITM3 IFNA10 IRF3 IRF7 IRF9 ISG15 JAK1 MX1 PSMB8 RNASEL USP18	-1.37875	0.0455213	0.400933	GBP2 HLA-A HLA-B HLA-C HLA-G IFI35 IFI6 IFIT1 IFIT2 IFIT3 IFITM1 IFITM2 IFNA14 IFNA17 IFNA21 IFNA4 IFNA5 IFNA7 IFNB1 IRF3 IRF4 IRF6 IRF7 ISG15 MX1 OAS1 PSMB8 RNASEL USP18	2
REACTOME_ANTIGEN_PRESENTATION_FOLDING_ASSEMBLY_AND_PEPTIDE_LOADING_OF_CLASS_I_MHC	common	-2.19198	0.001	0.00105048	B2M ERAP1 HLA-A HLA-B HLA-C HLA-F HLA-G SEC23A SEC24D SEC31A TAP1 TAP2	-2.02569	0.001	0.00048388	ERAP1 HLA-A HLA-B HLA-C HLA-G SEC13 SEC24C SEC24D TAP1 TAP2	-1.25872	0.166667	0.562081	B2M CALR CANX ERAP1 HLA-A HLA-B HLA-C HLA-G HSPA5 PDIA3 SAR1B SEC23A SEC24D SEC31A TAP1 TAP2	2
KEGG_OLFACTORY_TRANSDUCTION	conflicting direction of change	1.60664	0.001	0.226206	CALML5 CALML6 CAMK2B CLCA1 CLCA2 CNGA4 CNGB1 OR10A3 OR10H1 OR12D2 OR1A1 OR1J2 OR1Q1 OR2A4 OR2B6 OR2H2 OR2S2 OR4D1 OR51B2 OR51B6 OR51E1 OR51E2 OR52A1 OR52D1 OR5J2 OR5L2 OR7A10 OR7D2 OR8G2 PDE1C PRKACB PRKACG	2.49726	0.001	0	CLCA1 CLCA4 GUCA1C OR10A3 OR10A5 OR10C1 OR10H1 OR10H2 OR10H3 OR11A1 OR12D3 OR1A1 OR1A2 OR1C1 OR1D2 OR1G1 OR1J2 OR1J4 OR2A4 OR2B2 OR2C3 OR2F1 OR2H2 OR2J2 OR2L2 OR2M4 OR2S2 OR2W1 OR3A2 OR4D1 OR4D2 OR51B2 OR51B4 OR51B5 OR51B6 OR51E1 OR51E2 OR51I1 OR51I2 OR52A1 OR5I1 OR5J2 OR5K1 OR5L2 OR5P2 OR5V1 OR6B1 OR7A5 OR7C1 OR7C2 OR8G2 PDC PDE1C PRKACB PRKG2	-2.08254	0.001	0.00098556	CALM1 CALML6 CAMK2D CNGA3 GUCA1C GUCY2D OR10A3 OR10A4 OR10A5 OR10C1 OR10H2 OR10J1 OR11A1 OR13C4 OR14J1 OR1A1 OR1A2 OR1C1 OR1D5 OR1F1 OR1G1 OR1I1 OR2B3 OR2H1 OR2K2 OR2S2 OR2W1 OR3A1 OR4D1 OR4D2 OR51B2 OR51B4 OR51B5 OR51B6 OR51E1 OR51I1 OR51I2 OR51M1 OR52A1 OR52D1 OR5I1 OR5J2 OR5L2 OR5P2 OR5P3 OR5V1 OR6A2 OR7A5 OR7C1 OR7C2 OR8D1 OR8D2 OR8G2 PRKG2	2
REACTOME_OLFACTORY_SIGNALING_PATHWAY	conflicting direction of change	1.64475	0.001	0.206919	OR10A3 OR10C1 OR10H1 OR1A1 OR1D2 OR1J2 OR1Q1 OR2A4 OR2B6 OR2S2 OR4D1 OR51B2 OR51B6 OR51E1 OR51E2 OR51I2 OR52A1 OR52D1 OR5I1 OR5J2 OR5L2 OR7A10 OR7D2	2.82999	0.001	0	GNGT1 OR10A3 OR10A5 OR10C1 OR10H1 OR10H2 OR10H3 OR11A1 OR1A1 OR1C1 OR1D2 OR1G1 OR1J2 OR1J4 OR2A4 OR2B2 OR2F1 OR2L2 OR2M4 OR2S2 OR2W1 OR3A2 OR4D1 OR51B2 OR51B4 OR51B5 OR51B6 OR51E2 OR51I1 OR51I2 OR52A1 OR5I1 OR5K1 OR5L2 OR5P2 OR5V1 OR7A5 OR7C1 OR7C2	-2.22001	0.001	0	OR10A3 OR10A5 OR10C1 OR10H2 OR10J1 OR11A1 OR1A2 OR1C1 OR1D5 OR1F1 OR1G1 OR1I1 OR2B3 OR2H1 OR2K2 OR2S2 OR2W1 OR3A1 OR4D1 OR51B2 OR51B4 OR51B5 OR51B6 OR51E1 OR51I2 OR51M1 OR52D1 OR5I1 OR5L2 OR5P2 OR5V1 OR6A2 OR7A5 OR7C1 OR7C2 OR8D1 OR8D2	2
KEGG_MTOR_SIGNALING_PATHWAY	BG specific	-0.800677	0.828092	0.884216	DDIT4 EIF4E2 HIF1A MAPK1 PDPK1 PGF PIK3CG PIK3R3 PIK3R5 RPS6KA1 RPS6KA3 ULK1 ULK3 VEGFA	-0.843409	0.729396	0.827126	AKT1 BRAF CAB39 EIF4E2 MAPK1 MAPK3 PGF PIK3CA PIK3CD PIK3R2 PIK3R3 RICTOR RPS6KA2 RPS6KB2 STRADA TSC2 ULK1 ULK2 ULK3	2.19224	0.001	0.00481778	AKT1 AKT2 BRAF DDIT4 EIF4E HIF1A MAPK3 MLST8 PGF PIK3CA PIK3CB PIK3R3 PRKAA1 RHEB RPS6KA1 RPS6KA2 RPS6KA3 RPS6KA6 RPS6KB1 RPS6KB2 STRADA ULK3	1
REACTOME_VITAMIN_B5_PANTOTHENATE_METABOLISM	FC specific	-0.94702	0.506383	0.695101	AASDHPPT COASY FASN PANK1 PANK3 PANK4 PPCDC SLC5A6	-1.82362	0.00169779	0.00966791	AASDHPPT COASY FASN PANK4	-1.30772	0.160142	0.478921	AASDHPPT COASY PANK1	1
KEGG_UBIQUITIN_MEDIATED_PROTEOLYSIS	FC specific	-0.966393	0.529412	0.676358	ANAPC11 BIRC2 BIRC3 BIRC6 CBL CBLB CDC27 CUL4B DDB2 FBXO2 HERC1 HERC4 KLHL13 MAP3K1 MID1 PARK2 PIAS1 RNF7 SAE1 SIAH1 SOCS3 TRAF6 TRIM32 UBA1 UBE2A UBE2B UBE2D3 UBE2E1 UBE2E3 UBE2G2 UBE2H UBE2J1 UBE2L6 UBE2NL UBE2S XIAP	-1.82398	0.001	0.00973149	ANAPC10 ANAPC11 ANAPC2 BIRC2 CBLB CDC34 CUL1 CUL4A CUL4B DDB2 FBXO2 KEAP1 MGRN1 NEDD4L PIAS1 PIAS2 PIAS4 PRPF19 RBX1 RFWD2 RNF7 SAE1 SMURF2 STUB1 TRAF6 TRIM32 TRIM37 UBA1 UBE2A UBE2E1 UBE2E2 UBE2E3 UBE2G2 UBE2J2 UBE2K UBE2L6 UBE2M UBE2O UBE2Q1 UBE2QL1 UBE2S UBE2W UBE3B UBE3C UBE4B WWP2 XIAP	1.29158	0.0318725	0.328769	ANAPC13 ANAPC2 ANAPC4 BIRC2 BIRC6 CBL CDC16 CDC26 CUL5 HERC2 MAP3K1 MGRN1 PIAS3 RNF7 STUB1 TCEB2 TRIP12 UBE2E3 UBE2G1 UBE2J1 UBE2L3 UBE2NL UBE2Q1 UBE4A UBOX5 UBR5	1
PID_RET_PATHWAY	FC specific	-0.992388	0.463221	0.639518	CREB1 CRK DOK5 GRB2 IRS1 IRS2 JUN MAPK1 NCK1 PRKACA PTK2 PXN RAC1 RASA1 RHOA SHANK3 SHC1 SOS1	-1.83054	0.001	0.0091416	CRK GRB2 HRAS IRS1 IRS2 JUN MAPK1 MAPK3 PDLIM7 RET RHOA SHC1	1.38875	0.0530504	0.277391	DOK5 GRB10 GRB7 IRS2 MAPK3 NCK1 PIK3CA PXN RAP1A SHANK3 SOS1	1
REACTOME_SIGNAL_ATTENUATION	FC specific	-1.10996	0.328032	0.50861	CRK GRB2 IRS1 IRS2 SHC1 SOS1	-1.83504	0.001	0.00888246	CRK GRB2 IRS1 IRS2 MAPK3 SHC1	1.22056	0.210989	0.392315	GRB10 IRS2 MAPK3 SOS1	1
REACTOME_PEPTIDE_CHAIN_ELONGATION	FC specific	1.55821	0.0092081	0.257801	EEF1A1 FAM153A RPL10A RPL11 RPL19 RPL22 RPL23A RPL24 RPL3 RPL30 RPL31 RPL32 RPL34 RPL35A RPL37 RPL3L RPL8 RPL9 RPLP1 RPS12 RPS15A RPS16 RPS17 RPS4X RPS5 RPS6 RPS8 RPS9	-1.8437	0.001	0.00785873	EEF2 FAU RPL11 RPL12 RPL14 RPL19 RPL22 RPL24 RPL26L1 RPL27 RPL27A RPL29 RPL3 RPL30 RPL32 RPL34 RPL35 RPL36 RPL39 RPL41 RPL6 RPL8 RPL9 RPLP0 RPS12 RPS14 RPS16 RPS17 RPS18 RPS19 RPS3 RPS4X RPS4Y1 RPS5 RPS7 UBA52	1.19353	0.137124	0.419723	EEF1A1 EEF2 RPL10A RPL11 RPL23A RPL29 RPL3 RPL32 RPS15A RPS16 RPS17 RPS24 RPS28 RPS4X RPS4Y1 RPS5 UBA52	1
REACTOME_SIGNALLING_TO_ERKS	FC specific	-1.14142	0.246032	0.462226	CDK1 GRB2 MAP2K1 MAPK12 PLCG1 RAF1 SHC1	-1.85287	0.00144718	0.00747278	BRAF CDK1 CRK GRB2 HRAS MAP2K1 MAP2K2 MAPK1 MAPK11 MAPK12 MAPK3 NGF RALA RAPGEF1 RIT2 SHC1 YWHAB	1.02631	0.432796	0.616771	BRAF KIDINS220 KRAS MAPK13 MAPK14 MAPK3 PLCG1 RAF1 RAP1A RIT1 SOS1	1
BIOCARTA_RARRXR_PATHWAY	FC specific	-1.07553	0.37721	0.537438	GTF2F1 NCOA1 NCOA3 POLR2A TBP	-1.86058	0.00153846	0.00669462	ERCC3 GTF2A1 GTF2B GTF2E1 GTF2F1 NCOA1 POLR2A TBP	0.894117	0.607053	0.805408	ERCC3 GTF2A1 GTF2E1 KAT2B NCOA2 NCOA3 POLR2A RXRA	1
REACTOME_ANTIGEN_PROCESSING_UBIQUITINATION_PROTEASOME_DEGRADATION	FC specific	0.842437	0.86	0.920815	ARIH2 ASB1 ASB15 ASB2 ASB4 ASB6 CUL2 CUL3 FBXW8 KLHL9 LRSAM1 PJA1 PSMA2 PSMA8 PSMB4 PSMC2 PSMC3 PSMC5 PSMD2 PSMF1 RNF25 SKP1 SPSB2 TCEB2 UBE2D4 UBE2G1 UBE2Z UBOX5	-1.86932	0.001	0.00570256	ANAPC10 ANAPC11 ANAPC2 ASB1 ASB13 ASB6 CBLB CDC34 CUL1 DTX3L FBXO17 FBXO2 FBXO44 FBXO6 KEAP1 LNPEP LRRC41 LRSAM1 MKRN1 PJA1 PSMA1 PSMA4 PSMA7 PSMB1 PSMB3 PSMB5 PSMB6 PSMB7 PSMB8 PSMB9 PSMC1 PSMC3 PSMC4 PSMC5 PSMC6 PSMD1 PSMD13 PSMD14 PSMD2 PSMD3 PSMD4 PSMD7 PSMD8 PSMD9 PSME1 PSME4 RBX1 RNF34 RNF4 RNF41 SAE1 SMURF2 STUB1 TRIM21 TRIM32 TRIM36 TRIM37 UBA1 UBA52 UBE2A UBE2E1 UBE2E2 UBE2E3 UBE2G2 UBE2…	0.949878	0.620321	0.729039	ANAPC13 ANAPC2 ANAPC4 ANAPC7 ARIH2 ASB7 ASB8 BLMH CDC16 CDC26 CUL5 DZIP3 GAN HERC2 KLHL20 PSMC5 PSMD14 PSMD2 PSMD6 PSMD9 PSME1 PSME4 RNF123 RNF34 SKP1 STUB1 TCEB2 TPP2 TRIM11 TRIM21 TRIP12 UBA5 UBA52 UBE2E3 UBE2G1 UBE2J1 UBE2L3 UBE2Q1 UBE4A UBOX5 UBR1	1
BIOCARTA_PROTEASOME_PATHWAY	FC specific	-0.615305	0.967807	0.976756	PSMA2 PSMA5 PSMB4 PSMB7 PSMC2 PSMC3 PSMD11 PSMD14	-1.87063	0.001	0.00573617	PSMA1 PSMA3 PSMA4 PSMA7 PSMB1 PSMB3 PSMB5 PSMB6 PSMB7 PSMC3 PSMC4 PSMC6 PSMD14 PSMD8 UBA1 UBE2A UBE3A	-0.584221	0.975767	1	PSMA3 PSMA7 PSMB2 PSMB4 PSMC2 PSMC4 PSMC6	1
KEGG_RNA_POLYMERASE	FC specific	1.06713	0.348008	0.755528	POLR2D POLR2F POLR2I POLR2J2 POLR2L POLR3B POLR3D POLR3G POLR3K ZNRD1	-1.87365	0.001	0.00561003	POLR1A POLR1C POLR1D POLR2A POLR2B POLR2C POLR2E POLR2F POLR2G POLR2H POLR2I POLR2J POLR3A POLR3D POLR3F POLR3GL POLR3H POLR3K	1.30074	0.0981432	0.322862	POLR1C POLR2F POLR2J POLR2L POLR3B POLR3H	1
REACTOME_SIGNALING_BY_THE_B_CELL_RECEPTOR_BCR	FC specific	-1.3486	0.04	0.25017	AKT1S1 BLNK BTK CALM1 CBL CBLB CD19 CDKN1A CDKN1B CHUK CREB1 GRB2 GSK3A IKBKB ITPR2 ITPR3 LOC646626 LYN MAPKAP1 NCK1 NFKBIA NFKBIE ORAI1 PDPK1 PIK3AP1 PIK3CD PLCG1 PLCG2 PSMA3 PSMA4 PSMB1 PSMB6 PSMB8 PSMB9 PSMC6 PSMD1 PSMD10 PSMD13 PSMD7 PSMD8 PSMD9 PSME1 PSME4 PTEN REL RELA RPS27A SHC1 SOS1 STIM1 SYK VAV1	-1.87435	0.001	0.00566139	AKT1 AKT1S1 BAD BCL10 CBLB CDKN1A CDKN1B CREB1 CUL1 GRB2 GSK3A HRAS IKBKG NCK1 NFKBIB PIK3CD PRKCB PSMA1 PSMA3 PSMA4 PSMA7 PSMB1 PSMB3 PSMB5 PSMB6 PSMB7 PSMB8 PSMB9 PSMC1 PSMC3 PSMC4 PSMC5 PSMC6 PSMD1 PSMD13 PSMD14 PSMD2 PSMD3 PSMD4 PSMD7 PSMD8 PSMD9 PSME1 PSME4 PTEN RASGRP1 RELA RPS6KB2 SHC1 TRIB3 UBA52 VAV1	1.0611	0.280769	0.571363	AKT1 AKT1S1 AKT2 BLNK CASP9 CBL CREB1 FOXO1 FYN IKBKB KRAS LYN MALT1 MLST8 NCK1 NFKBIA NR4A1 ORAI1 PHLPP1 PLCG1 PSMC1 PSMC5 PSMD11 PSMD14 PSMD2 PSMD6 PSMD9 PSME1 PSME4 REL RPS6KB2 SKP1 SOS1 SYK UBA52	1
REACTOME_SPRY_REGULATION_OF_FGF_SIGNALING	FC specific	-0.615808	0.94152	0.977684	CBL GRB2 MAPK1 PPP2R1A RPS27A	-1.88642	0.001	0.00458905	BRAF GRB2 MAPK1 MAPK3 PPP2R1A UBA52	1.15602	0.266169	0.459666	BRAF CBL MAPK3 MKNK1 PPP2CB UBA52	1
REACTOME_RNA_POL_I_TRANSCRIPTION_INITIATION	FC specific	-0.885851	0.62549	0.789952	CDK7 GTF2H2B POLR1D POLR2H POLR2K RRN3 TAF1B	-1.89449	0.0014881	0.00421221	CDK7 EHMT2 ERCC3 GTF2H1 POLR1A POLR1C POLR1D POLR2H RRN3 TAF1A	1.03129	0.407104	0.609736	EHMT2 ERCC3 GTF2H4 KAT2B MNAT1 POLR1C TAF1C	1
PID_IFNG_PATHWAY	FC specific	-1.04797	0.389635	0.566925	CAMK2A CAMK2D CASP1 CBL CEBPB CRKL DAPK1 IFNGR1 IRF1 IRF9 JAK2 MAP2K1 MAP3K1 MAPK1 PIAS1 RAP1B STAT1 STAT3	-1.90567	0.001	0.00364692	AKT1 CAMK2A CAMK2B CAMK2D CAMK2G CASP1 CEBPB CRKL DAPK1 EP300 IRF9 JAK1 MAP2K1 MAPK1 MAPK3 PIAS1 PIAS4 PTGES2 RAP1B RAPGEF1 STAT1 STAT3	1.26753	0.14497	0.343784	AKT1 CAMK2A CAMK2B CAMK2G CBL CEBPB CREBBP CRKL DAPK1 JAK1 JAK2 MAP3K1 MAP3K11 MAPK3 PIAS4 PIK3CA RAP1A	1
REACTOME_TRANSLATION	FC specific	1.21026	0.103512	0.638123	EEF1A1 EIF2B3 EIF2B4 EIF3A EIF3B EIF3G EIF3H EIF3J EIF4A2 EIF4B EIF4E FAM153A RPL10A RPL11 RPL19 RPL22 RPL23A RPL24 RPL3 RPL30 RPL31 RPL32 RPL34 RPL35A RPL37 RPL3L RPL8 RPL9 RPLP1 RPS12 RPS15A RPS16 RPS17 RPS4X RPS5 RPS6 RPS8 RPS9 SEC61B SRP68 SSR4	-1.91537	0.001	0.00308992	DDOST EEF2 EIF2B1 EIF2B2 EIF2B3 EIF2B4 EIF2B5 EIF2S1 EIF2S2 EIF2S3 EIF3D EIF3G EIF3I EIF3K EIF4H EIF5 ETF1 FAU GSPT2 PABPC1 RPL10A RPL11 RPL12 RPL14 RPL19 RPL22 RPL24 RPL26L1 RPL27 RPL27A RPL29 RPL3 RPL30 RPL32 RPL34 RPL35 RPL36 RPL39 RPL41 RPL6 RPL8 RPL9 RPLP0 RPN2 RPS12 RPS14 RPS16 RPS17 RPS18 RPS19 RPS25 RPS3 RPS4X RPS4Y1 RPS5 RPS7 SEC11A SEC61A1 SEC61G SPCS1 SPCS2 SRP14 SRP54 SRP68 SRP72 SRP9…	1.25577	0.0513834	0.359317	EEF1A1 EEF2 EIF2B1 EIF2B4 EIF3A EIF3D EIF3F EIF3G EIF3H EIF4A2 EIF4E PABPC1 RPL10A RPL11 RPL12 RPL19 RPL23A RPL24 RPL29 RPL3 RPL30 RPL31 RPL32 RPL34 RPL6 RPL8 RPS15A RPS16 RPS17 RPS24 RPS28 RPS4X RPS4Y1 RPS5 RPS7 SEC11A SEC61A1 SRP14 SRP54 SSR2 SSR4 UBA52	1
KEGG_RIBOSOME	FC specific	1.26861	0.082218	0.559454	RPL10A RPL11 RPL19 RPL22 RPL23A RPL24 RPL3 RPL30 RPL31 RPL32 RPL34 RPL35A RPL37 RPL3L RPL8 RPL9 RPLP1 RPS12 RPS15A RPS16 RPS17 RPS4X RPS5 RPS6 RPS8 RPS9	-1.91853	0.001	0.00295606	FAU MRPL13 RPL11 RPL12 RPL14 RPL19 RPL22 RPL22L1 RPL24 RPL26L1 RPL27 RPL27A RPL29 RPL3 RPL30 RPL32 RPL34 RPL35 RPL36 RPL36AL RPL39 RPL41 RPL6 RPL8 RPL9 RPLP0 RPS12 RPS16 RPS17 RPS18 RPS19 RPS27L RPS3 RPS4X RPS4Y1 RPS5 RPS7 RSL24D1 UBA52	1.03403	0.373702	0.606974	FAU RPL10A RPL10L RPL11 RPL12 RPL19 RPL23A RPL24 RPL29 RPL3 RPL30 RPL31 RPL32 RPL34 RPL37 RPL6 RPL8 RPS15A RPS16 RPS17 RPS24 RPS28 RPS4X RPS4Y1 RPS5 RPS7 UBA52	1
REACTOME_SRP_DEPENDENT_COTRANSLATIONAL_PROTEIN_TARGETING_TO_MEMBRANE	FC specific	1.1138	0.250457	0.72324	FAM153A RPL10A RPL11 RPL19 RPL22 RPL23A RPL24 RPL3 RPL30 RPL31 RPL32 RPL34 RPL35A RPL37 RPL3L RPL8 RPL9 RPLP1 RPS12 RPS15A RPS16 RPS17 RPS4X RPS5 RPS6 RPS8 RPS9 SEC61B SRP68 SSR4	-1.92948	0.001	0.00265762	DDOST FAU RPL10A RPL11 RPL12 RPL14 RPL19 RPL22 RPL24 RPL26L1 RPL27 RPL27A RPL29 RPL3 RPL30 RPL32 RPL34 RPL35 RPL36 RPL39 RPL41 RPL6 RPL8 RPL9 RPLP0 RPN2 RPS12 RPS14 RPS16 RPS17 RPS18 RPS19 RPS25 RPS3 RPS4X RPS4Y1 RPS5 RPS7 SEC11A SEC61A1 SEC61G SPCS1 SPCS2 SRP14 SRP54 SRP68 SRP72 SRP9 SRPRB SSR1 SSR2 SSR3 SSR4 TRAM1 UBA52	1.17539	0.141791	0.443118	RPL10A RPL11 RPL12 RPL19 RPL23A RPL24 RPL29 RPL3 RPL30 RPL31 RPL32 RPL34 RPL6 RPL8 RPS15A RPS16 RPS17 RPS24 RPS28 RPS4X RPS4Y1 RPS5 RPS7 SEC11A SEC61A1 SRP14 SRP54 SSR2 SSR4 UBA52	1
REACTOME_INFLUENZA_LIFE_CYCLE	FC specific	0.999116	0.470476	0.791879	FAM153A NUP133 NUP93 POLR2D POLR2F POLR2I POLR2L RPL10A RPL11 RPL19 RPL22 RPL23A RPL24 RPL3 RPL30 RPL31 RPL32 RPL34 RPL35A RPL37 RPL3L RPL9 RPLP1 RPS12 RPS15A RPS16 RPS17 RPS4X RPS5 RPS6 RPS8 RPS9	-1.95556	0.001	0.00187232	CALR CANX FAU GRSF1 GTF2F1 HSP90AA1 KPNB1 NUP107 NUP205 NUP214 NUP35 NUP54 NUP62 NUP85 NUP88 POLR2A POLR2B POLR2C POLR2E POLR2F POLR2G POLR2H POLR2I POLR2J RAE1 RAN RPL10A RPL11 RPL12 RPL14 RPL19 RPL22 RPL24 RPL26L1 RPL27 RPL27A RPL29 RPL3 RPL30 RPL32 RPL34 RPL35 RPL36 RPL39 RPL41 RPL6 RPL8 RPL9 RPLP0 RPS12 RPS14 RPS16 RPS17 RPS18 RPS19 RPS3 RPS4X RPS4Y1 RPS5 RPS7 TPR UBA52	1.19473	0.0857143	0.418442	FAU GRSF1 NUP107 NUP133 NUP188 NUP205 NUP210 NUP214 NUP37 NUP54 NUP85 NUPL1 NUPL2 POLR2A POLR2E POLR2F POLR2J POLR2L RANBP2 RPL10A RPL11 RPL12 RPL19 RPL23A RPL24 RPL29 RPL3 RPL30 RPL31 RPL32 RPL34 RPL35 RPL37 RPL6 RPL8 RPS15A RPS16 RPS17 RPS24 RPS28 RPS3 RPS4X RPS4Y1 RPS5 RPS7 UBA52	1
REACTOME_CROSS_PRESENTATION_OF_SOLUBLE_EXOGENOUS_ANTIGENS_ENDOSOMES	FC specific	-0.948548	0.531792	0.695678	FCGR1B MRC2 PSMA3 PSMA4 PSMB1 PSMB6 PSMB8 PSMB9 PSMD1 PSMD13 PSMD7 PSME1 PSME4	-1.99072	0.001	0.00097226	PSMA1 PSMA4 PSMA7 PSMB1 PSMB3 PSMB5 PSMB6 PSMB7 PSMB8 PSMB9 PSMC1 PSMC4 PSMC5 PSMC6 PSMD1 PSMD13 PSMD14 PSMD2 PSMD3 PSMD4 PSMD7 PSMD8 PSMD9 PSME1 PSME4	0.712607	0.9375	0.979548	MRC1 MRC2 PSMC1 PSMC5 PSMD11 PSMD14 PSMD2 PSMD6 PSMD9 PSME1 PSME4	1
REACTOME_CYCLIN_E_ASSOCIATED_EVENTS_DURING_G1_S_TRANSITION_	FC specific	-1.05231	0.355212	0.561225	CCNA2 CDK2 CDKN1A CKS1B PSMA3 PSMA4 PSMB1 PSMB6 PSMB8 PSMB9 PSMD1 PSMD13 PSME1 WEE1	-1.99767	0.001	0.000801858	CCNA1 CDK7 CDKN1A CDKN1B CKS1B CUL1 PSMA1 PSMA4 PSMA7 PSMB1 PSMB3 PSMB5 PSMB6 PSMB7 PSMB8 PSMB9 PSMC1 PSMC3 PSMC4 PSMC5 PSMC6 PSMD1 PSMD13 PSMD14 PSMD2 PSMD3 PSMD4 PSMD7 PSMD8 PSMD9 PSME1 UBA52	0.633834	0.993865	0.99654	CCNA1 MAX MNAT1 MYC PSMC1 PSMC5 PSMD11 PSMD14 PSMD2 PSMD6 PSMD9 PSME1 SKP1 UBA52	1
REACTOME_INFLUENZA_VIRAL_RNA_TRANSCRIPTION_AND_REPLICATION	FC specific	1.31932	0.053211	0.478943	FAM153A POLR2D POLR2F POLR2I POLR2L RPL10A RPL11 RPL19 RPL22 RPL23A RPL24 RPL3 RPL30 RPL31 RPL32 RPL34 RPL35A RPL37 RPL3L RPL8 RPL9 RPLP1 RPS12 RPS15A RPS16 RPS17 RPS4X RPS5 RPS6 RPS8 RPS9	-2.00065	0.001	0.000736441	FAU GRSF1 GTF2F1 HSP90AA1 POLR2A POLR2B POLR2C POLR2F POLR2G POLR2H POLR2I POLR2J RPL11 RPL12 RPL14 RPL19 RPL22 RPL24 RPL26L1 RPL27 RPL27A RPL29 RPL3 RPL30 RPL32 RPL34 RPL35 RPL36 RPL39 RPL41 RPL6 RPL8 RPL9 RPLP0 RPS12 RPS14 RPS16 RPS17 RPS18 RPS19 RPS3 RPS4X RPS4Y1 RPS5 RPS7 UBA52	1.17558	0.161512	0.444008	POLR2F POLR2J POLR2L RPL10A RPL11 RPL23A RPL29 RPL3 RPL32 RPS15A RPS16 RPS17 RPS24 RPS28 RPS4X RPS4Y1 RPS5 UBA52	1
REACTOME_APOPTOSIS	FC specific	-0.952318	0.573222	0.691209	ACIN1 APAF1 BCL2L1 BID BIRC2 CASP7 CTNNB1 DAPK1 DCC DIABLO DSP DYNLL2 FAS HMGB2 KPNA1 LMNA LMNB1 MAGED1 MST4 PMAIP1 PSMA3 PSMA4 PSMB1 PSMB6 PSMB8 PSMB9 PSMC6 PSMD1 PSMD13 PSMD7 PSMD9 PSME1 PSME4 PTK2 RIPK1 RPS27A TNFRSF10B TNFRSF1A TNFSF10 VIM XIAP	-2.00682	0.001	0.000696787	ACIN1 AKT1 APC ARHGAP10 BAD BAX BCAP31 BCL2L1 BID BIRC2 CDH1 CFLAR DAPK1 DAPK3 DIABLO DNM1L E2F1 FADD FNTA GAS2 HIST1H1B HIST1H1D KPNB1 LMNA MAGED1 MAPT NMT1 PSMA1 PSMA3 PSMA4 PSMA7 PSMB1 PSMB3 PSMB5 PSMB6 PSMB7 PSMB8 PSMB9 PSMC1 PSMC3 PSMC4 PSMC5 PSMC6 PSMD1 PSMD13 PSMD14 PSMD2 PSMD3 PSMD4 PSMD7 PSMD8 PSMD9 PSME1 PSME4 PTK2 SPTAN1 TJP1 TNFRSF10B TNFRSF1A TNFSF10 TP53 TRADD TRAF2 UBA52 UNC5A VIM …	-0.708219	0.980519	1	BAX BMX CASP7 DSG3 FADD FASLG HIST1H1A HIST1H1B HIST1H1D KPNB1 NMT1 PKP1 PSMB2 PSMD7 PSMF1 RIPK1 ROCK1 TNF XIAP	1
REACTOME_APC_C_CDH1_MEDIATED_DEGRADATION_OF_CDC20_AND_OTHER_APC_C_CDH1_TARGETED_PROTEINS_IN_LATE_MITOSIS_EARLY_G1	FC specific	-0.835867	0.783567	0.850838	ANAPC11 CDC27 PSMA3 PSMA4 PSMB1 PSMB6 PSMB8 PSMB9 PSMC6 PSMD1 PSMD13 PSMD7 PSMD9 PSME1 PSME4 PTTG1 RPS27A UBE2E1	-2.01421	0.001	0.000565767	ANAPC10 ANAPC11 ANAPC2 PSMA1 PSMA4 PSMA7 PSMB1 PSMB3 PSMB5 PSMB6 PSMB7 PSMB8 PSMB9 PSMC1 PSMC3 PSMC4 PSMC5 PSMC6 PSMD1 PSMD13 PSMD14 PSMD2 PSMD3 PSMD4 PSMD7 PSMD8 PSMD9 PSME1 PSME4 PTTG1 UBA52 UBE2E1	0.795709	0.874608	0.929385	ANAPC2 ANAPC4 ANAPC7 CDC16 CDC26 PSMC1 PSMC5 PSMD11 PSMD14 PSMD2 PSMD6 PSMD9 PSME1 PSME4 UBA52	1
REACTOME_NONSENSE_MEDIATED_DECAY_ENHANCED_BY_THE_EXON_JUNCTION_COMPLEX	FC specific	1.16451	0.177264	0.683039	FAM153A RPL10A RPL11 RPL19 RPL22 RPL23A RPL24 RPL3 RPL30 RPL31 RPL32 RPL34 RPL35A RPL37 RPL3L RPL8 RPL9 RPLP1 RPS12 RPS15A RPS16 RPS17 RPS4X RPS5 RPS6 RPS8 RPS9 SMG5 SMG6	-2.03814	0.001	0.000497705	EIF4A3 ETF1 FAU GSPT2 PPP2R1A PPP2R2A RBM8A RNPS1 RPL11 RPL12 RPL14 RPL19 RPL22 RPL24 RPL26L1 RPL27 RPL27A RPL29 RPL3 RPL30 RPL32 RPL34 RPL35 RPL36 RPL39 RPL41 RPL8 RPLP0 RPS12 RPS14 RPS16 RPS17 RPS18 RPS19 RPS3 RPS4Y1 RPS5 RPS7 SMG5 SMG8 SMG9 UBA52 UPF2 UPF3B	1.29258	0.0592334	0.328453	NCBP2 PABPC1 PPP2R2A RNPS1 RPL10A RPL11 RPL12 RPL19 RPL23A RPL24 RPL29 RPL3 RPL30 RPL31 RPL32 RPL34 RPL6 RPL8 RPS15A RPS16 RPS17 RPS24 RPS28 RPS4X RPS4Y1 RPS5 RPS7 SMG6 UBA52 UPF2 UPF3A UPF3B	1
REACTOME_REGULATION_OF_MRNA_STABILITY_BY_PROTEINS_THAT_BIND_AU_RICH_ELEMENTS	FC specific	-1.34903	0.0530612	0.251176	DCP1A DCP2 DIS3 ELAVL1 EXOSC1 EXOSC2 EXOSC9 HNRNPD HSPB1 PABPC1 PSMA3 PSMA4 PSMB1 PSMB6 PSMB8 PSMB9 PSMC6 PSMD1 PSMD13 PSMD7 PSMD9 PSME1 PSME4 RPS27A TNPO1 XPO1 ZFP36 ZFP36L1	-2.04468	0.001	0.000387104	DCP1A DCP2 DIS3 EXOSC4 HSPB1 MAPK11 NUP214 PSMA1 PSMA4 PSMA7 PSMB1 PSMB3 PSMB5 PSMB6 PSMB7 PSMB8 PSMB9 PSMC1 PSMC4 PSMC5 PSMC6 PSMD1 PSMD13 PSMD14 PSMD2 PSMD3 PSMD4 PSMD7 PSMD8 PSMD9 PSME1 PSME4 TNPO1 UBA52 YWHAB ZFP36L1	1.01496	0.430868	0.623083	AKT1 DCP2 ELAVL1 EXOSC1 EXOSC6 MAPK14 NUP214 PABPC1 PARN PSMC1 PSMC5 PSMD11 PSMD14 PSMD2 PSMD6 PSMD9 PSME1 PSME4 TNFSF13 UBA52 XRN1 ZFP36	1
REACTOME_HOST_INTERACTIONS_OF_HIV_FACTORS	FC specific	-1.29295	0.074	0.299465	AP1G1 AP1M2 AP1S2 AP2A1 AP2B1 AP2M1 APOBEC3G ARF1 ATP6V1H B2M BANF1 CD247 CD4 CDK9 DOCK2 HCK HLA-A HMGA1 KPNA1 NUP153 NUP155 NUP205 NUP43 NUP50 NUP54 NUP62 NUPL1 PACS1 PAK2 PSIP1 PSMA1 PSMA3 PSMA4 PSMB1 PSMB3 PSMB6 PSMB8 PSMB9 PSMC6 PSMD1 PSMD10 PSMD13 PSMD7 PSMD8 PSMD9 PSME1 PSME4 RAC1 RAE1 RAN RANBP1 RBX1 RCC1 RPS27A SLC25A5 SLC25A6 TPR XPO1	-2.07096	0.001	0.000254037	AP1B1 AP1G1 AP1M1 AP1M2 AP2A2 AP2M1 AP2S1 ATP6V1H BANF1 CD247 CD8B HLA-A HMGA1 KPNB1 NUP107 NUP214 NUP35 NUP54 NUP62 NUP85 NUP88 PACS1 PSMA1 PSMA3 PSMA4 PSMA7 PSMB1 PSMB3 PSMB5 PSMB6 PSMB7 PSMB8 PSMB9 PSMC1 PSMC3 PSMC4 PSMC5 PSMC6 PSMD1 PSMD13 PSMD14 PSMD2 PSMD3 PSMD4 PSMD7 PSMD8 PSMD9 PSME1 PSME4 RAE1 RAN RANGAP1 RBX1 SLC25A4 SLC25A5 SLC25A6 TPR UBA52	0.919846	0.669261	0.766705	AP1B1 AP1S1 CCNT1 CD4 CDK9 CUL5 FYN NUP107 NUP133 NUP188 NUP205 NUP210 NUP214 NUP37 NUP54 NUP85 NUPL1 NUPL2 PSMB10 PSMC1 PSMC5 PSMD11 PSMD14 PSMD2 PSMD6 PSMD9 PSME1 PSME4 RANBP2 SKP1 SLC25A5 SLC25A6 TCEB2 UBA52	1
SIG_CD40PATHWAYMAP	FC specific	-1.26673	0.134921	0.320151	CD40 DUSP1 MAP2K4 MAPK1 MAPK12 MAPK9 NFKBIA NFKBIE TRAF5 TRAF6	-2.10415	0.001	8.93316e-05	GORASP1 IKBKG MAP2K4 MAPK1 MAPK11 MAPK12 MAPK3 MAPK8IP2 MAPK8IP3 MAPKAPK5 NFKBIB NFKBIL1 PIK3CD TRAF2 TRAF6	1.17067	0.205056	0.447731	DUSP1 GORASP1 MAPK13 MAPK14 MAPK3 NFKBIA NFKBIL1 PIK3CA TRAF2 TRAF3 TRAF5	1
REACTOME_SIGNALING_BY_WNT	FC specific	0.882514	0.679012	0.875096	FRAT1 FRAT2 PPP2CB PPP2R5D PPP2R5E PSMA2 PSMA8 PSMB4 PSMC1 PSMC2 PSMC3 PSMC5 PSMD2 PSMF1 SKP1	-2.11989	0.001	4.8388e-05	APC AXIN1 CUL1 PPP2R1A PPP2R5B PSMA1 PSMA4 PSMA7 PSMB1 PSMB3 PSMB5 PSMB6 PSMB7 PSMB8 PSMB9 PSMC1 PSMC4 PSMC5 PSMC6 PSMD1 PSMD13 PSMD14 PSMD2 PSMD3 PSMD4 PSMD7 PSMD8 PSMD9 PSME1 PSME4 UBA52	1.22062	0.119497	0.393515	CSNK1A1 CTNNB1 FRAT1 FRAT2 PPP2CB PPP2R1B PPP2R5A PPP2R5C PSMC1 PSMC5 PSMD11 PSMD14 PSMD2 PSMD6 PSMD9 PSME1 PSME4 SKP1 UBA52	1
REACTOME_DOWNSTREAM_SIGNALING_EVENTS_OF_B_CELL_RECEPTOR_BCR	FC specific	-0.928397	0.614625	0.725272	CDKN1A CREB1 GSK3A IKBKB LOC646626 MAPKAP1 NFKBIA NFKBIE PDPK1 PSMA3 PSMA4 PSMB1 PSMB6 PSMB8 PSMB9 PSMD1 PSMD13 PSME1 PSME4 PTEN RELA	-2.12456	0.001	5.53005e-05	AKT1 AKT1S1 BAD BCL10 CDKN1A CDKN1B CREB1 CUL1 GSK3A HRAS IKBKG NFKBIB PRKCB PSMA1 PSMA3 PSMA4 PSMA7 PSMB1 PSMB3 PSMB5 PSMB6 PSMB7 PSMB8 PSMB9 PSMC1 PSMC3 PSMC4 PSMC5 PSMC6 PSMD1 PSMD13 PSMD14 PSMD2 PSMD3 PSMD4 PSMD7 PSMD8 PSMD9 PSME1 PSME4 PTEN RASGRP1 RELA RPS6KB2 TRIB3 UBA52	1.06404	0.289753	0.566925	AKT1 AKT2 CASP9 FOXO1 KRAS MALT1 MLST8 NFKBIA NR4A1 PHLPP1 PSMC5 PSMD14 PSMD2 PSMD6 PSMD9 PSME4 REL RPS6KB2 UBA52	1
REACTOME_AUTODEGRADATION_OF_CDH1_BY_CDH1_APC_C	FC specific	-0.886066	0.652259	0.790556	ANAPC11 CDC27 PSMA3 PSMA4 PSMB1 PSMB6 PSMB8 PSMB9 PSMC6 PSMD1 PSMD13 PSMD7 PSMD9 PSME1 RPS27A UBE2E1	-2.12772	0.001	0	ANAPC10 ANAPC11 ANAPC2 PSMA1 PSMA4 PSMA7 PSMB1 PSMB3 PSMB5 PSMB6 PSMB7 PSMB8 PSMB9 PSMC1 PSMC3 PSMC4 PSMC5 PSMC6 PSMD1 PSMD13 PSMD14 PSMD2 PSMD3 PSMD4 PSMD7 PSMD8 PSMD9 PSME1 UBA52 UBE2E1	0.880076	0.714286	0.826838	ANAPC2 ANAPC4 ANAPC7 CDC16 CDC26 PSMC1 PSMC5 PSMD11 PSMD14 PSMD2 PSMD6 PSMD9 PSME1 UBA52	1
REACTOME_P53_INDEPENDENT_G1_S_DNA_DAMAGE_CHECKPOINT	FC specific	-0.821085	0.784	0.866968	ATM CDC25A PSMA3 PSMA4 PSMB1 PSMB6 PSMB8 PSMB9 PSMC6 PSMD1 PSMD13 PSMD7 PSMD9 PSME1 PSME4 RPS27A	-2.13669	0.001	0	CHEK2 PSMA1 PSMA4 PSMA7 PSMB1 PSMB3 PSMB5 PSMB6 PSMB7 PSMB8 PSMB9 PSMC1 PSMC4 PSMC5 PSMC6 PSMD1 PSMD13 PSMD14 PSMD2 PSMD3 PSMD4 PSMD7 PSMD8 PSMD9 PSME1 PSME4 UBA52	-0.678291	0.943662	1	CDC25A CHEK2 PSMA3 PSMA7 PSMB2 PSMB4 PSMB8 PSMC2 PSMC4 PSMC6 PSMD3 PSMD7 PSMF1	1
REACTOME_P53_DEPENDENT_G1_DNA_DAMAGE_RESPONSE	FC specific	-0.984231	0.501022	0.649374	ATM CDK2 CDKN1A PSMA3 PSMA4 PSMB1 PSMB6 PSMB8 PSMB9 PSMD1 PSMD13 PSME1 PSME4	-2.15072	0.001	0	CDKN1A CDKN1B PSMA1 PSMA3 PSMA4 PSMA7 PSMB1 PSMB3 PSMB5 PSMB6 PSMB7 PSMB8 PSMB9 PSMC1 PSMC3 PSMC4 PSMC5 PSMC6 PSMD1 PSMD13 PSMD14 PSMD2 PSMD3 PSMD4 PSMD7 PSMD8 PSMD9 PSME1 PSME4 RFWD2 TP53 UBA52	0.602179	1	1	CDKN1A CDKN1B MDM2 PSMA3 PSMA4 PSMA7 PSMA8 PSMB1 PSMB2 PSMB4 PSMB6 PSMB8 PSMB9 PSMC2 PSMC4 PSMC6 PSMD1 PSMD10 PSMD3 PSMD7 PSMF1	1
REACTOME_SCF_BETA_TRCP_MEDIATED_DEGRADATION_OF_EMI1	FC specific	-0.830724	0.77668	0.857139	PSMA2 PSMA5 PSMA8 PSMB4 PSMC1 PSMC2 PSMC3 PSMC5 PSMD14 PSMD2 PSMF1 SKP1	-2.15954	0.001	0	CUL1 PSMA1 PSMA4 PSMA7 PSMB1 PSMB3 PSMB5 PSMB6 PSMB7 PSMB8 PSMB9 PSMC1 PSMC4 PSMC5 PSMC6 PSMD1 PSMD13 PSMD14 PSMD2 PSMD3 PSMD4 PSMD7 PSMD8 PSMD9 PSME1 PSME4 UBA52	0.647166	0.977273	0.995442	PSMC1 PSMC5 PSMD11 PSMD14 PSMD2 PSMD6 PSMD9 PSME1 PSME4 SKP1 UBA52	1
REACTOME_VIF_MEDIATED_DEGRADATION_OF_APOBEC3G	FC specific	0.832592	0.739308	0.919349	PSMA2 PSMA5 PSMA8 PSMB4 PSMC1 PSMC2 PSMC3 PSMC5 PSMD14 PSMD2 PSMF1 TCEB2	-2.17363	0.001	0	PSMA1 PSMA4 PSMA7 PSMB1 PSMB3 PSMB5 PSMB6 PSMB7 PSMB8 PSMB9 PSMC1 PSMC4 PSMC5 PSMC6 PSMD1 PSMD13 PSMD14 PSMD2 PSMD3 PSMD4 PSMD7 PSMD8 PSMD9 PSME1 PSME4 RBX1 UBA52	0.968614	0.532787	0.698643	CUL5 PSMC1 PSMC5 PSMD11 PSMD14 PSMD2 PSMD6 PSMD9 PSME1 PSME4 TCEB2 UBA52	1
REACTOME_REGULATION_OF_ORNITHINE_DECARBOXYLASE_ODC	FC specific	-0.93789	0.568627	0.706695	NQO1 OAZ1 PSMA3 PSMA4 PSMB1 PSMB6 PSMB8 PSMB9 PSMD1 PSMD13 PSME1 PSME4	-2.17475	0.001	0	OAZ1 OAZ2 PSMA1 PSMA3 PSMA4 PSMA7 PSMB1 PSMB3 PSMB5 PSMB6 PSMB7 PSMB8 PSMB9 PSMC1 PSMC3 PSMC4 PSMC5 PSMC6 PSMD1 PSMD13 PSMD14 PSMD2 PSMD3 PSMD4 PSMD7 PSMD8 PSMD9 PSME1 PSME4	0.671924	0.9683	0.992057	AZIN1 PSMC1 PSMC5 PSMD11 PSMD14 PSMD2 PSMD6 PSMD9 PSME1 PSME4	1
REACTOME_DESTABILIZATION_OF_MRNA_BY_AUF1_HNRNP_D0	FC specific	-0.96775	0.500967	0.676338	HNRNPD HSPB1 PABPC1 PSMA3 PSMA4 PSMB1 PSMB6 PSMB8 PSMB9 PSMC6 PSMD1 PSMD13 PSMD7 PSMD9 PSME1 PSME4 RPS27A	-2.17755	0.001	0	HSPB1 PSMA1 PSMA4 PSMA7 PSMB1 PSMB3 PSMB5 PSMB6 PSMB7 PSMB8 PSMB9 PSMC1 PSMC4 PSMC5 PSMC6 PSMD1 PSMD13 PSMD14 PSMD2 PSMD3 PSMD4 PSMD7 PSMD8 PSMD9 PSME1 PSME4 UBA52	-0.60047	0.981453	1	EIF4G1 HSPB1 PSMA3 PSMA7 PSMB2 PSMB4 PSMB8 PSMC2 PSMC4 PSMC6 PSMD3 PSMD7 PSMF1	1
REACTOME_SCFSKP2_MEDIATED_DEGRADATION_OF_P27_P21	FC specific	-1.08983	0.309021	0.526927	CCNA2 CDK2 CDKN1A CKS1B PSMA3 PSMA4 PSMB1 PSMB6 PSMB8 PSMB9 PSMD1 PSMD13 PSME1	-2.17798	0.001	0	CCNA1 CDKN1A CDKN1B CKS1B CUL1 PSMA1 PSMA4 PSMA7 PSMB1 PSMB3 PSMB5 PSMB6 PSMB7 PSMB8 PSMB9 PSMC1 PSMC3 PSMC4 PSMC5 PSMC6 PSMD1 PSMD13 PSMD14 PSMD2 PSMD3 PSMD4 PSMD7 PSMD8 PSMD9 PSME1 UBA52	0.610687	0.994118	1	CCNA1 PSMC1 PSMC5 PSMD11 PSMD14 PSMD2 PSMD6 PSMD9 PSME1 SKP1 UBA52	1
REACTOME_HIV_INFECTION	FC specific	-1.17134	0.140756	0.421139	AP1G1 AP1M2 AP1S2 AP2A1 AP2B1 AP2M1 AP2S1 APOBEC3G ARF1 ATP6V1H B2M BANF1 CCNT2 CD247 CD4 CDK7 CDK9 CXCR4 DOCK2 GTF2A2 GTF2E2 GTF2F1 GTF2H2B HCK HLA-A HMGA1 KPNA1 NMT1 NUP153 NUP155 NUP205 NUP43 NUP50 NUP54 NUP62 NUPL1 PACS1 PAK2 POLR2A POLR2E POLR2H POLR2J POLR2K PSIP1 PSMA1 PSMA3 PSMA4 PSMB1 PSMB3 PSMB6 PSMB8 PSMB9 PSMC6 PSMD1 PSMD10 PSMD13 PSMD7 PSMD8 PSMD9 PSME1 PSME4 RAC1 RAE1 RAN RANBP1 RBX…	-2.18954	0.001	0	AP1B1 AP1M1 AP1M2 AP2A2 AP2M1 AP2S1 BANF1 CD247 CD8B CDK7 ERCC3 GTF2A1 GTF2B GTF2E1 GTF2E2 GTF2F1 GTF2H1 HLA-A LIG1 NMT1 NMT2 NUP107 NUP214 NUP35 NUP54 NUP62 PACS1 POLR2A POLR2B POLR2C POLR2F POLR2H POLR2I PSMA1 PSMA4 PSMA7 PSMB1 PSMB3 PSMB5 PSMB6 PSMB7 PSMB8 PSMB9 PSMC1 PSMC3 PSMC4 PSMC5 PSMC6 PSMD1 PSMD13 PSMD14 PSMD2 PSMD3 PSMD4 PSMD7 PSMD8 PSMD9 PSME1 PSME4 RAE1 RAN RANGAP1 RBX1 SLC25A4 SLC25…	1.22013	0.0473934	0.391778	AP1B1 AP1S1 CCNT1 CD4 CDK9 CTDP1 CUL5 CXCR4 ELL ERCC3 FYN GTF2A1 GTF2E1 GTF2E2 GTF2H4 MNAT1 NCBP1 NCBP2 NUP107 NUP133 NUP188 NUP205 NUP210 NUP214 NUP37 NUP54 NUP85 NUPL1 NUPL2 POLR2A POLR2E POLR2F POLR2J POLR2L PSMB10 PSMC1 PSMC5 PSMD11 PSMD14 PSMD2 PSMD6 PSMD9 PSME1 PSME4 RANBP2 RNGTT RNMT SKP1 SLC25A5 SLC25A6 SUPT4H1 TAF1 TAF11 TAF4 TCEB2 TSG101 UBA52 VPS28 VPS37B	1
REACTOME_CDT1_ASSOCIATION_WITH_THE_CDC6_ORC_ORIGIN_COMPLEX	FC specific	-1.09923	0.295409	0.517235	CDC6 GMNN MCM8 ORC6 PSMA3 PSMA4 PSMB1 PSMB6 PSMB8 PSMB9 PSMD1 PSMD13 PSME1 PSME4	-2.2003	0.001	0	CDC6 MCM8 ORC2 ORC3 ORC5 ORC6 PSMA1 PSMA3 PSMA4 PSMA7 PSMB1 PSMB3 PSMB5 PSMB6 PSMB7 PSMB8 PSMB9 PSMC1 PSMC3 PSMC4 PSMC5 PSMC6 PSMD1 PSMD13 PSMD14 PSMD2 PSMD3 PSMD4 PSMD7 PSMD8 PSMD9 PSME1 PSME4 UBA52	-0.808718	0.804314	1	CDC6 CDT1 MCM8 ORC1 ORC2 ORC6 PSMA3 PSMA7 PSMB2 PSMB4 PSMB8 PSMC2 PSMC4 PSMC6 PSMD3 PSMD7 PSMF1	1
REACTOME_METABOLISM_OF_MRNA	FC specific	-0.93954	0.664671	0.704014	CNOT3 CNOT7 DCP1B DCP2 DIS3 ELAVL1 ETF1 EXOSC1 EXOSC2 EXOSC9 HSPB1 PABPC1 PPP2R1A PPP2R2A PSMA3 PSMA4 PSMB1 PSMB6 PSMB8 PSMB9 PSMD1 PSMD13 PSME1 PSME4 RBM8A RPL14 RPL27A RPL37A RPL38 RPLP0 RPLP2 RPS10 RPS11 RPS28 SMG8 TNKS1BP1 TNPO1 UPF3B XPO1 ZFP36 ZFP36L1	-2.20462	0.001	0	AKT1 CNOT10 CNOT3 CNOT8 DCP1A DCP1B DCP2 DIS3 EDC3 EDC4 EIF4A3 ETF1 EXOSC4 FAU GSPT2 HSPB1 LSM1 LSM2 MAPK11 NUP214 PATL1 PPP2R1A PPP2R2A PSMA1 PSMA3 PSMA4 PSMA7 PSMB1 PSMB3 PSMB5 PSMB6 PSMB7 PSMB8 PSMB9 PSMC1 PSMC3 PSMC4 PSMC5 PSMC6 PSMD1 PSMD13 PSMD14 PSMD2 PSMD3 PSMD4 PSMD7 PSMD8 PSMD9 PSME1 PSME4 RBM8A RNPS1 RPL11 RPL12 RPL14 RPL19 RPL22 RPL24 RPL26L1 RPL27 RPL27A RPL29 RPL3 RPL30 RPL32 RPL34 …	1.29418	0.0097561	0.328339	AKT1 CNOT2 CNOT6 CNOT8 DCP2 EDC4 EIF4A2 EIF4E ELAVL1 EXOSC6 LSM1 LSM5 MAPK14 NCBP2 NUP214 PABPC1 PARN PPP2R2A PSMC1 PSMC5 PSMD11 PSMD14 PSMD2 PSMD6 PSMD9 PSME1 PSME4 RNPS1 RPL10A RPL11 RPL12 RPL19 RPL23A RPL24 RPL29 RPL3 RPL30 RPL31 RPL32 RPL34 RPL6 RPL8 RPS15A RPS16 RPS17 RPS24 RPS28 RPS4X RPS4Y1 RPS5 RPS7 SMG6 TNFSF13 UBA52 UPF2 UPF3A UPF3B XRN1 ZFP36	1
REACTOME_CDK_MEDIATED_PHOSPHORYLATION_AND_REMOVAL_OF_CDC6	FC specific	-1.02925	0.413725	0.586547	CDC6 CDK2 PSMA3 PSMA4 PSMB1 PSMB6 PSMB8 PSMB9 PSMD1 PSMD13 PSME1 PSME4	-2.20555	0.001	0	CDC6 PSMA1 PSMA4 PSMA7 PSMB1 PSMB3 PSMB5 PSMB6 PSMB7 PSMB8 PSMB9 PSMC1 PSMC4 PSMC5 PSMC6 PSMD1 PSMD13 PSMD14 PSMD2 PSMD3 PSMD4 PSMD7 PSMD8 PSMD9 PSME1 PSME4 UBA52	0.63916	0.967302	0.995359	PSMC1 PSMC5 PSMD11 PSMD14 PSMD2 PSMD6 PSMD9 PSME1 PSME4 UBA52	1
REACTOME_APC_C_CDC20_MEDIATED_DEGRADATION_OF_MITOTIC_PROTEINS	FC specific	-1.26363	0.1222	0.323856	ANAPC11 BUB1B BUB3 CCNB1 CDC27 CDK1 MAD2L1 PSMA3 PSMA4 PSMB1 PSMB6 PSMB8 PSMB9 PSMD1 PSMD13 PSME1 PSME4	-2.2057	0.001	0	ANAPC10 ANAPC11 ANAPC2 BUB3 CCNB1 CDK1 MAD2L1 PSMA1 PSMA4 PSMA7 PSMB1 PSMB3 PSMB5 PSMB6 PSMB7 PSMB8 PSMB9 PSMC1 PSMC3 PSMC4 PSMC5 PSMC6 PSMD1 PSMD13 PSMD14 PSMD2 PSMD3 PSMD4 PSMD7 PSMD8 PSMD9 PSME1 PSME4 PTTG1 UBA52 UBE2E1	0.767898	0.904459	0.948395	ANAPC2 ANAPC4 ANAPC7 CDC16 CDC26 PSMC1 PSMC5 PSMD11 PSMD14 PSMD2 PSMD6 PSMD9 PSME1 PSME4 UBA52	1
REACTOME_METABOLISM_OF_RNA	FC specific	-1.07846	0.257606	0.539017	CNOT7 DCP1B DCP2 DDX20 DIS3 ELAVL1 EXOSC1 EXOSC9 HSPB1 NUP153 NUP205 NUP43 NUP50 NUPL1 PABPC1 PPP2R1A PPP2R2A PSMA3 PSMA4 PSMB1 PSMB6 PSMB8 PSMB9 PSMD1 PSMD13 PSME1 PSME4 RBM8A RPL14 RPL27A RPL37A RPL38 RPLP0 RPS10 RPS11 SMG8 SNRPB SNRPD3 SNRPE SNRPG TNKS1BP1 UPF3B XPO1 ZFP36 ZFP36L1	-2.21055	0.001	0	AKT1 CNOT10 CNOT3 CNOT8 DCP1A DCP1B DCP2 DDX20 DIS3 EDC3 EDC4 EIF4A3 ETF1 EXOSC4 FAU GEMIN2 GEMIN5 GEMIN6 GSPT2 HSPB1 LSM1 LSM2 MAPK11 NUP107 NUP214 NUP35 NUP54 NUP62 PATL1 PPP2R1A PPP2R2A PRMT5 PSMA1 PSMA3 PSMA4 PSMA7 PSMB1 PSMB3 PSMB5 PSMB6 PSMB7 PSMB8 PSMB9 PSMC1 PSMC3 PSMC4 PSMC5 PSMC6 PSMD1 PSMD13 PSMD14 PSMD2 PSMD3 PSMD4 PSMD7 PSMD8 PSMD9 PSME1 PSME4 RAE1 RBM8A RNPS1 RPL11 RPL12 RPL14 RPL19…	1.29093	0.0108696	0.328615	AKT1 CLNS1A CNOT2 CNOT6 CNOT8 DCP2 EDC4 EIF4A2 EIF4E ELAVL1 EXOSC6 GEMIN5 LSM1 LSM5 MAPK14 NCBP2 NUP107 NUP133 NUP188 NUP210 NUP214 NUP37 NUP85 NUPL2 PABPC1 PARN PPP2R2A PSMC1 PSMC5 PSMD11 PSMD14 PSMD2 PSMD6 PSMD9 PSME1 PSME4 RANBP2 RNPS1 RPL10A RPL11 RPL12 RPL19 RPL23A RPL24 RPL29 RPL3 RPL30 RPL31 RPL32 RPL34 RPL6 RPL8 RPS15A RPS16 RPS17 RPS24 RPS28 RPS4X RPS4Y1 RPS5 RPS7 SMG6 SNRPD3 TNFSF13 UBA…	1
REACTOME_AUTODEGRADATION_OF_THE_E3_UBIQUITIN_LIGASE_COP1	FC specific	-0.858927	0.722222	0.826318	ATM PSMA3 PSMA4 PSMB1 PSMB6 PSMB8 PSMB9 PSMD1 PSMD13 PSME1 PSME4	-2.21689	0.001	0	PSMA1 PSMA4 PSMA7 PSMB1 PSMB3 PSMB5 PSMB6 PSMB7 PSMB8 PSMB9 PSMC1 PSMC4 PSMC5 PSMC6 PSMD1 PSMD13 PSMD14 PSMD2 PSMD3 PSMD4 PSMD7 PSMD8 PSMD9 PSME1 PSME4 RFWD2 TP53 UBA52	0.655971	0.977839	0.996484	PSMC1 PSMC5 PSMD11 PSMD14 PSMD2 PSMD6 PSMD9 PSME1 PSME4 UBA52	1
KEGG_PROTEASOME	FC specific	-0.84192	0.754527	0.847319	PSMA2 PSMA5 PSMA8 PSMB4 PSMC1 PSMC2 PSMC3 PSMC5 PSMD14 PSMD2 PSMF1	-2.2234	0.001	0	PSMA1 PSMA3 PSMA4 PSMA7 PSMB1 PSMB3 PSMB5 PSMB6 PSMB7 PSMB8 PSMB9 PSMC1 PSMC3 PSMC4 PSMC5 PSMC6 PSMD1 PSMD13 PSMD14 PSMD2 PSMD3 PSMD4 PSMD7 PSMD8 PSME1 PSME4	-0.615227	0.971474	1	IFNG POMP PSMA3 PSMA7 PSMB2 PSMB4 PSMB8 PSMC2 PSMC4 PSMC6 PSMD3 PSMD7 PSMF1	1
REACTOME_ACTIVATION_OF_NF_KAPPAB_IN_B_CELLS	FC specific	-0.956033	0.52495	0.685702	CHUK IKBKB LOC646626 NFKBIA NFKBIE PSMA3 PSMA4 PSMB1 PSMB6 PSMB8 PSMB9 PSMC6 PSMD1 PSMD13 PSMD7 PSMD9 PSME1 PSME4 RELA RPS27A	-2.24485	0.001	0	BCL10 CUL1 IKBKG NFKBIB PRKCB PSMA1 PSMA4 PSMA7 PSMB1 PSMB3 PSMB5 PSMB6 PSMB7 PSMB8 PSMB9 PSMC1 PSMC4 PSMC5 PSMC6 PSMD1 PSMD13 PSMD14 PSMD2 PSMD3 PSMD4 PSMD7 PSMD8 PSMD9 PSME1 PSME4 RELA UBA52	0.677736	0.990964	0.99097	MALT1 NFKBIA PSMC1 PSMC5 PSMD11 PSMD14 PSMD2 PSMD6 PSMD9 PSME1 PSME4 REL SKP1 UBA52	1
REACTOME_REGULATION_OF_APOPTOSIS	FC specific	0.965341	0.509395	0.794665	ARHGAP10 CASP9 DAPK2 DAPK3 PSMA2 PSMA5 PSMA8 PSMB4 PSMC1 PSMC2 PSMC3 PSMC5 PSMD14 PSMD2 PSMF1 UNC5A UNC5B	-2.24695	0.001	0	ARHGAP10 DAPK1 DAPK3 MAGED1 PSMA1 PSMA4 PSMA7 PSMB1 PSMB3 PSMB5 PSMB6 PSMB7 PSMB8 PSMB9 PSMC1 PSMC4 PSMC5 PSMC6 PSMD1 PSMD13 PSMD14 PSMD2 PSMD3 PSMD4 PSMD7 PSMD8 PSMD9 PSME1 PSME4 UBA52 UNC5A	0.869695	0.710611	0.844267	APPL1 CASP3 CASP9 DAPK2 MAGED1 PSMC1 PSMC5 PSMD11 PSMD14 PSMD2 PSMD6 PSMD9 PSME1 PSME4 UBA52	1
BIOCARTA_DC_PATHWAY		1.51653	0.0348361	0.311454	CD2 CD5 CD7 CSF2 IL12B IL3 IL4 IL5	2.11005	0.001	0.00601631	CD2 CD33 CD5 CD7 CSF2 IFNA1 IL12B IL4 IL5 ITGAX TLR9	-1.62208	0.0143084	0.151564	CD2 CD33 CD5 CD7 IFNB1 IFNG IL10 IL12A IL12B IL13 ITGAX TLR4	1
PID_NFAT_3PATHWAY		-1.34414	0.0449679	0.25329	CABIN1 CSNK1A1 CSNK2A1 KPNA2 MAP3K1 MAPK9 NFATC2 PIM1 PRKCH RAN SFN XPO1 YWHAG YWHAH YWHAQ	-1.96778	0.001	0.00146426	BAD BAX BCL2L1 CABIN1 CREBBP CSNK1A1 CSNK2A1 EP300 FKBP8 KPNA2 KPNB1 MAPK3 MAPK9 MEF2D NFATC3 NUP214 PIM1 PPP3CB PRKCA PRKCB PRKCE PRKCG PRKCH PRKCZ RAN RCAN2 SFN YWHAB YWHAE YWHAG YWHAH YWHAQ	1.64286	0.00609756	0.136365	CABIN1 GSK3B MAP3K1 MAP3K8 MAPK14 MAPK3 NFATC1 NFATC2 NFATC3 NR4A1 NUP214 PIM1 PRKCQ	1
PID_TRKR_PATHWAY		1.10281	0.303089	0.747632	BDNF ELMO1 FRS2 FRS3 GAB2 GIPC1 MATK NTF3 PIK3R1 PRKCZ PTPN11 RAP1A SHC3	-1.8333	0.001	0.00900016	ARHGAP32 CCND1 CDC42 CRK CRKL DNAJA3 DNM1 DYNLT1 EHD4 GRB2 HRAS MAGED1 MAP2K1 MAPK1 MAPK3 NEDD4L PRKCZ RAP1B RGS19 RHOA RIT2 SH2B1 SHC1 SQSTM1 STAT3 TIAM1	1.4623	0.0230548	0.235113	ABL1 CRKL DYNLT1 FAIM FRS2 GAB1 GAB2 KRAS MAGED1 MAPK3 NTRK2 PIK3CA PLCG1 PRKCI RAP1A RHOG RIT1 SH2B1 SOS1 TIAM1	1
REACTOME_DEFENSINS		1.31985	0.12	0.483487	CCR2 CCR6 DEFA4 DEFB123 DEFB124 DEFB125 DEFB126 DEFB129 DEFB132 PRSS2	2.23504	0.001	0.000960049	ART1 CCR2 CCR6 DEFA4 DEFA5 DEFB108B DEFB118 DEFB119 DEFB121 DEFB124 DEFB125 DEFB126 DEFB127 DEFB129 DEFB132	-1.79061	0.00164745	0.0484188	ART1 DEFA4 DEFA5 DEFA6 DEFB1 DEFB108B DEFB118 DEFB119 DEFB121 DEFB123 DEFB125 DEFB126 DEFB127 DEFB129 PRSS2	1
REACTOME_BETA_DEFENSINS		1.2458	0.183044	0.58957	CCR2 CCR6 DEFB123 DEFB124 DEFB125 DEFB126 DEFB129 DEFB132	2.28356	0.001	0.000426688	CCR2 CCR6 DEFB108B DEFB118 DEFB119 DEFB121 DEFB124 DEFB125 DEFB126 DEFB127 DEFB129 DEFB132	-1.63987	0.0102389	0.144598	DEFB1 DEFB108B DEFB118 DEFB119 DEFB121 DEFB123 DEFB125 DEFB126 DEFB127 DEFB129	1
REACTOME_ACTIVATION_OF_CHAPERONE_GENES_BY_XBP1S		-1.28897	0.112648	0.304429	DNAJB11 DNAJC3 GSK3A HDGF KDELR3 KLHDC3 LMNA SEC31A SERP1 SHC1 SRPR SSR1 TLN1 TPP1 TSPYL2 WFS1 XBP1	-2.02006	0.001	0.000533575	ARFGAP1 ATP6V0D1 C19orf10 CXXC1 DCTN1 DNAJB9 GOSR2 GSK3A HDGF KLHDC3 LMNA PDIA6 PPP2R5B PREB SHC1 SSR1 TATDN2 TLN1 TSPYL2 XBP1 ZBTB17	1.61451	0.011396	0.144254	ACADVL ARFGAP1 CTDSP2 CXXC1 FKBP14 HYOU1 TPP1 YIF1A ZBTB17	1
REACTOME_LATE_PHASE_OF_HIV_LIFE_CYCLE		-0.953129	0.573441	0.690456	CCNT2 CDK7 CDK9 GTF2A2 GTF2E2 GTF2F1 GTF2H2B NUP153 NUP155 NUP205 NUP43 NUP50 NUP54 NUP62 NUPL1 POLR2A POLR2E POLR2H POLR2J POLR2K RAE1 RAN RANBP1 RCC1 RPS27A SSRP1 SUPT4H1 TAF1 TAF12 TAF6 TBP TPR VPS37A XPO1	-1.84833	0.001	0.00760577	CDK7 ERCC3 GTF2A1 GTF2B GTF2E1 GTF2E2 GTF2F1 GTF2H1 NMT1 NMT2 NUP107 NUP205 NUP214 NUP35 NUP54 NUP62 NUP85 NUP88 POLR2A POLR2B POLR2C POLR2E POLR2F POLR2G POLR2H POLR2I POLR2J RAE1 RAN RANGAP1 SSRP1 SUPT4H1 SUPT5H TAF6 TBP TCEB1 TPR TSG101 UBA52 VPS28 VPS37A VPS37C VPS37D	1.64791	0.001	0.137964	CCNT1 CDK9 CTDP1 ELL ERCC3 GTF2A1 GTF2A2 GTF2E1 GTF2E2 GTF2H4 MNAT1 NCBP1 NCBP2 NUP107 NUP133 NUP188 NUP205 NUP210 NUP214 NUP37 NUP54 NUP85 NUPL1 NUPL2 POLR2A POLR2E POLR2F POLR2J POLR2L RANBP2 RNGTT RNMT SUPT4H1 TAF1 TAF11 TAF4 TCEB2 TSG101 UBA52 VPS28 VPS37B	1
KEGG_ANTIGEN_PROCESSING_AND_PRESENTATION		-2.02906	0.001	0.00591382	B2M CALR CANX CD74 CREB1 CTSB CTSS HLA-A HLA-B HLA-C HLA-DMA HLA-DMB HLA-DPA1 HLA-DPB1 HLA-DRA HLA-E HLA-F HLA-G HSP90AA1 HSP90AB1 HSPA6 KLRC3 PSME1 TAP1 TAP2 TAPBP	-0.984294	0.48153	0.637464	CANX CD8B HLA-A HLA-B HLA-C HLA-DMA HLA-E HLA-G HSP90AA1 IFNA10 KLRC3 LGMN NFYB PDIA3 PSME1 TAP1 TAP2	-1.63282	0.00445104	0.145364	CALR CD8B HLA-A HLA-B HLA-C HLA-DOB HLA-G HSP90AA1 HSP90AB1 HSPA1L IFNA14 IFNA17 IFNA21 IFNA4 IFNA5 IFNA7 KIR2DL1 KIR2DL2 KIR2DL4 KIR2DL5A KIR2DS1 KIR2DS3 KIR2DS4 KIR2DS5 KIR3DL1 KIR3DL3 KLRD1 LTA TAP1 TAP2	1
REACTOME_FORMATION_OF_TUBULIN_FOLDING_INTERMEDIATES_BY_CCT_TRIC		-2.15023	0.001	0.00112051	CCT4 CCT5 TUBA1C TUBA4A TUBB2A TUBB2B TUBB3 TUBB4A TUBB4B TUBB6	-1.10779	0.325792	0.464077	CCT2 CCT4 CCT5 CCT6A CCT7 CCT8 TUBA1A TUBA1C TUBA4A TUBB2A TUBB3 TUBB4A TUBB4B TUBB6	-1.60138	0.0199637	0.165105	CCT2 TUBA1A TUBA1B TUBA1C TUBA4A TUBB1 TUBB2A TUBB2B TUBB3 TUBB4A TUBB4B	1
REACTOME_POST_CHAPERONIN_TUBULIN_FOLDING_PATHWAY		-2.13632	0.001	0.00140064	TBCE TUBA1C TUBA4A TUBB2A TUBB2B TUBB3 TUBB4A TUBB4B TUBB6	-1.0455	0.398792	0.550187	TBCA TBCB TBCC TBCD TBCE TUBA1A TUBA1C TUBA4A TUBB2A TUBB3 TUBB4A TUBB4B TUBB6	-1.55103	0.0264463	0.181988	TUBA1A TUBA1B TUBA1C TUBA4A TUBB1 TUBB2A TUBB2B TUBB3 TUBB4A	1
KEGG_SPLICEOSOME		-1.85439	0.001	0.0309642	ACIN1 BCAS2 BUD31 CDC5L CWC15 DHX16 HNRNPA1 HNRNPK HNRNPM HSPA6 ISY1 PCBP1 PHF5A PPIH PRPF18 PRPF3 PRPF4 PRPF40A PRPF40B RBM8A SF3A1 SF3A3 SF3B2 SF3B4 SF3B5 SMNDC1 SNRNP200 SNRNP27 SNRPA SNRPA1 SNRPB SNRPB2 SNRPD3 SNRPE SNRPG SRSF10 SRSF4 SRSF6 SRSF7 U2SURP XAB2	-2.01693	0.001	0.000519534	ACIN1 BUD31 CCDC12 CDC40 CDC5L DDX23 DDX46 DHX15 DHX16 DHX8 EFTUD2 EIF4A3 HNRNPC ISY1 LSM2 NAA38 PCBP1 PPIE PPIH PPIL1 PQBP1 PRPF18 PRPF19 PRPF3 PRPF31 PRPF4 PRPF40A PRPF6 PRPF8 PUF60 RBM22 RBM8A SF3A1 SF3A2 SF3A3 SF3B1 SF3B2 SF3B3 SMNDC1 SNRNP200 SNRNP27 SNRNP40 SNRPA SNRPB SNRPB2 SNRPC SNRPD2 SNRPD3 SNRPG SNW1 SRSF8 THOC2 TXNL4A U2AF2 WBP11 ZMAT2	0.922841	0.705882	0.764893	AQR CCDC12 CDC40 CRNKL1 CTNNBL1 DDX23 DDX46 DDX5 DHX15 EFTUD2 HNRNPA3 HNRNPU HSPA6 LSM5 LSM7 NCBP2 PRPF38A PRPF38B PRPF40A PRPF8 PUF60 RBM17 SF3B1 SNRNP70 SNRPA1 SNRPD3 SRSF1 SRSF5 SRSF7 THOC2 U2AF1 U2SURP	1
KEGG_NEUROTROPHIN_SIGNALING_PATHWAY		-1.67674	0.002	0.0943632	ATF4 CALM1 CAMK2A CAMK2D CRKL GRB2 IKBKB IRAK1 IRAK2 IRAK3 IRS1 IRS2 JUN MAGED1 MAP2K1 MAP2K5 MAP3K1 MAP3K5 MAPK1 MAPK12 MAPK9 NFKBIA NFKBIE NGFRAP1 PDK1 PIK3CG PIK3R3 PIK3R5 PLCG1 PLCG2 RAC1 RAF1 RAP1B RELA RHOA RPS6KA1 RPS6KA3 SH2B3 SHC1 TRAF6 YWHAG YWHAH YWHAQ	-1.95825	0.001	0.00169358	ARHGDIA ATF4 BAX BRAF CAMK2B CAMK2D CAMK2G CDC42 CRK CRKL GRB2 HRAS IRAK1 IRAK2 IRS1 IRS2 JUN MAGED1 MAP2K1 MAP2K2 MAP3K5 MAPK1 MAPK11 MAPK12 MAPK3 NFKBIB NGFRAP1 PIK3CD PIK3R3 PRDM4 RAP1B RELA RHOA SH2B1 SH2B3 SHC1 SORT1 TP53 TRAF6 YWHAB YWHAG YWHAH ZNF274	1.42064	0.00790514	0.25932	ABL1 AKT1 AKT2 BRAF CAMK2G CRKL CSK GSK3B IRAK3 IRS2 IRS4 KIDINS220 KRAS MAP3K1 MAP3K3 MAPK13 MAPK14 MAPK3 MAPK7 NFKBIA NTRK2 PIK3CA PIK3CB PIK3R3 RAF1 RAP1A RPS6KA1 RPS6KA2 RPS6KA3 RPS6KA6 SH2B1 SOS1 SOS2	1
BIOCARTA_RANKL_PATHWAY		-1.43612	0.0722433	0.1921	EIF2AK2 FOS FOSL2 IRF9 RELA TRAF6	-1.9187	0.001	0.00296779	FOS FOSL2 IRF9 RELA TNFRSF11A TRAF6	0.75887	0.805419	0.95466	FOS IFNAR1	1
BIOCARTA_IGF1_PATHWAY		-1.63357	0.0207547	0.107058	CSNK2A1 FOS GRB2 IGF1 IRS1 JUN MAP2K1 PIK3CG RAF1 RASA1 SHC1 SOS1	-1.83232	0.00150376	0.00900393	CSNK2A1 FOS GRB2 HRAS IRS1 JUN MAP2K1 MAPK3 SHC1	1.2466	0.166271	0.368359	FOS MAPK3 PIK3CA RAF1 SOS1	1
BIOCARTA_IL6_PATHWAY		-1.84691	0.001	0.0334222	CEBPB CSNK2A1 FOS GRB2 IL6R JAK2 JUN MAP2K1 RAF1 SHC1 SOS1 STAT3	-1.89429	0.001	0.00416136	CEBPB CSNK2A1 FOS GRB2 HRAS IL6R JAK1 JUN MAP2K1 MAPK3 SHC1 STAT3	1.12947	0.280193	0.491621	CEBPB FOS JAK1 JAK2 JAK3 MAPK3 RAF1 SOS1 TYK2	1
BIOCARTA_INTEGRIN_PATHWAY		-1.49996	0.029106	0.153224	ACTN1 CAPN1 CAPNS1 CAV1 CRKL GRB2 JUN MAP2K1 MAPK1 PTK2 PXN RAF1 RHOA SHC1 SOS1 VCL ZYX	-1.83448	0.00147275	0.008795	ACTA1 ACTN1 ACTN3 CAPN1 CAPNS1 CAPNS2 CRKL GRB2 HRAS ITGB1 JUN MAP2K1 MAP2K2 MAPK1 MAPK3 PTK2 PXN RAPGEF1 RHOA SHC1 TLN1 VCL ZYX	-0.860291	0.716745	1	ACTN3 CAPNS2 ROCK1 SRC	1
BIOCARTA_PYK2_PATHWAY		-1.87205	0.001	0.0278961	CALM1 CRKL GRB2 JUN MAP2K1 MAP2K4 MAP3K1 MAPK1 PLCG1 RAC1 RAF1 SHC1 SOS1	-1.84901	0.00151745	0.00768124	CRKL GRB2 HRAS JUN MAP2K1 MAP2K2 MAP2K4 MAPK1 MAPK3 PTK2B SHC1	0.952021	0.513716	0.725002	CRKL MAP3K1 MAPK14 MAPK3 PLCG1 RAF1 SOS1	1
REACTOME_ANTIGEN_PROCESSING_CROSS_PRESENTATION		-1.7179	0.00203666	0.0783109	B2M CALR CTSS FCGR1B HLA-A HLA-B HLA-C HLA-F HLA-G ITGAV ITGB5 LNPEP MRC2 NCF2 NCF4 PSMA3 PSMA4 PSMB1 PSMB6 PSMB8 PSMB9 PSMD1 PSMD13 PSMD7 PSME1 PSME4 SEC61A1 SEC61G TAP1 TAP2	-2.11108	0.001	4.64524e-05	CYBA HLA-A HLA-B HLA-C HLA-G ITGB5 LNPEP PDIA3 PSMA1 PSMA4 PSMA7 PSMB1 PSMB3 PSMB5 PSMB6 PSMB7 PSMB8 PSMB9 PSMC1 PSMC4 PSMC5 PSMC6 PSMD1 PSMD13 PSMD14 PSMD2 PSMD3 PSMD4 PSMD7 PSMD8 PSMD9 PSME1 PSME4 SEC61A1 TAP1 TAP2 UBA52	-0.817896	0.792899	1	CALR CD207 FCGR1A HLA-A HLA-B HLA-C HLA-G LNPEP PSMA3 PSMA7 PSMB2 PSMB4 PSMB8 PSMC2 PSMC4 PSMC6 PSMD3 PSMD7 PSMF1 TAP1 TAP2	1
REACTOME_ER_PHAGOSOME_PATHWAY		-1.48732	0.0160643	0.160593	B2M HLA-A HLA-B HLA-C HLA-F HLA-G PSMA3 PSMA4 PSMB1 PSMB6 PSMB8 PSMB9 PSMD1 PSMD13 PSME1 PSME4 SEC61G TAP1 TAP2	-2.24354	0.001	0	HLA-A HLA-B HLA-C HLA-G PDIA3 PSMA1 PSMA4 PSMA7 PSMB1 PSMB3 PSMB5 PSMB6 PSMB7 PSMB8 PSMB9 PSMC1 PSMC4 PSMC5 PSMC6 PSMD1 PSMD13 PSMD14 PSMD2 PSMD3 PSMD4 PSMD7 PSMD8 PSMD9 PSME1 PSME4 SEC61A1 TAP1 TAP2 UBA52	-0.774095	0.832827	1	B2M CALR HLA-A HLA-B HLA-C HLA-G PDIA3 PSMA3 PSMA4 PSMA7 PSMA8 PSMB1 PSMB2 PSMB4 PSMB6 PSMB8 PSMB9 PSMC2 PSMC4 PSMC6 PSMD1 PSMD10 PSMD3 PSMD7 PSMF1 SEC61B TAP1 TAP2	1
REACTOME_ORC1_REMOVAL_FROM_CHROMATIN		-1.50528	0.0161943	0.153765	CCNA2 CDC6 CDK2 CDKN1A MCM2 MCM3 MCM4 MCM6 MCM8 ORC6 PSMA3 PSMA4 PSMB1 PSMB6 PSMB8 PSMB9 PSMD1 PSMD13 PSME1 PSME4	-2.12207	0.001	5.04918e-05	CCNA1 CDC6 CDKN1A CDKN1B MCM2 MCM4 MCM6 MCM8 ORC2 ORC3 ORC5 ORC6 PSMA1 PSMA3 PSMA4 PSMA7 PSMB1 PSMB3 PSMB5 PSMB6 PSMB7 PSMB8 PSMB9 PSMC1 PSMC3 PSMC4 PSMC5 PSMC6 PSMD1 PSMD13 PSMD14 PSMD2 PSMD3 PSMD4 PSMD7 PSMD8 PSMD9 PSME1 PSME4 UBA52	-0.73686	0.901903	1	CDC6 CDKN1A CDT1 MCM8 ORC1 ORC2 ORC6 PSMA3 PSMA7 PSMB2 PSMB4 PSMB8 PSMC2 PSMC4 PSMC6 PSMD3 PSMD7 PSMF1	1
REACTOME_CELL_CYCLE_CHECKPOINTS		-1.65561	0.00411523	0.102353	ANAPC11 ATM BUB1B BUB3 CCNB1 CDC27 CDC6 CDC7 CDK1 CDK2 CDKN1A DBF4 MAD2L1 MCM2 MCM3 MCM4 MCM6 MCM8 ORC6 PSMA3 PSMA4 PSMB1 PSMB6 PSMB8 PSMB9 PSMD1 PSMD13 PSME1 PSME4 RFC4 WEE1	-2.09276	0.001	0.000172046	ANAPC10 ANAPC11 ANAPC2 BUB3 CCNB1 CDC6 CDK1 CDKN1A CDKN1B CHEK2 MAD2L1 MCM2 MCM4 MCM6 MCM8 ORC2 ORC3 ORC5 ORC6 PSMA1 PSMA3 PSMA4 PSMA7 PSMB1 PSMB3 PSMB5 PSMB6 PSMB7 PSMB8 PSMB9 PSMC1 PSMC3 PSMC4 PSMC5 PSMC6 PSMD1 PSMD13 PSMD14 PSMD2 PSMD3 PSMD4 PSMD7 PSMD8 PSMD9 PSME1 PSME4 RAD1 RAD17 RFC2 RFC4 RFWD2 RPA1 RPA2 RPA3 TP53 UBA52 UBE2E1	-0.818476	0.826846	1	ANAPC10 BUB3 CCNB1 CCNB2 CDC25A CDC25C CDC45 CDC6 CDKN1A CHEK2 MCM8 MDM2 ORC1 ORC2 ORC6 PSMA3 PSMA7 PSMB2 PSMB4 PSMB8 PSMC2 PSMC4 PSMC6 PSMD3 PSMD7 PSMF1 RFC4 RFC5 RPA2 UBE2C UBE2E1	1
REACTOME_M_G1_TRANSITION		-1.37182	0.0414201	0.238044	CDC45 CDC6 CDC7 CDK2 DBF4 E2F3 GMNN MCM2 MCM3 MCM4 MCM6 MCM8 ORC6 POLA1 POLE2 PSMA3 PSMA4 PSMB1 PSMB6 PSMB8 PSMB9 PSMC6 PSMD1 PSMD13 PSMD7 PSMD9 PSME1 PSME4 RPA2 RPA3 RPA4 RPS27A	-2.03897	0.001	0.000512343	CDC6 E2F1 MCM2 MCM4 MCM6 MCM8 ORC2 ORC3 ORC5 ORC6 PRIM1 PSMA1 PSMA3 PSMA4 PSMA7 PSMB1 PSMB3 PSMB5 PSMB6 PSMB7 PSMB8 PSMB9 PSMC1 PSMC3 PSMC4 PSMC5 PSMC6 PSMD1 PSMD13 PSMD14 PSMD2 PSMD3 PSMD4 PSMD7 PSMD8 PSMD9 PSME1 PSME4 RPA1 RPA2 RPA3 UBA52	-0.839907	0.773504	1	CDC45 CDC6 CDT1 E2F2 MCM8 ORC1 ORC2 ORC6 POLA2 POLE POLE2 PRIM1 PSMA3 PSMA7 PSMB2 PSMB4 PSMB8 PSMC2 PSMC4 PSMC6 PSMD3 PSMD7 PSMF1 RPA2	1
REACTOME_MRNA_SPLICING		-1.53426	0.001	0.142459	CSTF3 HNRNPA1 HNRNPA2B1 HNRNPD HNRNPK HNRNPM NFX1 PABPN1 PCBP1 PHF5A POLR2A POLR2H POLR2J PRPF4 RBM8A SF3A1 SF3A3 SF3B2 SF3B4 SF3B5 SNRNP200 SNRPA SNRPA1 SNRPB SNRPB2 SNRPD3 SNRPE SNRPG SRSF4 SRSF6 SRSF7 SUGP1 UPF3B	-2.12323	0.001	5.27869e-05	CPSF2 CSTF1 DDX23 EFTUD2 GTF2F1 HNRNPC HNRNPF LSM2 PCBP1 POLR2A POLR2B POLR2C POLR2F POLR2H POLR2I PRPF4 PRPF6 PRPF8 RBM8A RNPS1 SF3A1 SF3A2 SF3A3 SF3B1 SF3B2 SF3B3 SMC1A SNRNP200 SNRNP40 SNRPA SNRPB SNRPB2 SNRPD2 SNRPD3 SNRPG SUGP1 U2AF2 UPF3B YBX1	1.35284	0.0213523	0.299216	CCAR1 CPSF3 CSTF2 DDX23 EFTUD2 HNRNPA2B1 HNRNPA3 HNRNPU NCBP2 PABPN1 PCF11 POLR2E POLR2F POLR2J POLR2L PRPF8 PTBP1 RBM5 RNPS1 SF3B1 SNRNP70 SNRPA1 SNRPD3 SRSF1 SRSF5 SRSF7 U2AF1 UPF3B YBX1	1
REACTOME_MRNA_SPLICING_MINOR_PATHWAY		-1.80481	0.001	0.046299	POLR2H POLR2J SF3B2 SNRNP200 SNRPB SNRPD3 SNRPE SNRPG SRSF6	-1.96013	0.001	0.00165549	DDX23 EFTUD2 GTF2F1 LSM2 POLR2A POLR2B POLR2C POLR2F POLR2H POLR2I PRPF6 PRPF8 SF3B1 SF3B2 SF3B3 SNRNP200 SNRNP40 SNRPB SNRPD2 SNRPD3	0.949451	0.552198	0.727352	DDX23 EFTUD2 NCBP2 POLR2E POLR2F POLR2J POLR2L PRPF8 SF3B1 SNRPD3 SRSF1 SRSF7	1
REACTOME_G1_S_TRANSITION		-1.45736	0.00963391	0.175707	CCNA2 CCNB1 CDC45 CDC6 CDC7 CDK1 CDK2 CDK7 CDKN1A CKS1B DBF4 FBXO5 MCM2 MCM3 MCM4 MCM6 MCM8 ORC6 PCNA POLA1 POLE2 PPP2R1A PSMA3 PSMA4 PSMB1 PSMB6 PSMB8 PSMB9 PSMD1 PSMD13 PSMD7 PSME1 RPA3 RRM2 WEE1	-1.92366	0.001	0.00282659	CCNA1 CCNB1 CDC6 CDK1 CDK7 CDKN1A CDKN1B CKS1B CUL1 E2F1 MCM2 MCM4 MCM6 MCM8 ORC2 ORC3 ORC5 ORC6 PCNA PPP2R1A PRIM1 PSMA1 PSMA3 PSMA4 PSMA7 PSMB1 PSMB3 PSMB5 PSMB6 PSMB7 PSMB8 PSMB9 PSMC1 PSMC3 PSMC4 PSMC5 PSMC6 PSMD1 PSMD13 PSMD14 PSMD2 PSMD3 PSMD4 PSMD7 PSMD8 PSMD9 PSME1 RPA1 RPA2 RPA3 UBA52	-0.731132	0.938692	1	CCNB1 CDC25A CDC45 CDC6 CDKN1A CDT1 CKS1B DHFR FBXO5 MCM8 ORC1 ORC2 ORC6 PKMYT1 POLA2 POLE POLE2 PRIM1 PSMA3 PSMA7 PSMB2 PSMB4 PSMB8 PSMC2 PSMC4 PSMC6 PSMD3 PSMD7 PSMF1 RPA2 RRM2	1
REACTOME_UNFOLDED_PROTEIN_RESPONSE		-1.5608	0.001	0.130107	ASNS ATF3 ATF4 CALR CCL2 DCP2 DDIT3 DIS3 DNAJB11 DNAJC3 EIF2S1 EXOSC1 EXOSC2 EXOSC9 GSK3A HDGF HERPUD1 HSP90B1 KDELR3 KLHDC3 LMNA MBTPS1 SEC31A SERP1 SHC1 SRPR SSR1 TLN1 TPP1 TSPYL2 WFS1 XBP1	-1.89185	0.001	0.00420737	ARFGAP1 ASNS ATF3 ATF4 ATP6V0D1 C19orf10 CCL2 CXXC1 DCP2 DCTN1 DDIT3 DIS3 DNAJB9 EIF2S1 EXOSC4 GOSR2 GSK3A HDGF HERPUD1 KLHDC3 LMNA MBTPS1 MBTPS2 NFYA NFYB PDIA6 PPP2R5B PREB SHC1 SSR1 TATDN2 TLN1 TSPYL2 XBP1 ZBTB17	1.01898	0.410828	0.623283	ACADVL ARFGAP1 ATF6 CTDSP2 CXXC1 ERN1 FKBP14 HYOU1 PARN TPP1 YIF1A ZBTB17	1
REACTOME_SYNTHESIS_OF_DNA		-1.48027	0.012	0.163422	CCNA2 CDC6 CDK2 CDKN1A GINS1 MCM2 MCM3 MCM4 MCM6 MCM8 ORC6 PCNA POLA1 POLD1 POLE2 PSMA3 PSMA4 PSMB1 PSMB6 PSMB8 PSMB9 PSMD1 PSMD13 PSME1 PSME4 RFC4	-2.08857	0.001	0.000165902	CCNA1 CDC6 CDKN1A GINS1 LIG1 MCM2 MCM8 ORC2 ORC5 ORC6 PCNA PRIM1 PSMA1 PSMA4 PSMA7 PSMB1 PSMB3 PSMB5 PSMB6 PSMB7 PSMB8 PSMB9 PSMC1 PSMC4 PSMC5 PSMC6 PSMD1 PSMD13 PSMD14 PSMD2 PSMD3 PSMD4 PSMD7 PSMD8 PSMD9 PSME1 PSME4 RFC2 RFC4 RPA1 RPA2 RPA3 UBA52	-1.17748	0.188347	0.676281	CDC45 CDC6 CDKN1A CDT1 GINS1 GINS2 GINS4 MCM8 ORC1 ORC2 ORC6 POLA2 POLD1 POLD3 POLE POLE2 PRIM1 PSMA3 PSMA7 PSMB2 PSMB4 PSMB8 PSMC2 PSMC4 PSMC6 PSMD3 PSMD7 PSMF1 RFC4 RFC5 RPA2	1
REACTOME_MITOTIC_G1_G1_S_PHASES		-1.43075	0.0158103	0.194909	CCNA2 CCNB1 CCND2 CDC6 CDC7 CDK1 CDK2 CDKN1A CDKN2C CKS1B DBF4 E2F3 FBXO5 LIN37 LIN52 MCM2 MCM3 MCM4 MCM6 MCM8 ORC6 PCNA POLA1 PPP2R1A PPP2R2A PSMA3 PSMA4 PSMB1 PSMB6 PSMB8 PSMB9 PSMD1 PSMD13 PSME1 RRM2 WEE1	-1.90458	0.001	0.00368416	CCNA1 CCNB1 CCND1 CCND2 CDC6 CDK1 CDK4 CDK7 CDKN1A CDKN1B CDKN2C CDKN2D CKS1B CUL1 E2F1 E2F4 LIN37 LIN52 MCM2 MCM4 MCM6 MCM8 ORC2 ORC3 ORC5 ORC6 PCNA PPP2R1A PPP2R2A PRIM1 PSMA1 PSMA3 PSMA4 PSMA7 PSMB1 PSMB3 PSMB5 PSMB6 PSMB7 PSMB8 PSMB9 PSMC1 PSMC3 PSMC4 PSMC5 PSMC6 PSMD1 PSMD13 PSMD14 PSMD2 PSMD3 PSMD4 PSMD7 PSMD8 PSMD9 PSME1 RBL2 RPA1 RPA2 RPA3 UBA52	-0.810781	0.877717	1	CCNB1 CCND2 CCND3 CDC25A CDC45 CDC6 CDK4 CDKN1A CDKN2A CDKN2D CDT1 CKS1B DHFR DYRK1A E2F2 FBXO5 LIN52 LIN54 LIN9 MCM8 MYBL2 ORC1 ORC2 ORC6 PKMYT1 POLA2 POLE POLE2 PRIM1 PSMA3 PSMA7 PSMB2 PSMB4 PSMB8 PSMC2 PSMC4 PSMC6 PSMD3 PSMD7 PSMF1 RPA2 RRM2	1
REACTOME_REGULATION_OF_MITOTIC_CELL_CYCLE		-1.40512	0.0280561	0.212465	ANAPC11 BUB1B BUB3 CCNA2 CCNB1 CDC14A CDC27 CDK1 CDK2 FBXO5 MAD2L1 PSMA3 PSMA4 PSMB1 PSMB6 PSMB8 PSMB9 PSMD1 PSMD13 PSME1 PSME4	-2.07325	0.001	0.000187308	ANAPC10 ANAPC11 ANAPC2 BUB3 CCNA1 CCNB1 CDK1 CUL1 MAD2L1 PSMA1 PSMA4 PSMA7 PSMB1 PSMB3 PSMB5 PSMB6 PSMB7 PSMB8 PSMB9 PSMC1 PSMC3 PSMC4 PSMC5 PSMC6 PSMD1 PSMD13 PSMD14 PSMD2 PSMD3 PSMD4 PSMD7 PSMD8 PSMD9 PSME1 PSME4 PTTG1 UBA52 UBE2E1	0.75614	0.963816	0.953817	ANAPC2 ANAPC4 ANAPC7 CCNA1 CDC16 CDC26 PSMC1 PSMC5 PSMD11 PSMD14 PSMD2 PSMD6 PSMD9 PSME1 PSME4 SKP1 UBA52	1
REACTOME_ASSEMBLY_OF_THE_PRE_REPLICATIVE_COMPLEX		-1.38037	0.0458167	0.231942	CDC6 E2F3 GMNN MCM2 MCM3 MCM4 MCM6 MCM8 ORC6 PSMA3 PSMA4 PSMB1 PSMB6 PSMB8 PSMB9 PSMD1 PSMD13 PSME1 PSME4	-2.13431	0.001	0	CDC6 E2F1 MCM2 MCM4 MCM6 MCM8 ORC2 ORC3 ORC5 ORC6 PSMA1 PSMA3 PSMA4 PSMA7 PSMB1 PSMB3 PSMB5 PSMB6 PSMB7 PSMB8 PSMB9 PSMC1 PSMC3 PSMC4 PSMC5 PSMC6 PSMD1 PSMD13 PSMD14 PSMD2 PSMD3 PSMD4 PSMD7 PSMD8 PSMD9 PSME1 PSME4 UBA52	-0.823276	0.764451	1	CDC6 CDT1 E2F2 MCM8 ORC1 ORC2 ORC6 PSMA3 PSMA7 PSMB2 PSMB4 PSMB8 PSMC2 PSMC4 PSMC6 PSMD3 PSMD7 PSMF1	1
REACTOME_AMINO_ACID_SYNTHESIS_AND_INTERCONVERSION_TRANSAMINATION		-1.42286	0.0887574	0.198828	ASNS GLS GLS2 GLUD1 GLUL PSPH	-1.88253	0.001	0.00503235	ALDH18A1 ASNS CCBL1 GLS GLS2 GOT1 GOT2 PSAT1 PSPH PYCR1	0.669921	0.911628	0.991992	ALDH18A1 CCBL1 GLS GLUD1 GOT2 GPT PSAT1 PYCR1	1
REACTOME_SOS_MEDIATED_SIGNALLING		-1.70924	0.0119522	0.0822273	CDK1 GRB2 IRS1 IRS2 MAP2K1 MAPK1 RAF1 SOS1	-1.9468	0.001	0.00223154	CDK1 GRB2 HRAS IRS1 IRS2 MAP2K1 MAP2K2 MAPK1 MAPK3 YWHAB	1.27092	0.188053	0.340305	IRS2 KRAS MAPK3 RAF1 SOS1	1
REACTOME_CLASS_I_MHC_MEDIATED_ANTIGEN_PROCESSING_PRESENTATION		-1.38626	0.00397614	0.22895	ANAPC11 ASB13 ASB5 B2M CALR CANX CBLB CDC27 CTSS DTX3L DZIP3 ERAP1 FBXO2 FBXO6 FCGR1B HLA-A HLA-B HLA-C HLA-F HLA-G ITGAV ITGB5 LNPEP LRR1 MKRN1 MRC2 NCF2 NCF4 PARK2 PSMA3 PSMA4 PSMB1 PSMB6 PSMB8 PSMB9 PSMD1 PSMD13 PSMD7 PSME1 PSME4 RNF144B RNF4 SAE1 SEC23A SEC24C SEC24D SEC31A SEC61G TAP1 TAP2 TRIM21 TRIM32 TRIM9 UBA1 UBA5 UBE2A UBE2B UBE2D3 UBE2E3 UBE2G2 UBE2H	-1.94746	0.001	0.00222972	ANAPC10 ANAPC11 ANAPC2 ASB1 ASB13 ASB6 CANX CBLB CDC34 CUL1 CYBA DTX3L ERAP1 FBXO17 FBXO2 FBXO44 FBXO6 HLA-A HLA-B HLA-C HLA-G ITGB5 KEAP1 LNPEP LRRC41 LRSAM1 MKRN1 PDIA3 PJA1 PSMA1 PSMA4 PSMA7 PSMB1 PSMB3 PSMB5 PSMB6 PSMB7 PSMB8 PSMB9 PSMC1 PSMC3 PSMC4 PSMC5 PSMC6 PSMD1 PSMD13 PSMD14 PSMD2 PSMD3 PSMD4 PSMD7 PSMD8 PSMD9 PSME1 PSME4 RBX1 RNF34 RNF4 RNF41 SAE1 SEC13 SEC24C SEC24D SEC61A1 SMURF2 STU…	0.892633	0.854651	0.806197	ANAPC13 ANAPC2 ANAPC4 ANAPC7 ARIH2 ASB4 ASB7 ASB8 BLMH CD36 CDC16 CDC26 CUL5 CYBA DZIP3 GAN HERC2 ITGB5 KLHL20 MRC1 MRC2 PSMC1 PSMC5 PSMD11 PSMD14 PSMD2 PSMD6 PSMD9 PSME1 PSME4 RNF123 RNF34 SEC24B SEC24C SEC61A1 SKP1 STUB1 TCEB2 TPP2 TRIM11 TRIM21 TRIP12 UBA5 UBA52 UBE2E3 UBE2G1 UBE2J1 UBE2L3 UBE2Q1 UBE4A UBOX5 UBR1	1
REACTOME_S_PHASE		-1.48005	0.00996016	0.162828	CCNA2 CDC25A CDC25B CDC45 CDC6 CDK2 CDK4 CDK7 CDKN1A CKS1B GINS1 MCM2 MCM3 MCM4 MCM6 MCM8 ORC6 PCNA POLA1 POLD1 POLE2 PSMA3 PSMA4 PSMB1 PSMB6 PSMB8 PSMB9 PSMC6 PSMD1 PSMD13 PSMD7 PSMD9 PSME1 PSME4 RFC4 RPA2 RPA3 RPS27A WEE1	-2.07813	0.001	0.000193552	CCNA1 CCND1 CDC25B CDC6 CDK4 CDK7 CDKN1A CKS1B CUL1 GINS1 LIG1 MCM2 MCM8 ORC2 ORC5 ORC6 PCNA PRIM1 PSMA1 PSMA4 PSMA7 PSMB1 PSMB3 PSMB5 PSMB6 PSMB7 PSMB8 PSMB9 PSMC1 PSMC4 PSMC5 PSMC6 PSMD1 PSMD13 PSMD14 PSMD2 PSMD3 PSMD4 PSMD7 PSMD8 PSMD9 PSME1 PSME4 RFC2 RFC4 RPA1 RPA2 RPA3 UBA52	-0.986332	0.484	0.948498	CDC25A CDC45 CDC6 CDK4 CDKN1A CDT1 CKS1B GINS1 GINS2 GINS4 MCM8 ORC1 ORC2 ORC6 POLA2 POLD1 POLD3 POLE POLE2 PRIM1 PSMA3 PSMA7 PSMB2 PSMB4 PSMB8 PSMC2 PSMC4 PSMC6 PSMD3 PSMD7 PSMF1 RFC4 RFC5 RPA2	1
BIOCARTA_NFKB_PATHWAY		-2.03987	0.001	0.00577765	CHUK IKBKB IL1R1 IRAK1 MAP3K1 MAP3K14 MYD88 NFKBIA RELA RIPK1 TLR4 TNFAIP3 TNFRSF1A TNFRSF1B TRAF6	-1.33233	0.0991254	0.215392	FADD IKBKG IL1R1 IRAK1 MAP3K14 MYD88 RELA RIPK1 TAB1 TNFRSF1A TNFRSF1B TRADD TRAF6	0.766645	0.832041	0.948647	MAP3K1 MAP3K14 NFKBIA TAB1 TNFAIP3 TNFRSF1B	1
BIOCARTA_PDGF_PATHWAY		-1.98523	0.00197628	0.00915804	CSNK2A1 FOS GRB2 JUN MAP2K1 MAP2K4 MAP3K1 PDGFA PIK3CG PLCG1 RAF1 RASA1 SHC1 SOS1 STAT1 STAT3 STAT6	-1.77444	0.00148588	0.0169164	CSNK2A1 FOS GRB2 HRAS JAK1 JUN MAP2K1 MAP2K4 MAPK3 PDGFA PRKCB SHC1 STAT1 STAT3 STAT6	1.01636	0.423773	0.6235	FOS JAK1 MAP3K1 MAPK3 PDGFRA PIK3CA PLCG1 RAF1 SOS1 STAT6	1
PID_NFKAPPAB_CANONICAL_PATHWAY		-1.98096	0.001	0.00900412	ATM BIRC2 CHUK CYLD ERC1 IKBKB NFKBIA NOD2 RAN RELA TNFAIP3 TNFRSF1A TRAF6 UBE2D3 XPO1	-1.60946	0.010219	0.0525643	BCL10 BIRC2 CYLD ERC1 IKBKG PRKCA RAN RELA TNFRSF1A TRAF6	-0.804762	0.75	1	BCL10 RELA RIPK2 SSPO TNF TRAF6	1
PID_FOXO_PATHWAY		-2.06244	0.001	0.0048022	BCL6 CCNB1 CDK2 CSNK1A1 CSNK1D CSNK1E CSNK1G1 CTNNB1 FBXO32 GADD45A IKBKB MAPK9 RAN SFN SOD2 XPO1 YWHAG YWHAH YWHAQ ZFAND5	-1.43626	0.0291262	0.142329	AKT1 BCL6 CCNB1 CDKN1B CREBBP CSNK1A1 CSNK1D CSNK1E CSNK1G1 EP300 GADD45A MAPK10 MAPK9 RALA RAN RBL2 SFN SOD2 YWHAB YWHAE YWHAG YWHAH YWHAQ	-0.765911	0.86478	1	CCNB1 CSNK1G1 FASLG FBXO32 FOXO3 GADD45A PLK1 RALA SFN SOD2 USP7 YWHAE	1
PID_P38_MK2_PATHWAY		-1.99235	0.001	0.00910417	CDC25B CREB1 ETV1 HSPB1 LSP1 RAF1 SFN YWHAG YWHAH YWHAQ	-1.54821	0.0304976	0.0786538	CDC25B CREB1 HSPB1 MAPK11 MAPK14 MAPKAPK3 RAF1 SFN TSC2 YWHAB YWHAE YWHAG YWHAH YWHAQ	0.984956	0.470862	0.665339	CDC25B CREB1 ETV1 MAPK14 MAPKAPK3 RAF1 TCF3	1
REACTOME_TRANSPORT_TO_THE_GOLGI_AND_SUBSEQUENT_MODIFICATION		-2.00607	0.001	0.00776719	B4GALT1 B4GALT3 B4GALT4 B4GALT5 MAN1A1 MAN1C1 MGAT1 MGAT4A SEC23A SEC24D SEC31A ST6GAL1	-1.55965	0.0153846	0.0739106	B4GALT2 B4GALT4 B4GALT5 MAN1C1 MCFD2 MGAT1 MGAT5 PREB SEC13 SEC23A SEC24C SEC24D ST6GAL1	-0.961862	0.515008	0.969146	LMAN1 MAN1A2 ST8SIA2	1
REACTOME_INTERFERON_GAMMA_SIGNALING		-2.23603	0.001	0.000700321	B2M CAMK2A CAMK2D CD44 CIITA FCGR1B GBP1 GBP2 HLA-A HLA-B HLA-C HLA-DPA1 HLA-DPB1 HLA-F HLA-G ICAM1 IFNGR1 IFNGR2 IRF1 IRF2 IRF3 IRF5 IRF6 IRF7 IRF8 IRF9 JAK2 MT2A OAS1 OAS2 OAS3 PIAS1 PTPN6 SOCS3 SP100 STAT1 SUMO1 VCAM1	-1.40357	0.0589888	0.160027	CAMK2A CAMK2B CAMK2D CD44 GBP1 GBP2 HLA-A HLA-B HLA-C HLA-G ICAM1 IFNGR2 IRF3 IRF7 IRF9 JAK1 NCAM1 OAS1 OAS3 PIAS1 STAT1	-0.677236	0.959029	1	CAMK2D CD44 FCGR1A GBP1 GBP2 HLA-A HLA-B HLA-C HLA-G IFNG IRF3 IRF4 IRF6 IRF7 OAS1 PML	1
REACTOME_INTERFERON_SIGNALING		-2.25737	0.001	0	ADAR ARIH1 B2M CAMK2A CAMK2D CD44 CIITA DDX58 EIF2AK2 EIF4A3 EIF4E2 EIF4G3 FCGR1B GBP1 GBP2 HERC5 HLA-A HLA-B HLA-C HLA-DPA1 HLA-DPB1 HLA-F HLA-G ICAM1 IFI27 IFI35 IFI6 IFIT1 IFIT2 IFIT3 IFITM1 IFITM2 IFITM3 IFNA5 IFNGR1 IFNGR2 IRF1 IRF2 IRF3 IRF5 IRF6 IRF7 IRF8 IRF9 ISG15 ISG20 JAK2 KPNA1 KPNA2 MT2A MX1 MX2 NUP153 NUP205 NUP43 NUP50 NUP54 NUP62 NUPL1 OAS1 OAS2 OAS3 PIAS1 PLCG1 PSMB8 PTPN6 RNASEL…	-1.70025	0.001	0.0299128	ADAR CAMK2A CAMK2B CAMK2D CD44 DDX58 EIF4A3 EIF4E2 EIF4E3 GBP1 GBP2 HERC5 HLA-A HLA-B HLA-C HLA-G ICAM1 IFI35 IFI6 IFIT1 IFIT2 IFIT3 IFITM1 IFITM2 IFITM3 IFNA10 IFNGR2 IRF3 IRF7 IRF9 ISG15 JAK1 KPNA2 KPNB1 MAPK3 MX1 NCAM1 NUP107 NUP214 NUP35 NUP54 NUP62 NUP88 OAS1 OAS3 PIAS1 PIN1 PSMB8 RAE1 RNASEL STAT1 TPR TRIM25 UBA52 UBE2E1 UBE2L6 USP18 XAF1	-0.852016	0.798189	1	CAMK2D CD44 EIF4G1 EIF4G2 EIF4G3 FCGR1A GBP1 GBP2 HLA-A HLA-B HLA-C HLA-G IFI35 IFI6 IFIT1 IFIT2 IFIT3 IFITM1 IFITM2 IFNA14 IFNA17 IFNA21 IFNA4 IFNA5 IFNA7 IFNB1 IFNG IRF3 IRF4 IRF6 IRF7 ISG15 KPNA4 KPNB1 MX1 NUP50 OAS1 PML POM121 PSMB8 RNASEL TPR UBE2E1 UBE2L6 USP18	1
REACTOME_CYTOKINE_SIGNALING_IN_IMMUNE_SYSTEM		-2.00649	0.001	0.00854391	ADAM17 ADAR ARIH1 B2M CAMK2A CAMK2D CASP1 CBL CD44 CDK1 CHUK CIITA CRK CRKL DDX58 EIF2AK2 EIF4E2 EIF4G3 FCGR1B GBP1 GBP2 GHR GRB2 HCK HERC5 HLA-A HLA-B HLA-C HLA-DPA1 HLA-DPB1 HLA-F HLA-G ICAM1 IFI27 IFI35 IFI6 IFIT1 IFIT2 IFIT3 IFITM1 IFITM2 IFITM3 IFNA5 IFNGR1 IFNGR2 IKBKB IL18 IL1R1 IL1RAP IL6R IL6ST IRAK1 IRAK2 IRAK3 IRF1 IRF2 IRF3 IRF5 IRF6 IRF7 IRF8 IRF9 IRS1 IRS2 ISG15 ISG20 JAK2 KPNA1 KPN…	-1.67138	0.001	0.0365415	ADAR CAMK2A CAMK2B CAMK2D CD44 CDK1 CISH CRK CRKL CUL1 DDX58 EIF4A3 EIF4E2 EIF4E3 GBP1 GBP2 GRB2 HLA-A HLA-B HLA-C HLA-G HRAS ICAM1 IFI35 IFI6 IFIT1 IFIT2 IFIT3 IFITM1 IFITM2 IFITM3 IFNA10 IFNGR2 IKBKG IL2RA IL6R IL6ST IRAK1 IRAK2 IRF3 IRF7 IRF9 IRS1 IRS2 ISG15 JAK1 KPNA2 MAP2K1 MAP2K2 MAP2K4 MAPK1 MAPK3 MX1 NUP107 NUP214 NUP35 NUP54 NUP62 PELI3 PIAS1 PIK3CD PIK3R3 PIN1 PSMB8 PTK2B RAE1 RAPGEF1 R…	-0.725264	0.992692	1	B2M CAMK2D CD44 CRK CSH1 EIF4G1 EIF4G2 EIF4G3 FCGR1A GBP1 GBP2 GH1 GH2 GRB2 HGF HLA-A HLA-B HLA-C HLA-G IFI35 IFI6 IFIT1 IFIT2 IFIT3 IFITM1 IFITM2 IFITM3 IFNA14 IFNA17 IFNA21 IFNA4 IFNA5 IFNA7 IFNB1 IFNG IL1A IL1R1 IL1RN IL2 IL2RA IL2RB IL2RG IL7R IRF3 IRF4 IRF6 IRF7 IRS1 ISG15 KPNA4 KPNB1 LCK MAP2K2 MAP2K4 MAP2K6 MX1 NRAS NUP43 NUP50 OAS1 PML POM121 PRL PSMB8 RAE1 RELA RIPK2 RNASEL SQSTM1 STAT3 …	1
SIG_INSULIN_RECEPTOR_PATHWAY_IN_CARDIAC_MYOCYTES		-1.51367	0.014	0.149699	CAP1 CBL FLOT1 FLOT2 GRB2 GSK3A IRS1 IRS2 LNPEP MAPK1 PDK1 PIK3CD PTEN RAF1 RPS6KA1 RPS6KA3 SERPINB6 SFN SHC1 SORBS1 SOS1 SOS2 YWHAB YWHAE YWHAG YWHAH YWHAQ	-1.84462	0.001	0.00785498	AKT1 CAP1 CDC42 FLOT1 FLOT2 GRB2 GSK3A IRS1 IRS2 LNPEP MAPK1 MAPK3 PDK1 PIK3CD PTEN RPS6KA2 SFN SHC1 SORBS1 YWHAB YWHAE YWHAG YWHAH YWHAQ	1.55528	0.00560224	0.179608	AKT1 AKT2 CAP1 CBL FOXO1 GSK3B IRS2 IRS4 MAPK3 PARD6A PIK3CA PTPN1 RAF1 RPS6KA1 RPS6KA2 RPS6KA3 RPS6KB1 SLC2A4 SOS1 SOS2	1
REACTOME_PROCESSING_OF_CAPPED_INTRON_CONTAINING_PRE_MRNA		-1.53041	0.001	0.143663	CPSF7 CSTF3 EFTUD2 GTF2F1 HNRNPA1 HNRNPA2B1 HNRNPD HNRNPK HNRNPM METTL3 NFX1 NUP153 NUP155 NUP205 NUP43 NUP50 NUP54 NUP62 NUPL1 NXF1 PABPN1 PAPOLA PCBP1 PCBP2 PHF5A POLR2A POLR2E POLR2H POLR2J POLR2K PRPF4 PTBP1 RAE1 RBM8A SF3A1 SF3A2 SF3A3 SF3B2 SF3B4 SF3B5 SLBP SNRNP200 SNRPA SNRPA1 SNRPB SNRPB2 SNRPD3 SNRPE SNRPG SRSF3 SRSF4 SRSF5 SRSF6 SRSF7 SUGP1 TPR U2AF1 UPF3B	-1.97333	0.001	0.00134196	CDC40 CPSF1 CPSF2 CSTF1 DDX23 DNAJC8 EFTUD2 GTF2F1 HNRNPC HNRNPF LSM2 NUP107 NUP214 NUP35 NUP54 NUP62 NUP85 NUP88 NXF1 PCBP1 POLR2A POLR2B POLR2C POLR2F POLR2G POLR2H POLR2I POLR2J PRPF4 PRPF6 PRPF8 PTBP1 RAE1 RBM8A RNPS1 SF3A1 SF3A2 SF3A3 SF3B1 SF3B2 SF3B3 SLBP SMC1A SNRNP200 SNRNP40 SNRPA SNRPB SNRPB2 SNRPD2 SNRPD3 SNRPG SUGP1 TPR TXNL4A U2AF2 UPF3B YBX1	1.61973	0.001	0.144314	CCAR1 CPSF3 CSTF2 DDX23 EFTUD2 EIF4E HNRNPA2B1 HNRNPA3 HNRNPU METTL3 NCBP2 NUP107 NUP133 NUP188 NUP210 NUP214 NUP37 NUP85 NUPL2 NXF1 PCF11 POLR2E POLR2F POLR2J POLR2L PRPF8 PTBP1 RANBP2 RBM5 RNPS1 SF3B1 SNRNP70 SNRPA1 SNRPD3 SRSF1 SRSF5 SRSF7 U2AF1 UPF3B YBX1	1
REACTOME_MRNA_PROCESSING		-1.42922	0.001	0.195413	ADAR CDK7 CPSF7 CSTF3 EFTUD2 GTF2F1 GTF2H2B HNRNPA1 HNRNPA2B1 HNRNPD HNRNPK HNRNPM LSM10 METTL3 NFX1 NUP153 NUP155 NUP205 NUP43 NUP50 NUP54 NUP62 NUPL1 NXF1 PABPN1 PAPOLA PCBP1 PCBP2 PHF5A POLR2A POLR2E POLR2H POLR2J POLR2K PRPF4 PTBP1 RAE1 RBM8A SF3A1 SF3A2 SF3A3 SF3B2 SF3B4 SF3B5 SLBP SNRNP200 SNRPA SNRPA1 SNRPB SNRPB2 SNRPD3 SNRPE SNRPG SRSF3 SRSF4 SRSF5 SRSF6 SRSF7 SUGP1 TPR U2AF1 UPF3B	-1.9907	0.001	0.000950164	ADAR ADARB1 CDC40 CDK7 CPSF1 CPSF2 CSTF1 DDX23 DNAJC8 EFTUD2 ERCC3 GTF2F1 GTF2H1 HNRNPC HNRNPF LSM10 LSM2 NUP107 NUP214 NUP35 NUP54 NUP62 NUP85 NUP88 NXF1 PCBP1 POLR2A POLR2B POLR2C POLR2F POLR2G POLR2H POLR2I POLR2J PRPF4 PRPF6 PRPF8 PTBP1 RAE1 RBM8A RNPS1 SF3A1 SF3A2 SF3A3 SF3B1 SF3B2 SF3B3 SLBP SMC1A SNRNP200 SNRNP40 SNRPA SNRPB SNRPB2 SNRPD2 SNRPD3 SNRPG SUGP1 SUPT5H TPR TXNL4A U2AF2 UPF3B YB…	1.45506	0.001	0.239054	ADAR CCAR1 CPSF3 CSTF2 DDX23 EFTUD2 EIF4E ERCC3 GTF2H4 HNRNPA2B1 HNRNPA3 HNRNPU METTL3 MNAT1 NCBP2 NUP107 NUP133 NUP188 NUP210 NUP214 NUP37 NUP85 NUPL2 NXF1 PABPN1 PCF11 POLR2E POLR2F POLR2J POLR2L PRPF8 PTBP1 RANBP2 RBM5 RNGTT RNMT RNPS1 SF3B1 SNRNP70 SNRPA1 SNRPD3 SRSF1 SRSF5 SRSF7 U2AF1 UPF3B YBX1	1
