# Supplementary material for: Gene expression patterns associated with neurological disease in human HIV infection
Source: PLoS One. 2017 Apr 26;12(4):e0175316. doi: 10.1371/journal.pone.0175316 (PMC5405951; doi:10.1371/journal.pone.0175316)
Supplement: S5 Table — (XLSX) [file pone.0175316.s005.xlsx]

## Sheet: DvsB
Supplementary Table 5: Pathways enriched in the B-D comparison
pathways	classification	NES.whiteMatter_DvsB	pval.whiteMatter_DvsB	fdr.whiteMatter_DvsB	genesInLE.wm	NES.FrontalCortex_DvsB	pval.FrontalCortex_DvsB	fdr.FrontalCortex_DvsB	genesInLE.fc	NES.basalGanglia_DvsB	pval.basalGanglia_DvsB	fdr.basalGanglia_DvsB	genesInLE.bg	N.DvsB
REACTOME_PREFOLDIN_MEDIATED_TRANSFER_OF_SUBSTRATE_TO_CCT_TRIC	common	-1.23205	0.178	0.468977	ACTB CCT8 PFDN2 PFDN4 PFDN5 TUBA4A TUBB2B TUBB3 TUBB4A TUBB4B TUBB6 VBP1	-1.99331	0.001	0.00148896	ACTB CCT2 CCT4 CCT5 CCT6A CCT7 PFDN1 PFDN2 PFDN5 TUBA1A TUBA1C TUBA4A TUBB2A TUBB2B TUBB3 TUBB4B VBP1	-2.3759	0.001	0	ACTB TUBA1A TUBA1C TUBA4A TUBB2A TUBB2B TUBB3 TUBB4A TUBB4B VBP1	2
REACTOME_POST_CHAPERONIN_TUBULIN_FOLDING_PATHWAY	common	-0.743913	0.817647	0.955029	TBCE TUBA4A TUBB2B TUBB3 TUBB4A TUBB4B TUBB6	-1.8207	0.00434153	0.00926014	TBCA TBCB TBCC TBCE TUBA1A TUBA1C TUBA4A TUBB2A TUBB3 TUBB4B	-2.12522	0.001	0.0035511	TBCA TUBA1A TUBA1B TUBA1C TUBA4A TUBB2A TUBB2B TUBB3 TUBB4A TUBB4B	2
REACTOME_FORMATION_OF_TUBULIN_FOLDING_INTERMEDIATES_BY_CCT_TRIC	common	0.827148	0.706226	0.967101	CCT4 CCT5 CCT7	-1.83762	0.00296736	0.00807093	CCT2 CCT4 CCT5 CCT6A CCT7 TUBA1A TUBA1C TUBA4A TUBB2A TUBB3 TUBB4B	-2.34769	0.001	0	TUBA1A TUBA1B TUBA1C TUBA4A TUBB2A TUBB2B TUBB3 TUBB4A TUBB4B	2
REACTOME_NUCLEOTIDE_BINDING_DOMAIN_LEUCINE_RICH_REPEAT_CONTAINING_RECEPTOR_NLR_SIGNALING_PATHWAYS	BG specific	1.44401	0.0503145	0.43	AIM2 BCL2 BIRC3 CASP1 CASP4 CASP8 CASP9 CYLD HSP90AB1 IKBKB IRAK1 IRAK2 MAP2K6 MAPK13 MAPK14 NOD1 P2RX7 PANX1 PSTPIP1 TNFAIP3	-1.10147	0.302991	0.476647	APP BCL2L1 CYLD HSP90AB1 IKBKG IRAK1 MAP3K7 MAPK12 MAPK13 MAPK14 NLRP3 PANX1 TAB1 TAB2 TAB3 TRAF6 TXN UBE2N	1.99301	0.001	0.00762645	AIM2 BCL2 BIRC2 BIRC3 CASP1 CASP2 CASP4 CASP8 CASP9 IKBKB IRAK1 MAPK14 NOD2 PSTPIP1 PYCARD TNFAIP3	1
REACTOME_TCR_SIGNALING	BG specific	1.26037	0.129213	0.648171	CD3D CD3E CD3G CSK EVL LAT LCK PAK2 PIK3R2 PLCG1 VASP ZAP70	0.946199	0.548673	0.712161	CARD11 CD3D CD3E CD3G CSK HLA-DQA1 ITK LOC646626 NFKBIA PIK3CB PIK3R2 PLCG1 TRAT1 VASP	2.01437	0.001	0.00647529	CD247 CD3D CD3G CD4 CHUK CSK ENAH HLA-DPA1 HLA-DPB1 HLA-DQA1 IKBKB ITK LAT LCK LCP2 MALT1 NCK1 NFKBIA PAG1 PIK3CB PIK3R1 PIK3R2 PLCG1 PTPRC RIPK2 TRAT1 VASP WAS	1
REACTOME_ANTIGEN_ACTIVATES_B_CELL_RECEPTOR_LEADING_TO_GENERATION_OF_SECOND_MESSENGERS	BG specific	1.09018	0.307544	0.803826	CBL CD79A CD79B FYN GRB2 ITPR2 ORAI1 PIK3CD PIK3R1 PLCG1 SH3KBP1 SHC1 SOS1 VAV1	1.16729	0.227437	0.417806	BTK CBL CD19 CD79A CD79B FYN ITPR2 ORAI1 PLCG1 PLCG2 SOS1	2.01599	0.001	0.00670052	CBL FYN ITPR2 ITPR3 NCK1 ORAI1 PIK3CD PLCG1 SOS1 SYK VAV1	1
REACTOME_ERK_MAPK_TARGETS	BG specific	0.835911	0.698603	0.964104	DUSP4 DUSP7 MAPK7	-0.976384	0.502841	0.668114	DUSP3 MAPK1 MAPK14 MEF2C PPP2CA PPP2R1A PPP2R5D	2.01991	0.001	0.00659302	DUSP4 DUSP6 DUSP7 MAPK14 MAPK7 PPP2CB PPP2R1B RPS6KA1 RPS6KA3	1
REACTOME_NOD1_2_SIGNALING_PATHWAY	BG specific	1.41673	0.0615711	0.481499	BIRC3 CASP1 CASP4 CASP8 CASP9 CYLD IKBKB IRAK1 IRAK2 MAP2K6 MAPK13 MAPK14 NOD1 TNFAIP3	-1.27336	0.150919	0.264388	CYLD IKBKG IRAK1 MAP3K7 MAPK12 MAPK13 MAPK14 TAB1 TAB2 TAB3 TRAF6 UBE2N	2.02834	0.001	0.00604361	BIRC2 BIRC3 CASP1 CASP2 CASP4 CASP8 CASP9 IKBKB IRAK1 MAPK14 NOD2 TNFAIP3	1
REACTOME_GENERATION_OF_SECOND_MESSENGER_MOLECULES	BG specific	1.50694	0.0491493	0.363774	CD3D CD3E CD3G EVL LAT LCK PAK2 PLCG1 VASP ZAP70	1.18499	0.215947	0.391683	CD3D CD3E CD3G ENAH GRAP2 HLA-DQA1 ITK LAT LCK PLCG1 VASP ZAP70	2.02909	0.001	0.00621628	CD247 CD3D CD3G CD4 ENAH HLA-DPA1 HLA-DPB1 HLA-DQA1 ITK LAT LCK LCP2 NCK1 PLCG1 VASP WAS	1
KEGG_TYPE_I_DIABETES_MELLITUS	BG specific	0.786445	0.828244	0.972699	CD80 GAD2 GZMB HLA-A HLA-B HLA-C HLA-DQB1 HLA-F HLA-G IL12B LTA PRF1 TNF	1.29804	0.117925	0.273055	CD80 FASLG GZMB HLA-DOB HLA-DQA1 HLA-DQB1 IL1A IL2 INS LTA PRF1	2.03028	0.001	0.00654345	CD28 CD86 GZMB HLA-A HLA-B HLA-C HLA-DMA HLA-DOA HLA-DPB1 HLA-DQB1 HLA-E HLA-F HLA-G PRF1	1
BIOCARTA_D4GDI_PATHWAY	BG specific	1.37012	0.127953	0.532482	CASP1 CASP8 CASP9 CYCS GZMB PRF1	1.16009	0.249292	0.415105	CASP10 CASP3 CASP9 CYCS GZMB PRF1	2.05221	0.00209205	0.00431686	ARHGAP5 CASP1 CASP10 CASP3 CASP8 CASP9 GZMB PRF1	1
REACTOME_PRE_NOTCH_EXPRESSION_AND_PROCESSING	BG specific	1.01242	0.407692	0.842713	ATP2A3 B4GALT1 CREBBP FURIN KAT2A MAML1 MOV10 RFNG TNRC6B TNRC6C	1.15915	0.22314	0.41453	ATP2A1 ATP2A3 KAT2B MAML1 MAML2 NOTCH2 NOTCH3 POFUT1 RBPJ	2.06045	0.001	0.00403753	ATP2A1 B4GALT1 CCND1 CREBBP E2F3 EP300 FURIN KAT2A KAT2B LFNG MAML1 MAML2 MAML3 MFNG MOV10 NOTCH2 NOTCH3 RBPJ RFNG TFDP1 TNRC6B TNRC6C	1
KEGG_VIRAL_MYOCARDITIS	BG specific	1.01655	0.416988	0.834719	ABL1 CASP8 CASP9 CD80 CYCS EIF4G1 FYN HLA-A HLA-B HLA-C HLA-DQB1 HLA-F HLA-G ICAM1 MYH11 MYH13 MYH2 MYH3 MYH7 MYH9 PRF1 RAC3 SGCA SGCD	1.25901	0.0609137	0.313068	ABL1 CD40LG CD80 CYCS DMD FYN HLA-DOB HLA-DQA1 HLA-DQB1 MYH13 MYH2 PRF1 SGCA SGCD	2.06146	0.001	0.00428988	ABL1 CASP3 CASP8 CASP9 CD28 CD86 FYN HLA-A HLA-B HLA-C HLA-DMA HLA-DOA HLA-DPB1 HLA-DQB1 HLA-E HLA-F HLA-G MYH9 PRF1	1
REACTOME_NUCLEAR_EVENTS_KINASE_AND_TRANSCRIPTION_FACTOR_ACTIVATION	BG specific	1.27675	0.144269	0.644583	DUSP4 DUSP7 MAPK7 MAPKAPK2	-1.06321	0.375857	0.534746	CREB1 DUSP3 MAPK1 MAPK14 MEF2C PPP2CA PPP2R1A PPP2R5D	2.07902	0.001	0.00388518	DUSP4 DUSP6 DUSP7 MAPK14 MAPK7 MAPKAPK2 PPP2CB PPP2R1B RPS6KA1 RPS6KA3	1
REACTOME_CYTOKINE_SIGNALING_IN_IMMUNE_SYSTEM	BG specific	1.57742	0.001	0.326913	ADAR B2M CASP1 CBL CISH CRK CSF2 CSH1 EIF2AK2 EIF4E EIF4E2 EIF4G1 FYN GBP2 GBP4 GBP5 HERC5 HGF HLA-A HLA-B HLA-C HLA-F HLA-G HRAS ICAM1 IFI27 IFI35 IFIT1 IFIT2 IFIT3 IFNA2 IFNAR1 IFNAR2 IFNGR2 IKBKB IL3 IL5 IL7R IRAK1 IRAK2 IRF1 IRF3 IRF7 ISG15 ISG20 LCK MAP3K3 MX1 MX2 MYD88 NEDD4 NOD1 NUP188 NUP210 NUP214 NUP35 NUP62 NUP85 NUP88 OAS1 OASL PELI3 PIK3CD PIK3R2 PLCG1 PPM1B PRLR PSMB8 PTK2B RAE1 RAP…	-1.15138	0.164767	0.412633	ARIH1 CAMK2A CAMK2B CAMK2D CDK1 CUL1 EIF4A3 EIF4E2 EIF4E3 GRB2 HLA-G IKBKG IRAK1 IRF3 IRS1 JAK1 JAK3 KPNA1 KPNA2 KPNA4 KPNA5 KPNB1 KRAS MAP2K1 MAP2K2 MAP2K4 MAP3K7 MAPK1 NUP107 NUP133 NUP214 NUP35 NUP37 NUP43 NUP50 NUP54 NUP62 NUP85 NUP88 NUP93 NUPL1 NUPL2 PELI3 PIAS1 PIK3CA PIK3R3 PIN1 PRKACB PRKCD PTK2B RAE1 RANBP2 RBX1 SEH1L SHC1 SKP1 STAT3 STAT5B SUMO1 TAB1 TAB2 TAB3 TOLLIP TPR TRAF6 UBA52 UB…	2.12487	0.001	0.00215843	ADAR B2M CASP1 CBL CDK1 CHUK CIITA CRK CRKL CSF2 CSF2RB DDX58 EIF2AK2 FCGR1A FYN GBP1 GBP2 GBP4 GBP5 HERC5 HLA-A HLA-B HLA-C HLA-DPA1 HLA-DPB1 HLA-DQA1 HLA-F HLA-G ICAM1 IFI27 IFI35 IFI6 IFIT1 IFIT2 IFIT3 IFITM1 IFITM3 IFNAR1 IFNAR2 IFNG IFNGR1 IFNGR2 IKBKB IL18 IL2RA IL2RB IL5RA IL6R IL7 IL7R INPPL1 IRAK1 IRAK3 IRF1 IRF2 IRF7 IRF9 IRS2 ISG15 ISG20 JAK3 LCK MAP3K3 MAP3K8 MT2A MX1 MX2 MYD88 NEDD4 …	1
KEGG_LEISHMANIA_INFECTION	BG specific	0.917177	0.630742	0.920611	HLA-DQB1 IFNGR2 IL12B IL4 IRAK1 ITGA4 MAPK13 MYD88 NCF2 NFKBIB STAT1	-0.682211	0.949091	0.952923	C3 CYBA FCGR2A FOS HLA-DMA HLA-DPA1 HLA-DRA HLA-DRB4 IFNGR2 IRAK1 ITGB2 JAK1 JAK2 JUN MAP3K7 MAPK1 MAPK12 MAPK13 MAPK14 NCF2 NOS2 PRKCB RELA TAB1 TAB2 TGFB1 TRAF6	2.21887	0.001	0.000370017	C3 CR1 CYBA FCGR1A FCGR2A FCGR2C FOS HLA-DMA HLA-DOA HLA-DPA1 HLA-DPB1 HLA-DQB1 HLA-DRA IFNG IFNGR1 IFNGR2 IL4 IRAK1 ITGA4 ITGAM MAPK13 MAPK14 MYD88 NCF1 NCF2 NCF4 NFKB1 NFKBIA NFKBIB PTGS2 PTPN6 STAT1 TGFB2 TLR2 TLR4	1
PID_TCR_PATHWAY	BG specific	1.59853	0.00747664	0.322326	CARD11 CBL CD3D CD3E CD3G CD80 CSK FYN GRAP2 HRAS IKBKB LAT LCK MAP3K8 ORAI1 PLCG1 PRKCA PRKCE RAP1A RASGRP1 SH3BP2 SLA2 SOS1 STK39 TRPV6 VAV1 ZAP70	-0.714168	0.911058	0.938481	CD247 CDC42 GRB2 IKBKG KRAS NCK1 PRKCB PRKCE PTEN RASGRP2	2.2716	0.001	0.000518023	AKT1 CBL CD247 CD28 CD3D CD3G CD4 CD86 CHUK CSK FLNA FYN GAB2 HLA-DRA IKBKB INPP5D ITK LAT LCK LCP2 MALT1 MAP3K14 MAP3K8 MAP4K1 NCK1 ORAI1 PAG1 PLCG1 PRKCA PTPN6 PTPRC RAP1A RASSF5 SH3BP2 SLA2 SOS1 VAV1 WAS	1
REACTOME_INTERFERON_SIGNALING	BG specific	1.64336	0.00194932	0.284061	ADAR B2M EIF2AK2 EIF4E EIF4E2 EIF4G1 GBP2 GBP4 GBP5 HERC5 HLA-A HLA-B HLA-C HLA-F HLA-G ICAM1 IFI27 IFI35 IFIT1 IFIT2 IFIT3 IFNA2 IFNAR1 IFNAR2 IFNGR2 IRF1 IRF3 IRF7 ISG15 ISG20 MX1 MX2 NEDD4 NUP188 NUP210 NUP214 NUP35 NUP62 NUP85 NUP88 OAS1 OASL PLCG1 PPM1B PSMB8 RAE1 RNASEL STAT1 STAT2 TRIM25 TYK2 UBE2L6 XAF1	-1.15694	0.201754	0.406644	ARIH1 CAMK2A CAMK2B CAMK2D EIF4A3 EIF4E2 EIF4E3 HLA-G IRF3 JAK1 KPNA1 KPNA2 KPNA4 KPNA5 KPNB1 NUP107 NUP133 NUP214 NUP35 NUP37 NUP43 NUP50 NUP54 NUP62 NUP85 NUP88 NUP93 NUPL1 NUPL2 PIAS1 PIN1 PRKCD RAE1 RANBP2 SEH1L SUMO1 TPR UBA52 UBE2E1 UBE2N	2.31597	0.001	0.000323765	ADAR B2M CIITA DDX58 EIF2AK2 FCGR1A GBP1 GBP2 GBP4 GBP5 HERC5 HLA-A HLA-B HLA-C HLA-DPA1 HLA-DPB1 HLA-F HLA-G IFI27 IFI35 IFI6 IFIT1 IFIT2 IFIT3 IFITM1 IFITM3 IFNAR1 IFNAR2 IFNG IFNGR1 IFNGR2 IRF1 IRF2 IRF7 IRF9 ISG15 MT2A MX1 MX2 NEDD4 NUP188 NUP214 NUP62 NUP85 NUPL1 OAS1 OAS2 OAS3 OASL PLCG1 PSMB8 PTAFR PTPN1 PTPN6 SOCS1 SOCS3 SP100 STAT1 STAT2 TRIM25 TYK2 UBE2L6 USP18 VCAM1 XAF1	1
REACTOME_INTERFERON_GAMMA_SIGNALING	BG specific	1.33944	0.0626223	0.586719	B2M CIITA GBP1 GBP2 GBP4 GBP5 HLA-A HLA-B HLA-C HLA-DQA1 HLA-F HLA-G ICAM1 IFNGR2 IRF1 IRF3 IRF7 OAS1 OASL PTAFR PTPN1 PTPN6 SOCS1 SOCS3 SP100 STAT1	0.808681	0.875	0.865089	B2M CIITA FCGR1A GBP4 GBP5 GBP6 HLA-DQA1 IFNGR1 IRF1 IRF2 IRF4 IRF5 IRF7 MT2A OAS1 OAS2 OASL PML PTAFR SOCS1 SP100	2.74202	0.001	0	B2M CIITA FCGR1A GBP1 GBP2 GBP4 GBP5 HLA-A HLA-B HLA-C HLA-DPA1 HLA-DPB1 HLA-F HLA-G ICAM1 IFNG IFNGR1 IFNGR2 IRF1 IRF2 IRF7 IRF9 MT2A OAS1 OAS2 OAS3 OASL PTAFR PTPN1 PTPN6 SOCS1 SOCS3 SP100 STAT1 VCAM1	1
REACTOME_HIV_INFECTION	FC specific	1.07437	0.275735	0.808447	AP1B1 AP1S1 AP2A2 AP2S1 B2M BTRC CCR5 ELL ELMO1 ERCC2 FYN GTF2E2 GTF2H1 GTF2H2B HLA-A HMGA1 LCK NUP188 NUP210 NUP214 NUP35 NUP62 NUP85 NUP88 PACS1 PAK2 POLR2D POLR2H POLR2I POLR2L PSMA2 PSMA4 PSMA7 PSMB2 PSMB5 PSMB6 PSMB7 PSMB8 PSMB9 PSMD2 PSMD3 PSME1 PSMF1 RAE1 RCC1 SSRP1 SUPT16H SUPT5H TAF4 TAF5 TCEB2 VPS37B VPS37C VPS37D	-2.59382	0.001	0	AP1B1 AP1G1 AP1M1 AP1S2 AP2A1 AP2A2 AP2B1 AP2M1 AP2S1 ATP6V1H CCNH CD247 CDK7 CUL5 ERCC3 FEN1 GTF2A1 GTF2B GTF2E1 GTF2E2 GTF2F1 GTF2H3 GTF2H4 HMGA1 KPNA1 KPNB1 LIG1 LIG4 NMT1 NMT2 NUP107 NUP133 NUP214 NUP35 NUP37 NUP43 NUP50 NUP54 NUP62 NUP85 NUP88 NUP93 NUPL1 NUPL2 PACS1 POLR2A POLR2B POLR2C POLR2E POLR2F POLR2G POLR2H POLR2I POLR2K PSMA1 PSMA2 PSMA3 PSMA4 PSMA5 PSMA7 PSMB1 PSMB3 PSMB4 PSMB5 PSM…	-0.893479	0.73975	0.89283	AAAS AP1M2 AP2A1 AP2B1 AP2S1 BTRC CCNH CCNT2 CD8B CDK7 CDK9 ERCC2 ERCC3 GTF2A1 GTF2F2 GTF2H3 KPNA1 KPNB1 LIG1 NMT2 NPM1 NUP107 NUP155 NUP43 NUP50 NUP93 PACS1 POLR2C POLR2F POLR2G POLR2I POLR2K POM121 PPIA PSIP1 PSMA3 PSMA5 PSMB1 PSMB3 PSMB4 PSMC2 PSMC3 PSMC4 PSMC5 PSMC6 PSMD1 PSMD10 PSMD12 PSMD3 PSMD7 RANBP1 RANGAP1 RNMT SEH1L SKP1 SLC25A4 SUPT16H TAF10 TAF11 TAF6 TBP TCEA1 TCEB1 TPR VPS37A XRCC4	1
REACTOME_REGULATION_OF_ORNITHINE_DECARBOXYLASE_ODC	FC specific	1.0837	0.297087	0.804087	PSMA2 PSMA4 PSMA7 PSMB2 PSMB5 PSMB6 PSMB8 PSMD2 PSMF1	-2.53626	0.001	0	AZIN1 OAZ1 OAZ2 PSMA1 PSMA3 PSMA4 PSMA5 PSMA7 PSMB1 PSMB3 PSMB5 PSMB6 PSMB7 PSMC1 PSMC2 PSMC3 PSMC4 PSMC5 PSMC6 PSMD1 PSMD10 PSMD11 PSMD12 PSMD13 PSMD14 PSMD2 PSMD3 PSMD4 PSMD7 PSMD8 PSME4	0.894545	0.634989	0.790349	PSMB8 PSMB9 PSME1	1
KEGG_PROTEASOME	FC specific	1.31029	0.0894942	0.617446	PSMA2 PSMA4 PSMA7 PSMB2 PSMB5 PSMB6 PSMB8 PSMD2 PSMF1	-2.53095	0.001	0	PSMA1 PSMA2 PSMA3 PSMA4 PSMA5 PSMA7 PSMB1 PSMB3 PSMB5 PSMB6 PSMB7 PSMC1 PSMC2 PSMC3 PSMC4 PSMC5 PSMC6 PSMD1 PSMD11 PSMD12 PSMD13 PSMD14 PSMD2 PSMD3 PSMD4 PSMD7 PSMD8 PSME3 PSME4 SHFM1	0.918775	0.586517	0.748308	PSMB8 PSMB9 PSME1	1
REACTOME_HOST_INTERACTIONS_OF_HIV_FACTORS	FC specific	1.08286	0.259542	0.800845	AP1B1 AP1S1 AP2A2 AP2S1 B2M FYN HMGA1 LCK NUP188 NUP210 NUP214 NUP35 NUP62 NUP85 NUP88 PACS1 PAK2 PSMA2 PSMA4 PSMA7 PSMB2 PSMB5 PSMB6 PSMB8 PSMB9 PSMD2 PSMD3 PSMF1 RAE1 TCEB2	-2.51384	0.001	0	AP1B1 AP1G1 AP1M1 AP1S1 AP1S2 AP2A1 AP2A2 AP2B1 AP2M1 AP2S1 ATP6V1H CD247 CUL5 HMGA1 KPNA1 KPNB1 NUP107 NUP133 NUP155 NUP214 NUP35 NUP37 NUP43 NUP50 NUP54 NUP62 NUP85 NUP88 NUP93 NUPL1 NUPL2 PACS1 PSMA1 PSMA2 PSMA3 PSMA4 PSMA5 PSMA7 PSMB1 PSMB3 PSMB4 PSMB5 PSMB6 PSMB7 PSMC1 PSMC2 PSMC3 PSMC4 PSMC5 PSMC6 PSMD1 PSMD10 PSMD11 PSMD12 PSMD13 PSMD14 PSMD2 PSMD3 PSMD4 PSMD5 PSMD7 PSMD8 PSMD9 PSME4 RAC1 …	0.957546	0.572368	0.694283	APOBEC3G B2M CD28 DOCK2 FYN HLA-A NUP214 NUP62 NUP85 PSMB8 PSMB9 PSME1 TCEB2	1
REACTOME_CYCLIN_E_ASSOCIATED_EVENTS_DURING_G1_S_TRANSITION_	FC specific	0.928458	0.585271	0.916764	CCNA1 CCNA2 CCNE2 CCNH CDC25A CDK2 CDK7 CKS1B MAX PKMYT1 PSMA3 PSMA5 PSMC2 PSMC6 PSMD10 PSMD6 PSMD9 SKP1 WEE1	-2.48365	0.001	0	CCNA1 CCNH CDK7 CDKN1B CKS1B CUL1 PSMA1 PSMA3 PSMA4 PSMA5 PSMA7 PSMB1 PSMB3 PSMB5 PSMB6 PSMB7 PSMC1 PSMC2 PSMC3 PSMC4 PSMC5 PSMC6 PSMD1 PSMD10 PSMD11 PSMD12 PSMD13 PSMD14 PSMD2 PSMD3 PSMD4 PSMD7 PSMD8 SKP1	-0.901857	0.65146	0.890819	CCNA1 CCNH CDK7 PKMYT1 PSMA3 PSMA5 PSMB1 PSMB3 PSMB4 PSMC2 PSMC3 PSMC4 PSMC5 PSMC6 PSMD1 PSMD10 PSMD12 PSMD3 PSMD7 SKP1	1
REACTOME_APC_C_CDC20_MEDIATED_DEGRADATION_OF_MITOTIC_PROTEINS	FC specific	-1.0498	0.327381	0.691522	ANAPC10 ANAPC5 BUB1B BUB3 CCNB1 CDC16 CDC23 CDC27 CDK1 MAD2L1 PSMA3 PSMA5 PSMC2 PSMC6 PSMD10 PSMD6 PSMD9 PSME4 PTTG1 UBE2C UBE2E1	-2.47932	0.001	0	ANAPC10 ANAPC2 BUB3 CCNB1 CDC27 MAD2L1 PSMA1 PSMA3 PSMA4 PSMA5 PSMA7 PSMB1 PSMB3 PSMB5 PSMB6 PSMB7 PSMC1 PSMC2 PSMC3 PSMC4 PSMC5 PSMC6 PSMD1 PSMD10 PSMD11 PSMD12 PSMD13 PSMD14 PSMD2 PSMD3 PSMD4 PSMD7 PSMD8 PSME4 UBE2D1 UBE2E1	-0.985797	0.474061	0.82874	ANAPC10 ANAPC2 ANAPC5 ANAPC7 CCNB1 CDC23 CDC27 PSMA3 PSMA5 PSMB1 PSMB3 PSMB4 PSMC2 PSMC3 PSMC4 PSMC5 PSMC6 PSMD1 PSMD10 PSMD12 PSMD3 PSMD7 UBE2E1	1
REACTOME_SCFSKP2_MEDIATED_DEGRADATION_OF_P27_P21	FC specific	1.07616	0.323529	0.808483	CCNE1 PSMA2 PSMA4 PSMA7 PSMB2 PSMB5 PSMB6 PSMB8 PSMB9 PSMD2 PSMF1	-2.47729	0.001	0	CCNA1 CDKN1B CKS1B CUL1 PSMA1 PSMA3 PSMA4 PSMA5 PSMA7 PSMB1 PSMB3 PSMB5 PSMB6 PSMB7 PSMC1 PSMC2 PSMC3 PSMC4 PSMC5 PSMC6 PSMD1 PSMD10 PSMD11 PSMD12 PSMD13 PSMD14 PSMD2 PSMD3 PSMD4 PSMD7 PSMD8 SKP1	0.837129	0.768889	0.854134	PSMB8 PSMB9 PSME1	1
REACTOME_P53_INDEPENDENT_G1_S_DNA_DAMAGE_CHECKPOINT	FC specific	1.19039	0.175238	0.725407	PSMA2 PSMA4 PSMA7 PSMB2 PSMB5 PSMB6 PSMB8 PSMD2 PSMF1	-2.47001	0.001	0	CHEK2 PSMA1 PSMA3 PSMA4 PSMA5 PSMA7 PSMB1 PSMB3 PSMB5 PSMB6 PSMB7 PSMC1 PSMC2 PSMC3 PSMC4 PSMC5 PSMC6 PSMD1 PSMD10 PSMD11 PSMD12 PSMD13 PSMD14 PSMD2 PSMD3 PSMD4 PSMD7 PSMD8 PSME4	0.889772	0.668103	0.798247	PSMB8 PSMB9 PSME1	1
REACTOME_VIF_MEDIATED_DEGRADATION_OF_APOBEC3G	FC specific	1.25189	0.129741	0.663651	PSMA2 PSMA4 PSMA7 PSMB2 PSMB5 PSMB6 PSMB8 PSMD2 PSMF1 TCEB2	-2.46688	0.001	0	PSMA1 PSMA3 PSMA4 PSMA5 PSMA7 PSMB1 PSMB3 PSMB5 PSMB6 PSMB7 PSMC1 PSMC2 PSMC3 PSMC4 PSMC5 PSMC6 PSMD1 PSMD10 PSMD11 PSMD12 PSMD13 PSMD14 PSMD2 PSMD3 PSMD4 PSMD7 PSMD8 PSME4 RBX1 TCEB1	1.07917	0.310345	0.512499	APOBEC3G PSMB8 PSMB9 PSME1 TCEB2	1
REACTOME_DESTABILIZATION_OF_MRNA_BY_AUF1_HNRNP_D0	FC specific	1.29019	0.104247	0.634049	EIF4G1 PSMA2 PSMA4 PSMA7 PSMB2 PSMB5 PSMB6 PSMB8 PSMD2 PSMF1	-2.46659	0.001	0	PSMA1 PSMA3 PSMA4 PSMA5 PSMA7 PSMB1 PSMB3 PSMB5 PSMB6 PSMB7 PSMC1 PSMC2 PSMC3 PSMC4 PSMC5 PSMC6 PSMD1 PSMD10 PSMD11 PSMD12 PSMD13 PSMD14 PSMD2 PSMD3 PSMD4 PSMD7 PSMD8 PSME4	0.861991	0.724359	0.831307	PSMB8 PSMB9 PSME1	1
REACTOME_AUTODEGRADATION_OF_THE_E3_UBIQUITIN_LIGASE_COP1	FC specific	1.21962	0.167653	0.684987	PSMA2 PSMA4 PSMA7 PSMB2 PSMB5 PSMB6 PSMB8 PSMD2 PSMF1	-2.45978	0.001	0	PSMA1 PSMA3 PSMA4 PSMA5 PSMA7 PSMB1 PSMB3 PSMB5 PSMB6 PSMB7 PSMC1 PSMC2 PSMC3 PSMC4 PSMC5 PSMC6 PSMD1 PSMD10 PSMD11 PSMD12 PSMD13 PSMD14 PSMD2 PSMD3 PSMD4 PSMD7 PSMD8 PSME4 RFWD2	0.898972	0.648421	0.782994	PSMB8 PSMB9 PSME1	1
REACTOME_CROSS_PRESENTATION_OF_SOLUBLE_EXOGENOUS_ANTIGENS_ENDOSOMES	FC specific	1.1768	0.199609	0.714297	MRC1 PSMA2 PSMA4 PSMA7 PSMB2 PSMB5 PSMB6 PSMB8 PSMB9 PSMD2 PSMF1	-2.45659	0.001	0	PSMA1 PSMA3 PSMA4 PSMA5 PSMA7 PSMB1 PSMB3 PSMB5 PSMB6 PSMB7 PSMC1 PSMC2 PSMC3 PSMC4 PSMC5 PSMC6 PSMD1 PSMD10 PSMD11 PSMD12 PSMD13 PSMD14 PSMD2 PSMD3 PSMD4 PSMD7 PSMD8 PSME4	1.01172	0.414894	0.618051	MRC2 PSMB8 PSMB9 PSME1	1
REACTOME_SCF_BETA_TRCP_MEDIATED_DEGRADATION_OF_EMI1	FC specific	1.17842	0.205078	0.723898	PSMA2 PSMA4 PSMA7 PSMB2 PSMB5 PSMB6 PSMB8 PSMD2 PSMF1	-2.45597	0.001	0	CUL1 PSMA1 PSMA3 PSMA4 PSMA5 PSMA7 PSMB1 PSMB3 PSMB5 PSMB6 PSMB7 PSMC1 PSMC2 PSMC3 PSMC4 PSMC5 PSMC6 PSMD1 PSMD10 PSMD11 PSMD12 PSMD13 PSMD14 PSMD2 PSMD3 PSMD4 PSMD7 PSMD8 PSME4 SKP1	-0.848076	0.720755	0.932829	BTRC PSMA3 PSMA5 PSMB1 PSMB3 PSMB4 PSMC2 PSMC3 PSMC4 PSMC5 PSMC6 PSMD1 PSMD10 PSMD12 PSMD3 PSMD7 SKP1	1
REACTOME_ORC1_REMOVAL_FROM_CHROMATIN	FC specific	-1.06976	0.285714	0.661812	CCNA2 CDC6 CDK2 MCM2 MCM3 MCM4 MCM6 ORC2 ORC6 PSMA5 PSMC2 PSMD10 PSMD6 PSMD9 PSME4	-2.4471	0.001	0	CCNA1 CDKN1B MCM2 MCM3 MCM4 MCM6 ORC2 ORC3 ORC5 ORC6 PSMA1 PSMA2 PSMA3 PSMA4 PSMA5 PSMA7 PSMB1 PSMB3 PSMB5 PSMB6 PSMB7 PSMC1 PSMC2 PSMC3 PSMC4 PSMC5 PSMC6 PSMD1 PSMD10 PSMD11 PSMD12 PSMD13 PSMD14 PSMD2 PSMD3 PSMD4 PSMD7 PSMD8 PSMD9 PSME4	-1.10036	0.284436	0.684005	CCNA1 CDC6 CDT1 MCM2 MCM3 MCM4 MCM6 MCM8 ORC1 ORC2 ORC3 ORC5 ORC6 PSMA3 PSMA5 PSMA8 PSMB1 PSMB3 PSMB4 PSMC2 PSMC3 PSMC4 PSMC5 PSMC6 PSMD1 PSMD10 PSMD12 PSMD3 PSMD7 PSMD8	1
REACTOME_CDK_MEDIATED_PHOSPHORYLATION_AND_REMOVAL_OF_CDC6	FC specific	1.17585	0.203883	0.713884	PSMA2 PSMA4 PSMA7 PSMB2 PSMB5 PSMB6 PSMB8 PSMD2 PSMF1	-2.42886	0.001	0	PSMA1 PSMA3 PSMA4 PSMA5 PSMA7 PSMB1 PSMB3 PSMB5 PSMB6 PSMB7 PSMC1 PSMC2 PSMC3 PSMC4 PSMC5 PSMC6 PSMD1 PSMD10 PSMD11 PSMD12 PSMD13 PSMD14 PSMD2 PSMD3 PSMD4 PSMD7 PSMD8 PSME4	0.880055	0.663067	0.814616	PSMB8 PSMB9 PSME1	1
REACTOME_CDT1_ASSOCIATION_WITH_THE_CDC6_ORC_ORIGIN_COMPLEX	FC specific	1.11959	0.263862	0.774346	PSMA2 PSMA4 PSMA7 PSMB2 PSMB5 PSMB6 PSMB8 PSMD2 PSMF1	-2.42236	0.001	0	ORC2 ORC3 ORC5 ORC6 PSMA1 PSMA2 PSMA3 PSMA4 PSMA5 PSMA7 PSMB1 PSMB3 PSMB5 PSMB6 PSMB7 PSMC1 PSMC2 PSMC3 PSMC4 PSMC5 PSMC6 PSMD1 PSMD10 PSMD11 PSMD12 PSMD13 PSMD14 PSMD2 PSMD3 PSMD4 PSMD7 PSMD8 PSMD9 PSME4	-1.17876	0.193015	0.580565	CDC6 CDT1 MCM8 ORC1 ORC2 ORC3 ORC5 ORC6 PSMA3 PSMA5 PSMB1 PSMB3 PSMB4 PSMC2 PSMC3 PSMC4 PSMC5 PSMC6 PSMD1 PSMD10 PSMD12 PSMD3 PSMD7	1
REACTOME_S_PHASE	FC specific	-1.33638	0.04158	0.361847	CCNA2 CCNE2 CCNH CDC45 CDC6 CDK2 CDK7 CKS1B GINS1 MAX MCM2 MCM3 MCM4 MCM6 ORC2 ORC6 PCNA POLA2 POLE2 PRIM1 PSMA5 PSMC2 PSMC6 PSMD10 PSMD6 PSMD9 PSME4 RFC3 RPA3 SKP1 WEE1	-2.41924	0.001	0	CCNA1 CCNH CDK7 CDKN1B CKS1B CUL1 FEN1 GINS1 MCM3 MCM4 MCM6 ORC2 ORC3 ORC5 PCNA PRIM1 PSMA1 PSMA3 PSMA4 PSMA5 PSMA7 PSMB1 PSMB3 PSMB5 PSMB6 PSMB7 PSMC1 PSMC2 PSMC3 PSMC4 PSMC5 PSMC6 PSMD1 PSMD10 PSMD11 PSMD12 PSMD13 PSMD14 PSMD2 PSMD3 PSMD4 PSMD7 PSMD8 PSME4 RFC2 RFC3 RFC4 RPA1 RPA2 RPA3 SKP1	-1.16005	0.19338	0.605569	CCNA1 CCNH CDC45 CDC6 CDK7 CDT1 GINS1 GINS2 GINS4 LIG1 MCM2 MCM3 MCM4 MCM6 MCM8 ORC1 ORC2 ORC3 ORC5 ORC6 PCNA POLA2 POLD4 POLE POLE2 PRIM1 PSMA3 PSMA5 PSMA7 PSMA8 PSMB1 PSMB3 PSMB4 PSMB6 PSMC2 PSMC3 PSMC4 PSMC5 PSMC6 PSMD1 PSMD10 PSMD12 PSMD3 PSMD7 PSMD8 RFC3 RFC5 RPA1 RPA2 RPA3 SKP1	1
REACTOME_AUTODEGRADATION_OF_CDH1_BY_CDH1_APC_C	FC specific	1.06408	0.335968	0.805433	PSMA2 PSMA4 PSMA7 PSMB2 PSMB5 PSMB6 PSMB8 PSMD2 PSMF1	-2.41851	0.001	0	ANAPC10 ANAPC2 ANAPC7 CDC23 CDC27 PSMA1 PSMA2 PSMA3 PSMA4 PSMA5 PSMA7 PSMB1 PSMB3 PSMB4 PSMB5 PSMB6 PSMB7 PSMC1 PSMC2 PSMC3 PSMC4 PSMC5 PSMC6 PSMD1 PSMD10 PSMD11 PSMD12 PSMD13 PSMD14 PSMD2 PSMD3 PSMD4 PSMD5 PSMD7 PSMD8 PSMD9 RPS27A UBA52 UBE2D1 UBE2E1	-1.0269	0.405904	0.784082	ANAPC10 ANAPC2 ANAPC5 ANAPC7 CDC23 CDC27 PSMA3 PSMA5 PSMB1 PSMB3 PSMB4 PSMC2 PSMC3 PSMC4 PSMC5 PSMC6 PSMD1 PSMD10 PSMD12 PSMD3 PSMD7 UBE2E1	1
REACTOME_CELL_CYCLE_CHECKPOINTS	FC specific	-1.44615	0.0152174	0.25709	ANAPC10 ANAPC5 BUB1B BUB3 CCNB1 CCNE2 CDC23 CDC27 CDC45 CDC6 CDK1 CDK2 DBF4 HUS1 MAD2L1 MCM2 MCM3 MCM4 MCM6 ORC2 ORC6 PSMA5 PSMC2 PSMD10 PSMD6 PSMD9 PSME4 RFC3 RPA3 UBE2E1 WEE1	-2.41088	0.001	0	ANAPC10 ANAPC2 BUB3 CCNB1 CDC27 CDKN1B CHEK2 MAD1L1 MAD2L1 MCM3 MCM4 MCM6 ORC2 ORC3 ORC5 PSMA1 PSMA3 PSMA4 PSMA5 PSMA7 PSMB1 PSMB3 PSMB5 PSMB6 PSMB7 PSMC1 PSMC2 PSMC3 PSMC4 PSMC5 PSMC6 PSMD1 PSMD10 PSMD11 PSMD12 PSMD13 PSMD14 PSMD2 PSMD3 PSMD4 PSMD7 PSMD8 PSME4 RAD1 RAD17 RFC2 RFC3 RFC4 RFWD2 RPA1 RPA2 RPA3 UBE2D1 UBE2E1	-1.24675	0.100885	0.516464	ANAPC10 ANAPC2 ANAPC5 ANAPC7 CCNB1 CDC23 CDC25C CDC27 CDC45 CDC6 CHEK2 MAD2L1 MCM2 MCM3 MCM4 MCM6 MCM8 ORC1 ORC2 ORC3 ORC5 ORC6 PSMA3 PSMA5 PSMA8 PSMB1 PSMB3 PSMB4 PSMC2 PSMC3 PSMC4 PSMC5 PSMC6 PSMD1 PSMD10 PSMD12 PSMD3 PSMD7 PSMD8 RAD1 RAD17 RFC3 RFC5 RFWD2 RPA1 RPA2 RPA3 UBE2E1	1
REACTOME_MRNA_PROCESSING	FC specific	-1.14644	0.164835	0.571621	CCAR1 CCNH CDK7 CPSF7 CSTF3 DNAJC8 FUS GTF2F2 GTF2H3 HNRNPA0 HNRNPA1 HNRNPA2B1 HNRNPA3 HNRNPC HNRNPD HNRNPF HNRNPK LSM2 METTL3 NUP107 NUP153 NUP155 NUP37 NUP50 NUP54 NUP93 NUPL2 PABPN1 PCBP1 PCF11 PHF5A POLR2A POLR2C POLR2F POLR2G POLR2J POLR2K POM121 PRPF4 SEH1L SF3A1 SF3B2 SLBP SMC1A SNRNP200 SNRNP40 SNRPA1 SNRPB SNRPB2 SNRPD1 SNRPD2 SNRPE SRRM1 SRSF1 SRSF3 SRSF4 SRSF5 SRSF6 U2AF2 UPF3B YBX1	-2.41038	0.001	0	ADARB1 CCNH CD2BP2 CDC40 CDK7 CPSF2 CPSF3 CSTF1 DHX9 DNAJC8 EFTUD2 ERCC3 FUS GTF2F1 GTF2H3 GTF2H4 HNRNPA0 HNRNPA3 HNRNPC HNRNPK LSM11 LSM2 METTL3 NUDT21 NUP107 NUP133 NUP214 NUP35 NUP37 NUP43 NUP50 NUP54 NUP62 NUP85 NUP88 NUP93 NUPL1 NUPL2 PCBP1 POLR2A POLR2B POLR2C POLR2E POLR2F POLR2G POLR2H POLR2I POLR2K PRPF4 PRPF6 PRPF8 RAE1 RANBP2 RBM8A RNGTT RNMT RNPS1 SEH1L SF3A1 SF3A2 SF3A3 SF3B1 SF3B2 S…	-0.867978	0.790493	0.925759	A1CF AAAS CCNH CD2BP2 CDK7 CLP1 CPSF1 DNAJC8 ERCC2 ERCC3 FUS GTF2F2 GTF2H3 HNRNPC HNRNPK LSM2 NUDT21 NUP107 NUP155 NUP43 NUP50 NUP93 POLR2C POLR2F POLR2G POLR2I POLR2K POM121 PRPF6 RNMT SEH1L SF3A1 SF3A2 SF3B2 SF3B4 SNRNP40 SNRPD2 SNRPE SRSF11 SRSF4 SRSF6 TPR	1
REACTOME_ASSEMBLY_OF_THE_PRE_REPLICATIVE_COMPLEX	FC specific	-0.941104	0.555556	0.803592	CDC6 MCM2 MCM3 MCM4 MCM6 ORC2 ORC6 PSMA5 PSMC2 PSMD10 PSMD6 PSMD9 PSME4	-2.40256	0.001	0	MCM2 MCM3 MCM4 MCM6 ORC2 ORC3 ORC5 ORC6 PSMA1 PSMA2 PSMA3 PSMA4 PSMA5 PSMA7 PSMB1 PSMB3 PSMB5 PSMB6 PSMB7 PSMC1 PSMC2 PSMC3 PSMC4 PSMC5 PSMC6 PSMD1 PSMD10 PSMD11 PSMD12 PSMD13 PSMD14 PSMD2 PSMD3 PSMD4 PSMD7 PSMD8 PSMD9 PSME4	-1.15529	0.218182	0.597782	CDC6 CDT1 E2F1 E2F2 MCM2 MCM3 MCM4 MCM6 MCM8 ORC1 ORC2 ORC3 ORC5 ORC6 PSMA3 PSMA5 PSMA8 PSMB1 PSMB3 PSMB4 PSMC2 PSMC3 PSMC4 PSMC5 PSMC6 PSMD1 PSMD10 PSMD12 PSMD3 PSMD7 PSMD8	1
REACTOME_SYNTHESIS_OF_DNA	FC specific	-1.16281	0.190871	0.547428	CCNA2 CDC45 CDC6 CDK2 GINS1 MCM2 MCM3 MCM4 MCM6 ORC2 ORC6 PCNA POLA2 POLE2 PRIM1 PSMA5 PSMC2 PSMC6 PSMD10 PSMD6 PSMD9 PSME4 RFC3 RPA3	-2.40106	0.001	0	CCNA1 CDKN1B FEN1 GINS1 MCM3 MCM4 MCM6 ORC2 ORC3 ORC5 PCNA PRIM1 PSMA1 PSMA3 PSMA4 PSMA5 PSMA7 PSMB1 PSMB3 PSMB5 PSMB6 PSMB7 PSMC1 PSMC2 PSMC3 PSMC4 PSMC5 PSMC6 PSMD1 PSMD10 PSMD11 PSMD12 PSMD13 PSMD14 PSMD2 PSMD3 PSMD4 PSMD7 PSMD8 PSME4 RFC2 RFC3 RFC4 RPA1 RPA2 RPA3	-1.22856	0.130909	0.529281	CCNA1 CDC45 CDC6 CDT1 GINS1 GINS2 GINS4 LIG1 MCM2 MCM3 MCM4 MCM6 MCM8 ORC1 ORC2 ORC3 ORC5 ORC6 PCNA POLA2 POLD4 POLE POLE2 PRIM1 PSMA3 PSMA5 PSMA7 PSMA8 PSMB1 PSMB3 PSMB4 PSMB6 PSMC2 PSMC3 PSMC4 PSMC5 PSMC6 PSMD1 PSMD10 PSMD12 PSMD3 PSMD7 PSMD8 RFC3 RFC5 RPA1 RPA2 RPA3	1
REACTOME_P53_DEPENDENT_G1_DNA_DAMAGE_RESPONSE	FC specific	1.11043	0.276803	0.779228	CCNE1 PSMA2 PSMA4 PSMA7 PSMB2 PSMB5 PSMB6 PSMB8 PSMB9 PSMD2 PSMF1	-2.39565	0.001	0	CDKN1B PSMA1 PSMA3 PSMA4 PSMA5 PSMA7 PSMB1 PSMB3 PSMB5 PSMB6 PSMB7 PSMC1 PSMC2 PSMC3 PSMC4 PSMC5 PSMC6 PSMD1 PSMD10 PSMD11 PSMD12 PSMD13 PSMD14 PSMD2 PSMD3 PSMD4 PSMD7 PSMD8 PSME4 RFWD2	0.850204	0.753846	0.841908	PSMB8 PSMB9 PSME1	1
REACTOME_MITOCHONDRIAL_PROTEIN_IMPORT	FC specific	0.791118	0.859048	0.975625	BCS1L CHCHD4 GRPEL2 HSPA9 MTX1 PMPCA SAMM50 TAZ TIMM13 TIMM44 TOMM22 TOMM40 TOMM70A	-2.3947	0.001	0	ACO2 ATP5A1 ATP5B ATP5G1 BCS1L CS CYC1 DNAJC19 GRPEL1 GRPEL2 HSCB HSPA9 IDH3G MTX2 PAM16 PMPCA PMPCB SAMM50 SLC25A12 SLC25A4 SLC25A6 TIMM10 TIMM17A TIMM17B TIMM22 TIMM23B TIMM50 TIMM9 TOMM20 TOMM22 TOMM5 TOMM70A VDAC1	-1.01122	0.417722	0.79923	ACO2 ATP5A1 ATP5B CS DNAJC19 FXN GFER GRPEL1 HSPA9 IDH3G MTX2 PAM16 PMPCA SLC25A12 SLC25A4 TIMM17A TIMM17B TIMM22 TIMM23B TIMM8B TIMM9 TOMM20 VDAC1	1
REACTOME_APC_C_CDH1_MEDIATED_DEGRADATION_OF_CDC20_AND_OTHER_APC_C_CDH1_TARGETED_PROTEINS_IN_LATE_MITOSIS_EARLY_G1	FC specific	0.954157	0.541339	0.900014	PSMA2 PSMA4 PSMA7 PSMB2 PSMB5 PSMB6 PSMB8 PSMD2 PSMF1	-2.38937	0.001	0	ANAPC10 ANAPC2 CDC27 PSMA1 PSMA3 PSMA4 PSMA5 PSMA7 PSMB1 PSMB3 PSMB5 PSMB6 PSMB7 PSMC1 PSMC2 PSMC3 PSMC4 PSMC5 PSMC6 PSMD1 PSMD10 PSMD11 PSMD12 PSMD13 PSMD14 PSMD2 PSMD3 PSMD4 PSMD7 PSMD8 PSME4 UBE2D1 UBE2E1	-0.936969	0.587591	0.863285	ANAPC10 ANAPC2 ANAPC5 ANAPC7 CDC23 CDC27 PSMA3 PSMA5 PSMB1 PSMB3 PSMB4 PSMC2 PSMC3 PSMC4 PSMC5 PSMC6 PSMD1 PSMD10 PSMD12 PSMD3 PSMD7 UBE2E1	1
REACTOME_SIGNALING_BY_WNT	FC specific	1.10419	0.28023	0.777613	FRAT1 FRAT2 PPP2R5A PPP2R5C PSMA2 PSMA4 PSMA7 PSMB2 PSMB5 PSMB6 PSMB8 PSMB9 PSMD2 PSMF1	-2.38545	0.001	0	APC CUL1 PPP2CA PPP2R1A PPP2R5B PPP2R5D PPP2R5E PSMA1 PSMA2 PSMA3 PSMA4 PSMA5 PSMA7 PSMB1 PSMB3 PSMB4 PSMB5 PSMB6 PSMB7 PSMC1 PSMC2 PSMC3 PSMC4 PSMC5 PSMC6 PSMD1 PSMD10 PSMD11 PSMD12 PSMD13 PSMD14 PSMD2 PSMD3 PSMD4 PSMD5 PSMD7 PSMD8 PSMD9 PSME4 SKP1	1.08761	0.298441	0.499935	FRAT2 PPP2CB PPP2R1B PPP2R5A PPP2R5C PSMB8 PSMB9 PSME1	1
REACTOME_PROCESSING_OF_CAPPED_INTRON_CONTAINING_PRE_MRNA	FC specific	-1.22206	0.0777538	0.474426	CCAR1 CPSF7 CSTF3 DNAJC8 FUS GTF2F2 HNRNPA0 HNRNPA1 HNRNPA2B1 HNRNPA3 HNRNPC HNRNPD HNRNPF HNRNPK LSM2 METTL3 NUP107 NUP153 NUP155 NUP37 NUP50 NUP54 NUP93 NUPL2 PABPN1 PCBP1 PCF11 PHF5A POLR2A POLR2C POLR2F POLR2G POLR2J POLR2K POM121 PRPF4 SEH1L SF3A1 SF3B2 SLBP SMC1A SNRNP200 SNRNP40 SNRPA1 SNRPB SNRPB2 SNRPD1 SNRPD2 SNRPE SRRM1 SRSF1 SRSF3 SRSF4 SRSF5 SRSF6 U2AF2 UPF3B YBX1	-2.38284	0.001	0	CD2BP2 CDC40 CPSF2 CPSF3 CSTF1 DHX9 DNAJC8 EFTUD2 FUS GTF2F1 HNRNPA0 HNRNPA3 HNRNPC HNRNPK LSM2 METTL3 NUDT21 NUP107 NUP133 NUP214 NUP35 NUP37 NUP43 NUP50 NUP54 NUP62 NUP85 NUP88 NUP93 NUPL1 NUPL2 PCBP1 POLR2A POLR2B POLR2C POLR2E POLR2F POLR2G POLR2H POLR2I POLR2K PRPF4 PRPF6 PRPF8 RAE1 RANBP2 RBM8A RNPS1 SEH1L SF3A1 SF3A2 SF3A3 SF3B1 SF3B2 SF3B5 SLBP SNRNP200 SNRNP40 SNRPA SNRPB SNRPD1 SNRPD2 S…	-0.723981	0.976827	0.994512	AAAS CD2BP2 CLP1 CPSF1 DNAJC8 FUS GTF2F2 HNRNPC HNRNPK LSM2 NUDT21 NUP107 NUP155 NUP43 NUP50 NUP93 POLR2C POLR2F POLR2G POLR2I POLR2K POM121 PRPF6 SEH1L SF3A1 SF3A2 SF3B2 SF3B4 SNRNP40 SNRPD2 SNRPE SRSF11 SRSF4 SRSF6 TPR	1
REACTOME_REGULATION_OF_MITOTIC_CELL_CYCLE	FC specific	-1.12051	0.231537	0.594281	ANAPC10 ANAPC5 AURKB BUB1B BUB3 CCNA1 CCNA2 CCNB1 CDC16 CDC23 CDC27 CDK1 CDK2 MAD2L1 PSMA3 PSMA5 PSMC2 PSMC6 PSMD10 PSMD6 PSMD9 PSME4 PTTG1 SKP1 UBE2C UBE2E1	-2.36645	0.001	0	ANAPC10 ANAPC2 BUB3 CCNA1 CCNB1 CDC27 CUL1 MAD2L1 PSMA1 PSMA3 PSMA4 PSMA5 PSMA7 PSMB1 PSMB3 PSMB5 PSMB6 PSMB7 PSMC1 PSMC2 PSMC3 PSMC4 PSMC5 PSMC6 PSMD1 PSMD10 PSMD11 PSMD12 PSMD13 PSMD14 PSMD2 PSMD3 PSMD4 PSMD7 PSMD8 PSME4 SKP1 UBE2D1 UBE2E1	-0.887221	0.699816	0.893613	ANAPC10 ANAPC2 ANAPC5 ANAPC7 BTRC CCNA1 CCNB1 CDC23 CDC27 PSMA3 PSMA5 PSMB1 PSMB3 PSMB4 PSMC2 PSMC3 PSMC4 PSMC5 PSMC6 PSMD1 PSMD10 PSMD12 PSMD3 PSMD7 SKP1 UBE2E1	1
REACTOME_LATE_PHASE_OF_HIV_LIFE_CYCLE	FC specific	0.822265	0.84981	0.969723	CCNH CCNT2 CDK7 CDK9 GTF2A1 GTF2F2 GTF2H3 NUP107 NUP153 NUP50 NUP54 NUP93 POLR2A POLR2C POLR2J POLR2K POM121 RANBP1 TAF1 TAF11 TAF12 TBP TCEB1 VPS37A XPO1	-2.3573	0.001	0	CCNH CCNT2 CDK7 ERCC3 GTF2A1 GTF2B GTF2E1 GTF2E2 GTF2F1 GTF2H3 GTF2H4 NMT1 NMT2 NUP107 NUP133 NUP155 NUP214 NUP35 NUP37 NUP43 NUP50 NUP54 NUP62 NUP85 NUP88 NUP93 NUPL1 NUPL2 POLR2A POLR2B POLR2C POLR2E POLR2F POLR2G POLR2H POLR2I POLR2K RAE1 RAN RANBP1 RANBP2 RANGAP1 RNGTT RNMT RPS27A SEH1L SSRP1 SUPT16H SUPT4H1 SUPT5H TBP TCEB1 TPR TSG101 UBA52 VPS28 VPS37A	-0.968578	0.504425	0.832423	AAAS CCNH CDK9 GTF2H3 NMT2 NUP107 NUP155 NUP50 NUP93 POLR2C POLR2F POLR2G POLR2K POM121 RANBP1 TAF11 TAF6 TBP TCEA1 TCEB1 VPS37A	1
REACTOME_HIV_LIFE_CYCLE	FC specific	0.794577	0.889098	0.975166	CCR5 CXCR4 ELL ERCC2 GTF2E2 GTF2H1 GTF2H2B HMGA1 NUP133 NUP188 NUP210 NUP214 NUP35 NUP62 NUP85 NUP88 POLR2D POLR2H POLR2I POLR2L RAE1 RCC1 SSRP1 SUPT16H SUPT5H TAF4 TAF5 TCEB2 TCEB3 VPS37B VPS37C VPS37D	-2.31889	0.001	3.0557e-05	CCNH CDK7 ERCC3 FEN1 GTF2A1 GTF2B GTF2E1 GTF2E2 GTF2F1 GTF2H3 GTF2H4 HMGA1 LIG1 LIG4 NMT1 NMT2 NUP107 NUP133 NUP214 NUP35 NUP37 NUP43 NUP50 NUP54 NUP62 NUP85 NUP88 NUP93 NUPL1 NUPL2 POLR2A POLR2B POLR2C POLR2E POLR2F POLR2G POLR2H POLR2I POLR2K RAE1 RAN RANBP1 RANBP2 RANGAP1 RNGTT RNMT SEH1L SSRP1 SUPT16H SUPT4H1 SUPT5H TBP TCEB1 TPR TSG101 UBA52 VPS28 VPS37A XRCC4	-0.889897	0.693285	0.89668	AAAS CCNH CCNT2 CDK7 CDK9 ERCC2 ERCC3 GTF2A1 GTF2F2 GTF2H3 LIG1 NMT2 NUP107 NUP155 NUP43 NUP50 NUP93 POLR2C POLR2F POLR2G POLR2I POLR2K POM121 PPIA PSIP1 RANBP1 RANGAP1 RNMT SEH1L SUPT16H TAF10 TAF11 TAF6 TBP TCEA1 TCEB1 TPR VPS37A XRCC4	1
REACTOME_REGULATION_OF_APOPTOSIS	FC specific	1.09129	0.260606	0.802947	APPL1 ARHGAP10 CASP9 PAK2 PSMA2 PSMA4 PSMA7 PSMB2 PSMB5 PSMB6 PSMB7 PSMB8 PSMB9 PSMD2 PSMD3 PSMD4 PSME1 PSMF1 UNC5B	-2.31617	0.001	2.87595e-05	DAPK1 MAGED1 PSMA1 PSMA2 PSMA3 PSMA4 PSMA5 PSMA7 PSMB1 PSMB3 PSMB5 PSMB6 PSMB7 PSMC1 PSMC2 PSMC3 PSMC4 PSMC5 PSMC6 PSMD1 PSMD10 PSMD11 PSMD12 PSMD13 PSMD14 PSMD2 PSMD3 PSMD4 PSMD7 PSMD8 PSMD9 PSME4	0.993974	0.443255	0.640035	ARHGAP10 CASP3 CASP9 PSMB8 PSMB9 PSME1	1
REACTOME_M_G1_TRANSITION	FC specific	-1.19846	0.146138	0.502217	CDC45 CDC6 CDK2 DBF4 MCM2 MCM3 MCM4 MCM6 ORC2 ORC6 POLE2 PRIM1 PSMA5 PSMC2 PSMD10 PSMD6 PSMD9 PSME4 RPA3	-2.31551	0.001	2.79378e-05	MCM2 MCM3 MCM4 MCM6 ORC2 ORC3 ORC5 ORC6 PRIM1 PSMA1 PSMA2 PSMA3 PSMA4 PSMA5 PSMA7 PSMB1 PSMB3 PSMB5 PSMB6 PSMB7 PSMC1 PSMC2 PSMC3 PSMC4 PSMC5 PSMC6 PSMD1 PSMD10 PSMD11 PSMD12 PSMD13 PSMD14 PSMD2 PSMD3 PSMD4 PSMD7 PSMD8 PSMD9 PSME4 RPA1 RPA2 RPA3	-1.04823	0.367384	0.764185	CDC45 CDC6 CDT1 E2F1 E2F2 MCM2 MCM3 MCM4 MCM6 MCM8 ORC1 ORC2 ORC3 ORC5 ORC6 POLA2 POLE POLE2 PRIM1 PSMA3 PSMA5 PSMA8 PSMB1 PSMB3 PSMB4 PSMC2 PSMC3 PSMC4 PSMC5 PSMC6 PSMD1 PSMD10 PSMD12 PSMD3 PSMD7 PSMD8 RPA1 RPA2 RPA3	1
KEGG_SPLICEOSOME	FC specific	-1.00116	0.450331	0.746822	BCAS2 CDC5L HNRNPA3 HNRNPC HNRNPK LSM5 PHF5A PRPF4 SF3A1 SNRNP40 SNRPB2 SNRPD1 SRSF1 SRSF4 SRSF6 SRSF8 TCERG1 WBP11	-2.30933	0.001	2.64277e-05	BCAS2 BUD31 CDC40 CRNKL1 DDX42 DDX46 DHX15 DHX16 DHX8 EFTUD2 EIF4A3 HNRNPA3 HNRNPC HNRNPK LSM2 LSM4 LSM5 NAA38 PCBP1 PLRG1 PPIH PPIL1 PQBP1 PRPF18 PRPF19 PRPF3 PRPF31 PRPF4 PRPF40B PRPF6 PRPF8 RBM22 RBM8A SF3A1 SF3A2 SF3A3 SF3B1 SF3B2 SF3B5 SLU7 SNRNP200 SNRNP40 SNRPA SNRPB SNRPD1 SNRPD2 SNRPD3 SNRPE SNRPF SNW1 SRSF8 TXNL4A U2AF2 WBP11 XAB2 ZMAT2	-0.913054	0.675485	0.879075	BCAS2 CWC15 DDX42 EIF4A3 HNRNPC HNRNPK HSPA1L LSM2 LSM4 MAGOHB NCBP2 PLRG1 PPIH PPIL1 PQBP1 PRPF31 PRPF40B PRPF6 RBM25 SART1 SF3A1 SF3A2 SF3B2 SF3B4 SLU7 SMNDC1 SNRNP27 SNRNP40 SNRPD2 SNRPE SRSF4 SRSF6 SRSF8 TCERG1 USP39 WBP11 XAB2	1
REACTOME_REGULATION_OF_MRNA_STABILITY_BY_PROTEINS_THAT_BIND_AU_RICH_ELEMENTS	FC specific	1.10458	0.264479	0.782568	EIF4G1 MAPKAPK2 NUP214 PRKCA PSMA2 PSMA4 PSMA7 PSMB2 PSMB5 PSMB6 PSMB8 PSMD2 PSMF1	-2.30825	0.001	2.57322e-05	ANP32A DCP2 DIS3 EXOSC2 EXOSC4 EXOSC7 EXOSC8 EXOSC9 NUP214 PARN PRKCD PSMA1 PSMA2 PSMA3 PSMA4 PSMA5 PSMA7 PSMB1 PSMB3 PSMB4 PSMB5 PSMB6 PSMB7 PSMC1 PSMC2 PSMC3 PSMC4 PSMC5 PSMC6 PSMD1 PSMD10 PSMD11 PSMD12 PSMD13 PSMD14 PSMD2 PSMD3 PSMD4 PSMD5 PSMD7 PSMD8 PSMD9 PSME4 YWHAB YWHAZ	1.18516	0.163677	0.374126	DCP1A ELAVL1 MAPK14 MAPKAPK2 NUP214 PSMB8 PSMB9 PSME1 TNFSF13 XRN1	1
REACTOME_ACTIVATION_OF_NF_KAPPAB_IN_B_CELLS	FC specific	1.14919	0.213592	0.721436	NFKBIB PSMA2 PSMA4 PSMA7 PSMB2 PSMB5 PSMB6 PSMB8 PSMD2 PSMF1	-2.29448	0.001	2.50724e-05	CUL1 IKBKG PRKCB PSMA1 PSMA3 PSMA4 PSMA5 PSMA7 PSMB1 PSMB3 PSMB5 PSMB6 PSMB7 PSMC1 PSMC2 PSMC3 PSMC4 PSMC5 PSMC6 PSMD1 PSMD10 PSMD11 PSMD12 PSMD13 PSMD14 PSMD2 PSMD3 PSMD4 PSMD7 PSMD8 PSME4 SKP1	1.00911	0.415525	0.619315	MALT1 NFKBIA PSMB8 PSMB9 PSME1	1
REACTOME_INTERACTIONS_OF_VPR_WITH_HOST_CELLULAR_PROTEINS	FC specific	0.756439	0.831373	0.983524	KPNA1 NUP107 NUP153 NUP155 NUP37 NUP50 NUP54 NUP93 NUPL1 NUPL2 POM121 PSIP1 SEH1L SLC25A5 SLC25A6	-2.25429	0.001	6.82203e-05	HMGA1 KPNA1 NUP107 NUP133 NUP155 NUP214 NUP35 NUP37 NUP43 NUP50 NUP54 NUP62 NUP85 NUP88 NUP93 NUPL1 NUPL2 RAE1 RANBP2 SEH1L SLC25A4 SLC25A5 SLC25A6 TPR	-0.888939	0.618018	0.896607	AAAS NUP107 NUP155 NUP50 NUP93 POM121 PSIP1	1
REACTOME_METABOLISM_OF_RNA	FC specific	-1.25597	0.0467091	0.445725	ANP32A CNOT7 CNOT8 DDX6 DIS3 EIF4A2 EIF4A3 EIF4B EXOSC2 EXOSC8 EXOSC9 FAU GEMIN2 HNRNPD KHSRP LSM2 LSM4 LSM5 NUP107 NUP153 NUP50 NUP54 NUP93 PABPC1 PAIP1 PATL1 POM121 PPP2CA PPP2R1A PRKCD PRMT5 PSMA3 PSMA5 PSMC2 PSMC6 PSMD10 PSMD6 PSMD9 PSME4 RPL10A RPL11 RPL14 RPL15 RPL27A RPL3 RPL30 RPL35 RPL37A RPL38 RPL41 RPL8 RPLP0 RPLP2 RPS10 RPS11 RPS12 RPS14 RPS18 RPS23 RPS27 RPS28 RPS4X RPS5 RPS7 SNRPD1 …	-2.25135	0.001	6.66698e-05	ANP32A CNOT10 CNOT7 CNOT8 DCP1A DCP1B DCP2 DCPS DDX20 DIS3 EDC4 EIF4A3 ETF1 EXOSC2 EXOSC4 EXOSC6 EXOSC7 EXOSC8 EXOSC9 FAU GEMIN2 GEMIN5 GSPT2 LSM2 LSM4 LSM5 MAPK14 NCBP1 NCBP2 NUP107 NUP133 NUP155 NUP205 NUP214 NUP35 NUP37 NUP43 NUP50 NUP54 NUP62 NUP85 NUP88 NUP93 NUPL1 NUPL2 PARN PHAX PPP2CA PPP2R1A PRKCD PRMT5 PSMA1 PSMA2 PSMA3 PSMA4 PSMA5 PSMA7 PSMB1 PSMB3 PSMB4 PSMB5 PSMB6 PSMB7 PSMB8 PSMC1 P…	-0.953223	0.599668	0.844126	AAAS ANP32A CNOT10 CNOT7 DDX6 DIS3 EDC3 EIF4A3 EIF4B EIF4G1 EXOSC3 EXOSC5 EXOSC7 EXOSC9 GEMIN2 GSPT2 KHSRP LSM2 LSM4 NUP107 NUP155 NUP43 NUP50 NUP93 PAIP1 PATL1 PHAX POM121 PPP2R1A PRMT5 PSMA3 PSMA5 PSMB1 PSMB3 PSMB4 PSMC2 PSMC3 PSMC4 PSMC5 PSMC6 PSMD1 PSMD10 PSMD12 PSMD3 PSMD7 RPL10A RPL11 RPL14 RPL26L1 RPL27 RPL37 RPL38 RPL39 RPL9 RPLP2 RPS10 RPS12 RPS15 RPS18 RPS25 RPS8 RPS9 RQCD1 SEH1L SNRPD2…	1
REACTOME_MRNA_SPLICING	FC specific	-1.38923	0.0302376	0.317091	CSTF3 DNAJC8 FUS GTF2F2 HNRNPA0 HNRNPA2B1 HNRNPA3 HNRNPC HNRNPD HNRNPF HNRNPK LSM2 PABPN1 PCBP1 PCF11 PHF5A POLR2A POLR2C POLR2G POLR2J POLR2K PRPF4 SF3A1 SF3B2 SMC1A SNRNP200 SNRNP40 SNRPB2 SNRPD1 SNRPE SRRM1 SRSF1 SRSF4 SRSF5 SRSF6 U2AF2 UPF3B YBX1	-2.24406	0.001	8.50282e-05	CD2BP2 CDC40 CPSF2 CPSF3 CSTF1 DHX9 DNAJC8 EFTUD2 FUS GTF2F1 HNRNPA0 HNRNPA3 HNRNPC HNRNPK LSM2 NUDT21 PCBP1 POLR2A POLR2B POLR2C POLR2E POLR2F POLR2G POLR2H POLR2K PRPF4 PRPF6 PRPF8 RBM8A RNPS1 SF3A1 SF3A2 SF3A3 SF3B1 SF3B2 SF3B5 SNRNP200 SNRNP40 SNRPA SNRPB SNRPD1 SNRPD2 SNRPD3 SNRPE SNRPF TXNL4A U2AF2 UPF3B	-0.744063	0.951699	0.99381	CD2BP2 CLP1 CPSF1 DNAJC8 FUS GTF2F2 HNRNPC HNRNPK LSM2 NUDT21 POLR2C POLR2F POLR2G POLR2I POLR2K PRPF6 SF3A1 SF3A2 SF3B2 SF3B4 SNRNP40 SNRPD2 SNRPE SRSF11 SRSF4 SRSF6	1
REACTOME_MRNA_SPLICING_MINOR_PATHWAY	FC specific	-0.897678	0.620172	0.844096	GTF2F2 LSM2 POLR2A POLR2C POLR2F POLR2G POLR2J POLR2K SF3B2 SNRNP200 SNRNP40 SNRPB SNRPD1 SNRPD2 SNRPE SRSF1 SRSF6	-2.20965	0.001	0.000124829	EFTUD2 GTF2F1 LSM2 POLR2A POLR2B POLR2C POLR2E POLR2F POLR2G POLR2H POLR2K PRPF6 PRPF8 SF3B1 SF3B2 SF3B5 SNRNP200 SNRNP40 SNRPB SNRPD1 SNRPD2 SNRPD3 SNRPE SNRPF TXNL4A	-1.07903	0.338798	0.717663	GTF2F1 GTF2F2 LSM2 NCBP2 POLR2C POLR2F POLR2G POLR2I POLR2K PRPF6 SF3B2 SF3B4 SNRNP40 SNRPD2 SNRPE SRSF6	1
KEGG_HUNTINGTONS_DISEASE	FC specific	-1.32259	0.0229167	0.373666	AP2A1 ATP5A1 ATP5B ATP5C1 ATP5D ATP5G3 ATP5J ATP5O CLTA CLTCL1 COX1 COX2 COX5B COX6C COX7A2L COX7B COX8A CREB3L4 DCTN4 DLG4 DNAH1 DNAH2 GRM5 ITPR1 NDUFA4 NDUFA4L2 NDUFA5 NDUFB1 NDUFB10 NDUFB5 NDUFB9 NDUFC1 PLCB4 POLR2A POLR2C POLR2J POLR2K PPARGC1A RCOR1 SDHC SLC25A5 TBP UQCRC1 UQCRC2 VDAC3	-2.20192	0.001	0.000162971	AP2A1 AP2A2 AP2B1 AP2M1 AP2S1 ATP5A1 ATP5B ATP5D ATP5G1 ATP5G3 ATP5H ATP5J ATP5O BAX CLTA CLTB COX6B1 COX6C COX7A2 COX7A2L COX7B COX8A CREB1 CYC1 DCTN1 DCTN4 DNAL4 GPX1 GRIN1 HDAC2 HTT ITPR1 NDUFA1 NDUFA10 NDUFA4 NDUFA5 NDUFA6 NDUFA7 NDUFA8 NDUFA9 NDUFAB1 NDUFB10 NDUFB2 NDUFB5 NDUFB9 NDUFS2 NDUFS3 NDUFS6 NDUFS7 NDUFV1 NDUFV2 PLCB4 POLR2A POLR2B POLR2C POLR2E POLR2F POLR2G POLR2H POLR2K PPARGC1A P…	-1.26859	0.066087	0.485646	AP2A1 AP2B1 AP2M1 AP2S1 ATP5A1 ATP5B ATP5D ATP5F1 ATP5G2 ATP5G3 ATP5J ATP5O CLTA CLTB CLTC CLTCL1 COX4I2 COX5A COX5B COX6A2 COX6B2 COX6C COX7A2 COX7B CREB3L1 CREB3L3 CREB3L4 DCTN2 DLG4 DNAH3 DNAI2 DNAL1 GRIN1 GRM5 HDAC2 ITPR1 NDUFA10 NDUFA2 NDUFA3 NDUFA4 NDUFA5 NDUFA7 NDUFAB1 NDUFB1 NDUFB10 NDUFB5 NDUFB9 NDUFC1 NDUFS1 NDUFS2 NDUFV1 NDUFV2 NDUFV3 PLCB2 PLCB4 POLR2A POLR2C POLR2F POLR2G POLR2I POLR…	1
REACTOME_RNA_POL_II_TRANSCRIPTION_PRE_INITIATION_AND_PROMOTER_OPENING	FC specific	-0.978616	0.46371	0.765797	CCNH CDK7 GTF2A1 GTF2H3 POLR2A POLR2C POLR2J POLR2K TAF1 TAF11 TAF12 TBP	-2.18132	0.001	0.000156452	CCNH CDK7 ERCC3 GTF2A1 GTF2B GTF2E1 GTF2E2 GTF2F1 GTF2H3 GTF2H4 POLR2A POLR2B POLR2C POLR2E POLR2F POLR2G POLR2H POLR2I POLR2K TBP	-0.967838	0.503676	0.829335	CCNH CDK7 ERCC2 ERCC3 GTF2A1 GTF2F1 GTF2F2 GTF2H3 POLR2C POLR2F POLR2G POLR2I POLR2K TAF10 TAF11 TAF4B TAF6 TBP	1
KEGG_NUCLEOTIDE_EXCISION_REPAIR	FC specific	-1.38686	0.0515873	0.319301	CCNH CDK7 CETN2 CUL4A CUL4B ERCC8 GTF2H3 PCNA POLE2 POLE3 RAD23B RFC1 RFC2 RFC3 RFC4 RPA1 RPA3 XPA	-2.17492	0.001	0.000169239	CCNH CDK7 CETN2 CUL4A CUL4B DDB1 DDB2 ERCC3 ERCC8 GTF2H3 GTF2H4 GTF2H5 LIG1 PCNA POLE3 RAD23A RAD23B RBX1 RFC1 RFC2 RFC3 RFC4 RPA1 RPA2 RPA3	-1.0526	0.369369	0.760048	CCNH CDK7 CETN2 CUL4A CUL4B DDB1 ERCC2 ERCC3 ERCC6 GTF2H3 LIG1 PCNA POLD4 POLE POLE2 POLE3 RAD23A RAD23B RFC3 RFC5 RPA1 RPA2 RPA3	1
REACTOME_NUCLEOTIDE_EXCISION_REPAIR	FC specific	-0.974544	0.497992	0.769089	CCNH CDK7 ERCC8 GTF2H3 PCNA POLE2 POLR2A POLR2C POLR2F POLR2G POLR2J POLR2K RAD23B RFC2 RFC3 RPA1 RPA3 XPA	-2.15714	0.001	0.000221394	CCNH CDK7 DDB1 DDB2 ERCC3 ERCC8 GTF2H3 GTF2H4 LIG1 PCNA POLR2A POLR2B POLR2C POLR2E POLR2F POLR2G POLR2H POLR2I POLR2K RAD23B RFC2 RFC3 RFC4 RPA1 RPA2 RPA3 XAB2	-1.24309	0.147541	0.516641	CCNH CDK7 DDB1 ERCC2 ERCC3 ERCC6 GTF2H3 LIG1 PCNA POLD4 POLE POLE2 POLR2A POLR2C POLR2F POLR2G POLR2I POLR2K RAD23B RFC3 RFC5 RPA1 RPA2 RPA3 TCEA1 XAB2	1
REACTOME_ANTIGEN_PROCESSING_UBIQUITINATION_PROTEASOME_DEGRADATION	FC specific	-1.04321	0.322851	0.701182	ANAPC10 ANAPC5 ARIH2 ASB13 ASB5 CDC23 CDC27 DZIP3 FBXO4 GAN LNPEP MKRN1 PARK2 PJA2 PSMA5 PSMC2 PSMD10 PSMD6 PSMD9 PSME4 RCHY1 RNF182 SAE1 SKP1 SMURF2 TCEB1 TRIM36 TRIP12 UBE2A UBE2D2 UBE2E1 UBE2E3 UBE2H UBE2M UBE2N UBE2Q2 UBE2V2 UBE3A VPRBP	-2.15507	0.001	0.000217294	ANAPC10 ANAPC2 ANAPC4 ANAPC7 ASB1 ASB2 ASB6 ASB7 ATG7 BLMH BTRC CBLB CDC23 CDC27 CDC34 CUL1 CUL3 CUL5 DZIP3 FBXO3 FBXO4 FBXO44 FBXO6 FBXW7 HERC2 KLHL20 LNPEP LRRC41 LRSAM1 MKRN1 NPEPPS PARK2 PJA1 PJA2 PSMA1 PSMA2 PSMA3 PSMA4 PSMA5 PSMA7 PSMB1 PSMB3 PSMB4 PSMB5 PSMB6 PSMB7 PSMB8 PSMC1 PSMC2 PSMC3 PSMC4 PSMC5 PSMC6 PSMD1 PSMD10 PSMD11 PSMD12 PSMD13 PSMD14 PSMD2 PSMD3 PSMD4 PSMD5 PSMD7 PSMD8 PSMD9 P…	-1.01692	0.407346	0.787882	ANAPC10 ANAPC2 ANAPC5 ANAPC7 ASB1 ASB11 ASB15 ASB16 BLMH BTRC CDC23 CDC27 DET1 DZIP3 FBXO17 FBXO27 FBXO3 FBXO4 FBXO44 FBXW11 FBXW7 FBXW8 KLHL13 LNPEP LRRC41 LRSAM1 MKRN1 NPEPPS PARK2 PJA1 PJA2 PSMA3 PSMA5 PSMB1 PSMB3 PSMB4 PSMC2 PSMC3 PSMC4 PSMC5 PSMC6 PSMD1 PSMD10 PSMD12 PSMD3 PSMD7 PSMD8 RCHY1 RNF25 RNF41 RNF6 SAE1 SKP1 SPSB4 TCEB1 TRIM36 TRIM37 TRIM63 TRIM9 UBA1 UBA2 UBA3 UBE2A UBE2E1 UBE2E2 U…	1
REACTOME_METABOLISM_OF_MRNA	FC specific	-1.30791	0.0294118	0.390805	ANP32A CNOT7 CNOT8 DDX6 DIS3 EIF4A2 EIF4A3 EIF4B EXOSC2 EXOSC8 EXOSC9 FAU HNRNPD KHSRP LSM2 LSM5 PAIP1 PATL1 PPP2CA PPP2R1A PRKCD PSMA5 PSMC2 PSMC6 PSMD10 PSMD6 PSMD9 PSME4 RPL10A RPL11 RPL14 RPL15 RPL27A RPL30 RPL35 RPL37A RPL38 RPL41 RPL8 RPLP0 RPS10 RPS11 RPS12 RPS14 RPS18 RPS23 RPS27 RPS28 RPS4X RPS5 RPS7 UPF3A UPF3B YWHAZ ZFP36 ZFP36L1	-2.14363	0.001	0.000223012	ANP32A CNOT10 CNOT7 CNOT8 DCP1A DCP1B DCP2 DCPS DIS3 EDC4 EIF4A3 ETF1 EXOSC2 EXOSC4 EXOSC6 EXOSC7 EXOSC8 EXOSC9 FAU GSPT2 LSM2 LSM4 LSM5 MAPK14 NCBP1 NCBP2 NUP214 PARN PPP2CA PPP2R1A PRKCD PSMA1 PSMA2 PSMA3 PSMA4 PSMA5 PSMA7 PSMB1 PSMB3 PSMB4 PSMB5 PSMB6 PSMB7 PSMB8 PSMC1 PSMC2 PSMC3 PSMC4 PSMC5 PSMC6 PSMD1 PSMD10 PSMD11 PSMD12 PSMD13 PSMD14 PSMD2 PSMD3 PSMD4 PSMD5 PSMD7 PSMD8 PSMD9 PSME1 PSME4 R…	-0.828102	0.886139	0.952123	ANP32A CNOT10 CNOT7 DCP2 DCPS DDX6 DIS3 EDC3 EIF4A3 EIF4B EIF4G1 EXOSC3 EXOSC5 EXOSC6 EXOSC7 EXOSC9 FAM153A GSPT2 KHSRP LSM2 LSM3 LSM4 LSM5 LSM6 NCBP2 PAIP1 PATL1 PPP2CA PPP2R1A PSMA1 PSMA3 PSMA5 PSMA7 PSMA8 PSMB1 PSMB3 PSMB4 PSMB6 PSMC2 PSMC3 PSMC4 PSMC5 PSMC6 PSMD1 PSMD10 PSMD12 PSMD3 PSMD7 PSMD8 RPL10A RPL11 RPL14 RPL19 RPL22 RPL26L1 RPL27 RPL27A RPL30 RPL35 RPL36 RPL37 RPL38 RPL39 RPL41 RPL6 …	1
REACTOME_TRANSPORT_OF_RIBONUCLEOPROTEINS_INTO_THE_HOST_NUCLEUS	FC specific	0.763307	0.829828	0.97902	KPNA1 KPNB1 NUP107 NUP153 NUP155 NUP205 NUP37 NUP50 NUP54 NUP93 NUPL1 NUPL2 POM121 RANBP2 SEH1L	-2.12902	0.001	0.000298319	KPNA1 KPNB1 NUP107 NUP133 NUP155 NUP214 NUP35 NUP37 NUP43 NUP50 NUP54 NUP62 NUP85 NUP88 NUP93 NUPL1 NUPL2 RAE1 RANBP2 SEH1L TPR	-1.01295	0.431985	0.796786	AAAS KPNB1 NUP107 NUP155 NUP50 NUP93 POM121	1
REACTOME_MRNA_CAPPING	FC specific	0.682236	0.928839	1	CCNH CDK7 GTF2F2 GTF2H3 POLR2A POLR2C POLR2G POLR2J POLR2K	-2.12497	0.001	0.000325941	CCNH CDK7 ERCC3 GTF2F1 GTF2H3 GTF2H4 POLR2A POLR2B POLR2C POLR2E POLR2F POLR2G POLR2H POLR2I POLR2K RNGTT RNMT SUPT5H	-1.23915	0.187146	0.520485	CCNH CDK7 ERCC2 ERCC3 GTF2F1 GTF2F2 GTF2H3 NCBP2 POLR2A POLR2C POLR2F POLR2G POLR2I POLR2K RNMT	1
REACTOME_GLUTAMATE_NEUROTRANSMITTER_RELEASE_CYCLE	FC specific	-1.09648	0.345188	0.628304	GLS GLS2 RAB3A SLC1A1 SLC1A6 SNAP25 SYT1 VAMP2	-2.10881	0.001	0.000378512	GLS GLS2 RAB3A RIMS1 SLC17A7 SLC1A1 SLC1A6 SNAP25 STX1A STXBP1 SYT1 VAMP2	-1.47942	0.0413669	0.272441	GLS GLS2 RAB3A RIMS1 SLC17A7 SNAP25 STX1A STXBP1 SYT1 VAMP2	1
REACTOME_CLASS_I_MHC_MEDIATED_ANTIGEN_PROCESSING_PRESENTATION	FC specific	-0.957803	0.598726	0.79013	ASB1 ASB12 ASB15 ASB2 ASB4 ASB6 B2M BTRC CTSS CUL7 DET1 DTX3L FBXO44 HECTD3 HERC2 HLA-A HLA-B HLA-C HLA-F HLA-G HSPA5 ITGB5 KEAP1 MRC1 NCF2 NEDD4 PSMA2 PSMA4 PSMA7 PSMB2 PSMB5 PSMB6 PSMB8 PSMB9 PSMD2 PSMD3 PSME1 PSMF1 RBCK1 RNF220 RNF25 SEC13 SEC24C SEC61A1 SEC61B SPSB1 STUB1 TAP1 TCEB2 TRIM11 TRIM21 UBE2B UBE2D4 UBE2F UBE2G2 UBE2L6 UBE2O UBE2Q1 UBE2Z UBE4A UBR1 WWP1 ZBTB16	-2.10815	0.001	0.000372504	ANAPC10 ANAPC2 ANAPC4 ANAPC7 ASB1 ASB2 ASB6 ASB7 ATG7 BLMH BTRC CALR CANX CBLB CDC23 CDC27 CDC34 CUL1 CUL3 CUL5 DZIP3 ERAP1 FBXO3 FBXO4 FBXO44 FBXO6 FBXW7 HERC2 HLA-B HLA-G KLHL20 LNPEP LRRC41 LRSAM1 MKRN1 NCF2 NPEPPS PARK2 PDIA3 PJA1 PJA2 PSMA1 PSMA2 PSMA3 PSMA4 PSMA5 PSMA7 PSMB1 PSMB3 PSMB4 PSMB5 PSMB6 PSMB7 PSMB8 PSMC1 PSMC2 PSMC3 PSMC4 PSMC5 PSMC6 PSMD1 PSMD10 PSMD11 PSMD12 PSMD13 PSMD14 PSMD…	1.14241	0.10049	0.426325	B2M CD36 CDC26 CTSS DTX3L FCGR1A HLA-A HLA-B HLA-C HLA-F HLA-G ITGB5 KEAP1 MRC1 MRC2 NCF2 PSMB8 PSMB9 PSME1 RBCK1 SEC24C SEC61A1 SOCS1 SPSB1 TAP1 TCEB2 TRIM21 UBE2J1 UBE2J2 UBE2L6 UBR1	1
REACTOME_RNA_POL_II_TRANSCRIPTION	FC specific	-1.04987	0.328358	0.693534	CCNH CCNT2 CDK7 CDK9 CSTF3 GTF2A1 GTF2F2 GTF2H3 PABPN1 PCF11 POLR2A POLR2C POLR2J POLR2K SNRPE SRRM1 SRSF1 SRSF4 SRSF5 SRSF6 TAF1 TAF11 TAF12 TBP TCEB1 U2AF2 UPF3B	-2.10386	0.001	0.000400019	CCNH CDC40 CDK7 CPSF2 CPSF3 CSTF1 ERCC3 GTF2A1 GTF2B GTF2E1 GTF2E2 GTF2F1 GTF2H3 GTF2H4 LSM11 NUDT21 POLR2A POLR2B POLR2C POLR2E POLR2F POLR2G POLR2H POLR2I POLR2K RBM8A RNGTT RNMT RNPS1 SLBP SNRPB SNRPD3 SNRPE SNRPF SRSF11 SSRP1 SUPT16H SUPT4H1 SUPT5H TBP TCEB1 U2AF2 UPF3B	-0.935794	0.582888	0.863928	CCNH CCNT2 CDK7 CDK9 CLP1 CPSF1 ERCC2 ERCC3 GTF2A1 GTF2F2 GTF2H3 NUDT21 POLR2C POLR2F POLR2G POLR2I POLR2K RNMT SNRPE SRSF11 SRSF4 SRSF6 SUPT16H TAF10 TAF11 TAF6 TBP TCEA1 TCEB1	1
REACTOME_METABOLISM_OF_PROTEINS	FC specific	-1.10079	0.160256	0.620956	ACTB ATP5B B4GALT4 CS DPM1 EEF2 EIF1AX EIF2S1 EIF2S3 EIF3J EIF4A2 EIF4B EIF4H EIF5A2 FAU FBXO4 FUT8 PFDN4 PFDN5 PGM3 PIGN PIGP PIGX RPL10A RPL11 RPL14 RPL15 RPL27A RPL30 RPL35 RPL37A RPL38 RPL41 RPLP0 RPS10 RPS12 RPS14 RPS18 RPS23 RPS28 RPS5 RPS7 SEC11A SEC23A SEC31A SPCS1 SPCS2 SRP72 SRP9 SSR3 ST6GALNAC4 SUMF2 TIMM22 TIMM23B TOMM20 UGGT2 VBP1 WBSCR17 XRN2	-2.09974	0.001	0.000408643	ACO2 ACTB ALG1 ALG13 ALG2 ALG5 ALG6 ALG8 ALG9 AP3M1 ARFGEF2 ARSB ATP5A1 ATP5B ATP5G1 B3GNT2 B4GALT6 BCS1L CALR CANX CCT2 CCT4 CCT5 CCT6A CCT7 CS CYC1 DAD1 DDOST DHPS DNAJC19 DPM1 DPM2 EIF1AX EIF2B1 EIF2B2 EIF2B3 EIF2B4 EIF2B5 EIF2S1 EIF2S2 EIF2S3 EIF3A EIF3D EIF3H EIF3I EIF3J EIF3K EIF4H EIF5 EIF5A2 ETF1 FBXO4 FBXO6 FBXW2 FBXW5 FBXW7 FKBP9 FUT8 GALNT1 GALNT11 GALNT13 GALNTL5 GANAB GCNT1 GNPNAT1 G…	-1.27393	0.0212418	0.475526	ACTB ALG10 ALG13 ARSG ATP5B B3GNT3 B4GALT6 CALR DHPS DPM1 EEF1D EIF1AX EIF2B1 EIF2B3 EIF2S1 EIF2S3 EIF3I EIF3J EIF4B EIF4G1 EIF4H EIF5A2 F2 F7 FBXO4 FUT8 FXN GALNT14 GALNT5 GRPEL1 GSPT2 HSPA9 IDH3G KIFC3 LMAN1 MAN1A2 MPI MTX2 MUC12 MUC2 MUC5AC MUC5B MUC6 PGM3 PIGC PIGH PIGL PIGN PIGQ PIGS PIGW PIGX PRKCSH PROZ RPL10A RPL14 RPL27 RPL37 RPL38 RPL39 RPLP2 RPS10 RPS12 RPS15 RPS25 RPS8 RPS9 SEC23A SEC…	1
REACTOME_TRANSCRIPTION_COUPLED_NER_TC_NER	FC specific	-0.922315	0.594118	0.823885	CCNH CDK7 ERCC8 GTF2H3 PCNA POLE2 POLR2A POLR2C POLR2F POLR2G POLR2J POLR2K RFC2 RFC3 RPA1 RPA3	-2.0918	0.001	0.000453483	CCNH CDK7 ERCC3 ERCC8 GTF2H3 GTF2H4 LIG1 PCNA POLR2A POLR2B POLR2C POLR2E POLR2F POLR2G POLR2H POLR2I POLR2K RFC2 RFC3 RFC4 RPA1 RPA2 RPA3 XAB2	-1.21175	0.171587	0.556019	CCNH CDK7 ERCC2 ERCC3 ERCC6 GTF2H3 LIG1 PCNA POLD4 POLE POLE2 POLR2A POLR2C POLR2F POLR2G POLR2I POLR2K RFC3 RFC5 RPA1 RPA2 RPA3 TCEA1 XAB2	1
PID_LIS1_PATHWAY	FC specific	-1.33746	0.104208	0.36213	CDC42 CDK5R1 CLIP1 CSNK2A1 LRP8 PAFAH1B1 RAC1 RHOA YWHAE	-2.07198	0.001	0.000656539	CDC42 CDK5 CDK5R1 CDK5R2 CLIP1 CSNK2A1 LRP8 LRPAP1 MAP1B NDEL1 NUDC PAFAH1B1 PAFAH1B3 PPP2R5D RAC1 RHOA VLDLR YWHAE	-1.03502	0.410208	0.771682	CDC42 CDK5 CDK5R1 CDK5R2 CLIP1 CSNK2A1 DCX PAFAH1B1 PAFAH1B2 PPP2R5D RHOA VLDLR YWHAE	1
REACTOME_TRANSPORT_OF_MATURE_TRANSCRIPT_TO_CYTOPLASM	FC specific	-0.884269	0.647182	0.855755	NUP107 NUP50 NUP54 NUP93 POM121 SRRM1 SRSF1 SRSF4 SRSF5 SRSF6 U2AF2 UPF3B	-2.06941	0.001	0.000661064	CDC40 CPSF2 CPSF3 DHX38 NCBP1 NCBP2 NUP107 NUP133 NUP155 NUP205 NUP214 NUP35 NUP37 NUP43 NUP50 NUP54 NUP62 NUP85 NUP88 NUP93 NUPL1 NUPL2 NXF1 POM121 RAE1 RANBP2 RBM8A RNPS1 SEH1L SLBP SRSF11 SRSF3 SRSF4 SRSF5 TPR U2AF1 U2AF2 UPF3B	0.672367	0.970046	0.970767	NUP214 NUP62 NUP85 NXF1 SRSF5	1
KEGG_RNA_DEGRADATION	FC specific	-1.09175	0.301848	0.632608	C1D CNOT7 CNOT8 DDX6 DIS3 ENO1 ENO2 EXOSC2 EXOSC8 EXOSC9 HSPD1 LSM2 LSM4 LSM5 MPHOSPH6 PAPOLG PATL1 SKIV2L2 WDR61 XRN2	-2.06634	0.001	0.000665463	C1D CNOT10 CNOT7 CNOT8 DCP1A DCP1B DCP2 DIS3 EDC4 ENO1 ENO2 EXOSC10 EXOSC2 EXOSC4 EXOSC7 EXOSC8 EXOSC9 HSPA9 LSM2 LSM4 LSM5 LSM7 NAA38 PAPD7 PARN RQCD1 SKIV2L2 TTC37 WDR61 XRN2	0.910769	0.613909	0.762816	CNOT1 CNOT2 CNOT3 CNOT4 CNOT6L DCP1A EDC4 HSPD1 LSM1 PAPD7 PAPOLA PAPOLG PNPT1 SKIV2L XRN1 ZCCHC7	1
REACTOME_MITOTIC_G1_G1_S_PHASES	FC specific	-1.34562	0.0245399	0.365381	CCNA2 CCNB1 CCND2 CCNE2 CCNH CDC45 CDC6 CDK1 CDK2 CDK7 CKS1B DBF4 LIN52 LIN54 LIN9 MAX MCM2 MCM3 MCM4 MCM6 MYBL2 ORC2 ORC6 PCNA PKMYT1 POLA2 POLE2 PPP2CA PPP2CB PPP2R1A PRIM1 PSMA5 PSMC2 PSMC6 PSMD10 PSMD6 PSMD9 RPA3 RRM2 SKP1 TFDP1 TYMS WEE1	-2.05774	0.001	0.000763506	CCNA1 CCNB1 CCND2 CCNH CDK7 CDKN1B CDKN2D CKS1B CUL1 LIN37 MCM3 MCM4 MCM6 ORC2 ORC3 ORC5 PCNA PPP2R1A PRIM1 PSMA1 PSMA3 PSMA4 PSMA5 PSMA7 PSMB1 PSMB3 PSMB5 PSMB6 PSMB7 PSMC1 PSMC2 PSMC3 PSMC4 PSMC5 PSMC6 PSMD1 PSMD10 PSMD11 PSMD12 PSMD13 PSMD14 PSMD2 PSMD3 PSMD4 PSMD7 PSMD8 RPA1 RPA2 RPA3 SKP1	-0.882391	0.746575	0.90084	CCNA1 CCNB1 CCND2 CCNH CDC45 CDC6 CDK7 CDKN2A CDKN2D CDT1 DYRK1A E2F1 E2F2 LIN52 LIN54 MCM2 MCM6 MCM8 MYBL2 ORC1 ORC2 ORC3 ORC5 ORC6 PKMYT1 POLA2 POLE PPP2R1A PRIM1 PSMA3 PSMA5 PSMB1 PSMB3 PSMB4 PSMC2 PSMC3 PSMC4 PSMC5 PSMC6 PSMD1 PSMD10 PSMD12 PSMD3 PSMD7 RPA1 RPA2 RPA3 RRM2 SKP1 TYMS	1
REACTOME_NEP_NS2_INTERACTS_WITH_THE_CELLULAR_EXPORT_MACHINERY	FC specific	0.777681	0.817289	0.974594	NUP188 NUP210 NUP214 NUP35 NUP62 NUP85 NUP88 RAE1	-2.05404	0.001	0.00079283	NUP107 NUP133 NUP155 NUP214 NUP35 NUP37 NUP43 NUP50 NUP54 NUP62 NUP85 NUP88 NUP93 NUPL1 NUPL2 RAE1 RAN RANBP2 SEH1L TPR	-0.852088	0.700704	0.928637	AAAS NUP107 NUP155 NUP50 NUP93 POM121	1
REACTOME_DOWNSTREAM_SIGNALING_EVENTS_OF_B_CELL_RECEPTOR_BCR	FC specific	1.11982	0.23092	0.77688	BTRC CARD11 CASP9 FOXO1 FOXO4 HRAS IKBKB NFKBIB PHLPP1 PSMA2 PSMA4 PSMA7 PSMB2 PSMB5 PSMB6 PSMB7 PSMB8 PSMB9 PSMD2 PSMD3 PSMD4 PSME1 PSMF1 RASGRP1 RASGRP3 THEM4 TRIB3	-2.0538	0.001	0.000795297	CDKN1B CREB1 CUL1 GSK3A IKBKG KRAS PRKCB PSMA1 PSMA3 PSMA4 PSMA5 PSMA7 PSMB1 PSMB3 PSMB5 PSMB6 PSMB7 PSMC1 PSMC2 PSMC3 PSMC4 PSMC5 PSMC6 PSMD1 PSMD10 PSMD11 PSMD12 PSMD13 PSMD14 PSMD2 PSMD3 PSMD4 PSMD7 PSMD8 PSME4 PTEN SKP1	1.02084	0.399072	0.60501	CASP9 MALT1 NFKBIA NR4A1 PSMB8 PSMB9 PSME1 RPS6KB2	1
REACTOME_FORMATION_OF_THE_HIV1_EARLY_ELONGATION_COMPLEX	FC specific	0.662651	0.939806	1	CCNH CDK7 GTF2F2 GTF2H3 POLR2A POLR2C POLR2G POLR2J POLR2K	-2.04993	0.001	0.000784832	CCNH CDK7 ERCC3 GTF2F1 GTF2H3 GTF2H4 POLR2A POLR2B POLR2C POLR2E POLR2F POLR2G POLR2H POLR2I POLR2K SUPT4H1 SUPT5H	-1.06003	0.371058	0.753139	CCNH CDK7 ERCC2 ERCC3 GTF2F1 GTF2F2 GTF2H3 NCBP2 POLR2A POLR2C POLR2F POLR2G POLR2I POLR2K	1
REACTOME_FORMATION_OF_TRANSCRIPTION_COUPLED_NER_TC_NER_REPAIR_COMPLEX	FC specific	-0.672972	0.955823	0.975101	CCNH CDK7 ERCC8 GTF2H3 POLR2A POLR2C POLR2G POLR2J POLR2K	-2.03088	0.00142248	0.00103971	CCNH CDK7 ERCC3 ERCC8 GTF2H3 GTF2H4 POLR2A POLR2B POLR2C POLR2E POLR2F POLR2G POLR2H POLR2I POLR2K XAB2	-1.28357	0.13587	0.47463	CCNH GTF2H3 POLR2C POLR2F POLR2G POLR2K TCEA1 XAB2	1
KEGG_LYSOSOME	FC specific	1.24914	0.0828516	0.668407	ACP5 AP1B1 AP1S1 AP3B1 AP3B2 AP3D1 AP4S1 ARSA ATP6AP1 ATP6V0B CLN5 CLTB CLTC CTNS CTSA CTSB CTSD CTSE CTSF CTSG CTSH CTSS DNASE2B FUCA1 GALNS GGA3 GNS HEXA HEXB LGMN M6PR MANBA NAGPA NAPSA NEU1 NPC1 PLA2G15 SMPD1 SORT1 SUMF1 TCIRG1	-2.02522	0.001	0.00111227	ACP2 AP1B1 AP1G1 AP1M1 AP1S1 AP1S2 AP3B2 AP3D1 AP3M1 AP3M2 AP4B1 AP4S1 ARSB ASAH1 ATP6AP1 ATP6V0A1 ATP6V0B ATP6V0C ATP6V0D1 ATP6V1H CD164 CD63 CLN5 CLTA CLTB CTSA CTSB CTSC CTSD CTSF CTSK DNASE2 ENTPD4 FUCA1 GAA GALC GGA2 GLA GNPTAB GNPTG GNS GUSB HEXB HGSNAT IDS IDUA IGF2R LAMP1 LAPTM4A LAPTM4B LGMN M6PR MANBA MCOLN1 MFSD8 NAGA NAGPA NEU1 PLA2G15 PPT1 PSAP SGSH SLC11A1 SLC17A5 SUMF1 TPP1	1.02173	0.410431	0.6041	ACP5 AP1B1 AP3M1 AP4E1 ARSA ARSB ATP6V0A4 CLN3 CTSA CTSC CTSD CTSH CTSS CTSZ FUCA1 GAA GALNS GGA3 GLA GM2A HEXA IGF2R LAMP2 LAMP3 LAPTM4A LAPTM5 LIPA MAN2B1 MANBA MCOLN1 NAPSA NPC2 PLA2G15 SLC11A1 SLC11A2 SORT1 SUMF1 TCIRG1 TPP1	1
REACTOME_FORMATION_OF_INCISION_COMPLEX_IN_GG_NER	FC specific	-1.0081	0.428274	0.740099	CCNH CDK7 GTF2H3 RAD23B RPA1 RPA3 XPA	-2.0176	0.001	0.001199	CCNH CDK7 DDB1 DDB2 ERCC3 GTF2H3 GTF2H4 RAD23B RPA1 RPA2 RPA3	-0.894193	0.6	0.895701	CCNH CDK7 DDB1 ERCC2 ERCC3 GTF2H3 RAD23B RPA1 RPA2 RPA3	1
REACTOME_METABOLISM_OF_NON_CODING_RNA	FC specific	0.934865	0.559055	0.920746	GEMIN6 GEMIN7 NUP188 NUP210 NUP214 NUP35 NUP62 NUP85 NUP88 RAE1 SNUPN	-2.01676	0.001	0.0012079	DDX20 GEMIN2 GEMIN5 NCBP1 NCBP2 NUP107 NUP133 NUP155 NUP205 NUP214 NUP35 NUP37 NUP43 NUP50 NUP54 NUP62 NUP85 NUP88 NUP93 NUPL1 NUPL2 PHAX PRMT5 RAE1 RANBP2 SEH1L SNRPB SNRPD1 SNRPD2 SNRPD3 SNRPE SNRPF SNUPN TPR	-1.12617	0.245115	0.650709	AAAS GEMIN2 NUP107 NUP155 NUP93 POM121 SNRPE	1
REACTOME_TRANSPORT_OF_MATURE_MRNA_DERIVED_FROM_AN_INTRONLESS_TRANSCRIPT	FC specific	0.903157	0.636187	0.918586	CPSF3 EIF4E NUP188 NUP210 NUP214 NUP35 NUP62 NUP85 NUP88 RAE1	-2.01274	0.001	0.0012507	CPSF2 CPSF3 NCBP1 NCBP2 NUP107 NUP133 NUP155 NUP205 NUP214 NUP35 NUP37 NUP43 NUP50 NUP54 NUP62 NUP85 NUP88 NUP93 NUPL1 NUPL2 RAE1 RANBP2 SEH1L TPR	-0.752634	0.862007	0.995276	AAAS CPSF1 NUP107 NUP155 NUP50 NUP93 POM121	1
REACTOME_RNA_POL_II_PRE_TRANSCRIPTION_EVENTS	FC specific	-0.896062	0.665992	0.842331	CCNH CCNT2 CDK7 CDK9 GTF2A1 GTF2H3 POLR2A POLR2C POLR2J POLR2K TAF1 TAF11 TAF12 TBP TCEB1	-2.00233	0.001	0.00138244	CCNH CCNT2 CDK7 CDK9 ERCC3 GTF2A1 GTF2B GTF2E1 GTF2E2 GTF2F1 GTF2H3 GTF2H4 NCBP1 NCBP2 POLR2A POLR2B POLR2C POLR2D POLR2E POLR2F POLR2G POLR2H POLR2I POLR2K SSRP1 SUPT16H SUPT4H1 SUPT5H TAF12 TBP TCEB1	-0.964749	0.52974	0.832846	CCNH CCNT2 CDK7 CDK9 ERCC2 ERCC3 GTF2A1 GTF2F1 GTF2F2 GTF2H3 NCBP2 POLR2C POLR2F POLR2G POLR2I POLR2K SUPT16H TAF10 TAF11 TAF4B TAF6 TBP TCEA1 TCEB1	1
REACTOME_UNFOLDED_PROTEIN_RESPONSE	FC specific	0.857723	0.769685	0.951846	ACADVL ASNS ATF4 C19orf10 CTDSP2 CUL7 CXXC1 ERN1 EXOSC1 EXOSC5 EXTL3 HSP90B1 HSPA5 HYOU1 NFYA PDIA6 PPP2R5B SRPRB TATDN2 ZBTB17	-1.99216	0.001	0.0014942	ARFGAP1 ASNS ATF6 ATP6V0D1 C19orf10 CALR CXXC1 DCP2 DCTN1 DIS3 DNAJB11 DNAJB9 EIF2S1 EXOSC2 EXOSC4 EXOSC6 EXOSC7 EXOSC8 EXOSC9 GOSR2 GSK3A HERPUD1 KLHDC3 LMNA MBTPS1 MBTPS2 NFYA NFYB PARN PDIA6 PPP2R5B PREB SEC31A SHC1 SRPR SRPRB SSR1 TPP1 TSPYL2 WIPI1 XBP1 YIF1A	-0.73937	0.93381	0.997651	ARFGAP1 ASNS CALR DIS3 EIF2AK3 EIF2S1 EXOSC3 EXOSC5 EXOSC7 EXOSC9 GOSR2 GSK3A IGFBP1 KHSRP KLHDC3 MBTPS2 SEC31A SRPR	1
REACTOME_REGULATION_OF_GLUCOKINASE_BY_GLUCOKINASE_REGULATORY_PROTEIN	FC specific	0.795655	0.762089	0.978697	NUP188 NUP210 NUP214 NUP35 NUP62 NUP85 NUP88 RAE1	-1.99172	0.001	0.00148847	NUP107 NUP133 NUP155 NUP214 NUP35 NUP37 NUP43 NUP50 NUP54 NUP62 NUP85 NUP88 NUP93 NUPL1 NUPL2 RAE1 RANBP2 SEH1L TPR	-0.991211	0.44306	0.818358	AAAS GCKR NUP107 NUP155 NUP50 NUP93 POM121	1
KEGG_UBIQUITIN_MEDIATED_PROTEOLYSIS	FC specific	-1.05403	0.308911	0.68624	ANAPC10 ANAPC5 BIRC6 CDC23 CDC27 CUL4B FBXO4 PARK2 RCHY1 SAE1 SKP1 SMURF2 TCEB1 TRAF6 TRIP12 UBE2A UBE2D2 UBE2E1 UBE2E3 UBE2H UBE2M UBE2N UBE2NL UBE2Q2 UBE2QL1 UBE3A UBR5 WWP2	-1.9774	0.001	0.00175371	ANAPC10 ANAPC2 ANAPC7 BIRC6 CBLB CDC23 CDC27 CDC34 CUL1 CUL3 CUL4A CUL4B CUL5 DDB1 DDB2 ERCC8 FBXO4 FBXW7 FZR1 HERC1 HERC2 MGRN1 NEDD4L PIAS1 PIAS2 PIAS3 PRPF19 RBX1 RCHY1 RFWD2 RNF7 SAE1 SKP1 SMURF1 STUB1 TCEB1 TRAF6 TRIM32 TRIM37 UBA1 UBE2A UBE2D1 UBE2D2 UBE2E1 UBE2E2 UBE2E3 UBE2G2 UBE2H UBE2J2 UBE2K UBE2L3 UBE2M UBE2N UBE2O UBE2Q1 UBE2QL1 UBE2R2 UBE2S UBE2W UBE3A UBE3B UBE3C UBE4A UBE4B WWP2 X…	-0.777703	0.923759	0.975734	ANAPC10 ANAPC2 ANAPC5 ANAPC7 BTRC CDC23 CDC27 CUL4A DDB1 DET1 FBXO4 FBXW11 FBXW7 FBXW8 FZR1 HERC1 ITCH KLHL13 PARK2 PIAS2 SAE1 SKP1 TCEB1 TRIM37 UBA1 UBA2 UBA3 UBE2E1 UBE2H UBE2N UBE2Q1 UBE2QL1 UBE2R2 UBE3A UBE3B UBE4B WWP1 WWP2 XIAP	1
REACTOME_MICRORNA_MIRNA_BIOGENESIS	FC specific	0.737318	0.827715	0.980648	POLR2H POLR2I TARBP2	-1.94615	0.0015015	0.00271502	DROSHA POLR2A POLR2B POLR2C POLR2E POLR2F POLR2G POLR2H POLR2I POLR2K RAN XPO5	-0.935564	0.547445	0.862004	POLR2C POLR2F POLR2G POLR2K TARBP2	1
REACTOME_FORMATION_OF_RNA_POL_II_ELONGATION_COMPLEX_	FC specific	0.744289	0.868571	0.978811	CCNH CCNT2 POLR2A POLR2K TCEB1	-1.94429	0.00131579	0.00273791	CCNH CCNT2 CDK7 CDK9 CTDP1 ERCC3 GTF2F1 GTF2H1 GTF2H3 GTF2H4 NCBP1 NCBP2 POLR2A POLR2B POLR2C POLR2D POLR2E POLR2F POLR2G POLR2H POLR2I POLR2K SSRP1 SUPT16H SUPT4H1 SUPT5H TCEB1	-1.08649	0.333952	0.704341	CCNH CCNT2 CDK7 CDK9 ERCC2 ERCC3 GTF2F1 GTF2F2 GTF2H3 NCBP2 POLR2C POLR2F POLR2G POLR2I POLR2K SUPT16H TCEA1 TCEB1	1
REACTOME_REGULATORY_RNA_PATHWAYS	FC specific	0.754103	0.834862	0.983245	DROSHA POLR2D POLR2H POLR2I POLR2L TARBP2 TNRC6B TNRC6C	-1.94026	0.00146199	0.00280106	DROSHA POLR2A POLR2B POLR2C POLR2E POLR2F POLR2G POLR2H POLR2I POLR2K RAN XPO5	-0.839205	0.709507	0.940571	POLR2C POLR2F POLR2G POLR2K TARBP2 TNRC6A	1
REACTOME_TRANS_GOLGI_NETWORK_VESICLE_BUDDING	FC specific	-0.937764	0.565392	0.802564	AP3S1 CLTA OCRL PICALM PIK3C2A RAB5C SH3GL2 SNAP23 SNX5 TBC1D8B TFRC TPD52 TPD52L1 VAMP7	-1.94022	0.001	0.00277218	AP1B1 AP1G1 AP1M1 AP1S1 AP1S2 AP4B1 CLTA CPD DNASE2 DTNBP1 GBF1 GNS IGF2R M6PR NAPA NECAP1 OCRL PICALM RAB5C SH3GL2 SNX2 STX4 TBC1D8B TFRC TPD52 VAMP2 VAMP7 VAMP8 YIPF6	0.763258	0.899123	0.922726	AP1M2 AP3B1 CLTC DTNBP1 GBF1 NECAP1 OCRL PICALM RAB5C SH3GL2 SNX2 SNX5 TBC1D8B TPD52 VAMP2 VAMP7	1
BIOCARTA_SALMONELLA_PATHWAY	FC specific	-1.37755	0.113281	0.322462	ACTR2 ARPC2 CDC42 RAC1	-1.93693	0.001	0.00284367	ACTA1 ACTR2 ARPC1A ARPC2 ARPC3 ARPC4 ARPC5 CDC42 RAC1 WASF1 WASL	0.699055	0.871397	0.956749	ACTR3 ARPC1B	1
BIOCARTA_ACTINY_PATHWAY	FC specific	-1.28885	0.139059	0.408644	ACTR2 ARPC2 NCK1 NCKAP1 RAC1 WASF3	-1.92137	0.00286944	0.00332855	ACTA1 ACTR2 ARPC1A ARPC2 ARPC3 ARPC4 ARPC5 NCK1 PSMA7 RAC1 WASF1 WASL	1.23613	0.181223	0.322396	ACTR3 ARPC1B NCK1 WASF3	1
BIOCARTA_CACAM_PATHWAY	FC specific	-1.45006	0.0756646	0.255049	CALM1 CAMK2A CAMK2D CAMK2G CAMK4 CAMKK1 CAMKK2 CREB1	-1.90373	0.0015456	0.00413397	CALM1 CAMK1 CAMK1G CAMK2A CAMK2B CAMK2D CAMK2G CAMK4 CAMKK1 CAMKK2 CREB1	-0.655169	0.885185	0.999077	CALM1 CAMK1 CAMK1G CAMK2A CAMK2D CAMKK1 CAMKK2	1
REACTOME_GLOBAL_GENOMIC_NER_GG_NER	FC specific	-1.07565	0.333333	0.656904	CCNH CDK7 DDB2 GTF2H3 PCNA POLD1 POLE2 RAD23B RFC2 RFC3 RFC4 RPA1 RPA3 XPA	-1.89991	0.001	0.00429476	CCNH CDK7 DDB1 DDB2 ERCC3 GTF2H3 GTF2H4 LIG1 PCNA RAD23B RFC2 RFC3 RFC4 RPA1 RPA2 RPA3	-0.959758	0.508197	0.838949	CCNH CDK7 DDB1 ERCC2 ERCC3 GTF2H3 LIG1 PCNA POLD4 POLE POLE2 RAD23B RFC3 RFC5 RPA1 RPA2 RPA3	1
REACTOME_ABORTIVE_ELONGATION_OF_HIV1_TRANSCRIPT_IN_THE_ABSENCE_OF_TAT	FC specific	0.866242	0.642593	0.945014	POLR2H POLR2I POLR2L SUPT5H	-1.89503	0.00144092	0.00454736	GTF2F1 NCBP1 NCBP2 POLR2A POLR2B POLR2C POLR2D POLR2E POLR2F POLR2G POLR2H POLR2I POLR2K SUPT4H1 SUPT5H	-0.784389	0.792706	0.973869	GTF2F1 GTF2F2 NCBP2 POLR2A POLR2C POLR2D POLR2E POLR2F POLR2G POLR2I POLR2K SUPT5H	1
REACTOME_DNA_REPAIR	FC specific	0.630952	0.99811	1	ALKBH2 APEX1 BRIP1 CCNH CDK7 ERCC8 FANCC FANCM FEN1 GTF2H3 LIG3 LIG4 MDC1 MPG MRE11A PCNA POLB POLE2 POLR2A POLR2C POLR2F POLR2G POLR2J POLR2K PRKDC RAD23B REV3L RFC2 RFC3 RFC4 RPA1 RPA3 UBA52 XPA XRCC5 ZBTB32	-1.89105	0.001	0.00464928	ALKBH2 ALKBH3 APEX1 ATR BRIP1 CCNH CDK7 DDB1 DDB2 ERCC1 ERCC3 ERCC8 FANCF FANCG FEN1 GTF2H1 GTF2H3 GTF2H4 LIG1 LIG3 LIG4 MAD2L2 MBD4 MDC1 MPG NBN NTHL1 PCNA POLE POLR2A POLR2B POLR2C POLR2D POLR2E POLR2F POLR2G POLR2H POLR2I POLR2K PRKDC RAD23B REV1 RFC2 RFC3 RFC4 RFC5 RPA1 RPA2 RPA3 RPS27A SMUG1 TDG TDP1 TP53BP1 UBA52 UBE2T USP1 XAB2 XRCC1 XRCC4	-0.949906	0.554196	0.848258	ALKBH3 APEX1 BRIP1 C19orf40 CCNH CDK7 DDB1 ERCC2 ERCC3 ERCC6 FANCA FANCC FANCG FANCM GTF2H3 LIG1 MAD2L2 POLE POLR2C POLR2F POLR2G POLR2I POLR2K PRKDC RAD23B RAD51 RFC3 RFC5 RPA1 RPA2 RPA3 TCEA1 TDP1 TP53BP1 UBE2T XAB2 XRCC1 XRCC4	1
REACTOME_ASPARAGINE_N_LINKED_GLYCOSYLATION	FC specific	1.2904	0.0670498	0.638566	ALG12 ALG3 B4GALT1 B4GALT3 B4GALT5 DOLPP1 DPAGT1 GMPPA MGAT1 MGAT3 MGAT4A MGAT4B MGAT5 MLEC MOGS RFT1 SEC24C UGGT1	-1.88949	0.00237812	0.00466979	ALG1 ALG13 ALG14 ALG2 ALG5 ALG6 ALG8 ALG9 B4GALT4 B4GALT5 B4GALT6 CALR CANX DAD1 DDOST DOLK DPM1 DPM2 EDEM2 FUT8 GANAB GNPNAT1 MAN1A1 MAN1B1 MAN1C1 MGAT2 MGAT4B MOGS MPI PDIA3 PGM3 PMM1 PREB PRKCSH RFT1 RPN1 RPN2 SEC13 SEC23A SEC24C SEC24D SEC31A ST6GAL1 TUSC3	1.15193	0.186207	0.414365	B4GALT1 B4GALT2 B4GALT3 DPAGT1 GMPPA MANEA MGAT1 MGAT3 MGAT4A MGAT4B MGAT4C MGAT5 MLEC MOGS PREB RFT1 SEC24B SEC24C	1
REACTOME_VIRAL_MESSENGER_RNA_SYNTHESIS	FC specific	0.721879	0.857414	0.991767	GTF2F2 POLR2A POLR2C POLR2F POLR2G POLR2J POLR2K	-1.87817	0.001	0.00529803	GTF2F1 POLR2A POLR2B POLR2C POLR2E POLR2F POLR2G POLR2H POLR2I POLR2K	-0.921286	0.554717	0.877261	GTF2F1 GTF2F2 POLR2A POLR2C POLR2D POLR2E POLR2F POLR2G POLR2I POLR2K	1
REACTOME_RNA_POL_III_TRANSCRIPTION_TERMINATION	FC specific	-0.900533	0.618861	0.842841	POLR2K POLR3F POLR3GL	-1.8774	0.001	0.00530315	POLR1D POLR2E POLR2F POLR2H POLR2K POLR3A POLR3C POLR3F POLR3K SSB	-1.02067	0.415468	0.785272	POLR2F POLR2K POLR3A POLR3C POLR3F POLR3K SSB	1
BIOCARTA_AT1R_PATHWAY	FC specific	-1.24399	0.144654	0.452295	AGT ATF2 CALM1 EGFR MAP2K1 MAPK8 PAK1 PTK2 RAC1 RAF1	-1.86044	0.001	0.00645021	ATF2 CALM1 GRB2 JUN MAP2K1 MAP2K2 MAP2K4 MAPK1 MAPK8 MEF2D PRKCB PTK2B RAC1	0.725517	0.884354	0.940861	AGTR1 ATF2 CALM1 ELK1 MAP2K2 MAP2K4 MAPK8 PAK1 SRC	1
BIOCARTA_MPR_PATHWAY	FC specific	-1.06405	0.339703	0.671369	ACTR2 ARPC2 CCNB1 CDK1 GNAI1 PGR PRKACB PRKAR2B	-1.85829	0.001	0.00660669	ACTA1 ACTR2 ADCY1 ARPC1A ARPC2 ARPC3 ARPC4 ARPC5 CAP1 CCNB1 CDK1 GNAI1 GNAS GNB1 MAPK1 PIN1 PRKACB PRKAR1A PRKAR1B PRKAR2A PRKAR2B	-0.813461	0.75592	0.958001	ACTA1 ACTR2 ADCY1 ARPC1A ARPC3 CCNB1 CDC25C GNAI1 GNAS GNB1 MAPK1 MYT1 PIN1 PRKACB PRKAR1B SRC	1
REACTOME_RNA_POL_III_CHAIN_ELONGATION	FC specific	-0.939527	0.534791	0.801833	POLR2K POLR3F POLR3GL	-1.85606	0.001	0.00680262	POLR1C POLR1D POLR2E POLR2F POLR2H POLR2K POLR3A POLR3C POLR3F POLR3K	-0.844866	0.684397	0.930609	POLR2F POLR2K POLR3A POLR3C POLR3F POLR3K	1
BIOCARTA_CHREBP2_PATHWAY	FC specific	-1.14197	0.245059	0.576814	PPP2CA PRKAB1 PRKACA PRKACB PRKAR2B YWHAE YWHAH YWHAQ YWHAZ	-1.85599	0.001	0.00674448	ACACA FASN PPP2CA PPP2R1A PPP2R2C PPP2R2D PPP2R3A PPP2R5B PPP2R5D PPP2R5E PRKAA1 PRKAA2 PRKAB1 PRKACA PRKACB PRKAG1 PRKAG2 PRKAR1A PRKAR1B PRKAR2A PRKAR2B YWHAB YWHAE YWHAG YWHAH YWHAQ YWHAZ	-1.24092	0.159292	0.518977	FASN MLXIPL PKLR PPP2R1A PPP2R2B PPP2R2C PPP2R3A PPP2R4 PPP2R5B PPP2R5D PRKAA2 PRKAB1 PRKAB2 PRKACA PRKACB PRKAR1B YWHAB YWHAE YWHAG YWHAH YWHAZ	1
REACTOME_CELL_CYCLE	FC specific	-1.41823	0.00205761	0.289156	ACTR1A AKAP9 ANAPC10 ANAPC5 AURKB BIRC5 BUB1B BUB3 CCNA1 CCNA2 CCNB1 CCND2 CCNE2 CCNH CDC16 CDC23 CDC25A CDC27 CDC45 CDC6 CDCA8 CDK1 CDK2 CDK7 CDKN2C CENPH CENPK CENPQ CEP57 CEP72 CEP76 CETN2 CKAP5 CKS1B CLASP1 CLIP1 DBF4 DSN1 DYNC1I2 GINS1 HAUS2 HIST1H2BH HIST1H2BN HUS1 ITGB3BP KIF18A KIF2A KNTC1 LIN52 LIN54 LIN9 MAD2L1 MAPRE1 MAX MCM2 MCM3 MCM4 MCM6 MIS12 MIS18A MYBL2 NDC80 NEK2 NUF2 NUP107 OFD…	-1.85359	0.001	0.0068862	ACTR1A ANAPC10 ANAPC2 ANAPC7 BUB3 CCNA1 CCNB1 CCND2 CCNH CDC27 CDK7 CDKN1B CDKN2D CEP41 CEP57 CEP72 CEP76 CETN2 CHEK2 CKAP5 CKS1B CSNK1D CUL1 DCTN1 DCTN3 DSN1 FEN1 GINS1 GORASP1 H2AFZ HAUS2 KIF2A KNTC1 LIN37 LIN52 MAD1L1 MAD2L1 MCM2 MCM3 MCM4 MCM6 MIS12 MIS18A NDEL1 NEK2 NHP2 NSL1 NUDC NUP107 NUP133 NUP37 NUP43 NUP85 ORC2 ORC3 ORC5 ORC6 PAFAH1B1 PCNA POT1 PPP2CA PPP2R1A PPP2R5B PPP2R5D PPP2R5E PR…	-0.822107	0.963875	0.961884	ACTR1A ANAPC10 ANAPC2 ANAPC5 ANAPC7 BTRC BUB1 CCNB1 CCND2 CCNH CDC23 CDC25C CDC27 CDC45 CDC6 CDCA8 CDK7 CDKN2A CDKN2D CDT1 CENPH CENPI CENPT CEP41 CEP72 CEP76 CHEK2 CLASP1 CSNK1D DCTN2 DCTN3 DYRK1A E2F2 GINS1 GINS2 GINS4 HAUS2 HIST1H4I KIF23 KIF2B KIF2C LIG1 LIN52 LIN54 MCM2 MCM6 MCM8 MYBL2 NPM1 NUP107 NUP43 ORC1 ORC2 ORC3 ORC5 ORC6 PAFAH1B1 PKMYT1 POLA2 POT1 PPP2R1A PPP2R5B PPP2R5D PRIM1 PRKACA …	1
REACTOME_ENDOSOMAL_SORTING_COMPLEX_REQUIRED_FOR_TRANSPORT_ESCRT	FC specific	0.947596	0.561866	0.905736	CHMP7 SNF8 VPS37C	-1.85154	0.0028169	0.00701732	CHMP2A CHMP2B CHMP4B CHMP5 RPS27A STAM STAM2 TSG101 UBA52 VPS25 VPS28 VPS36 VPS37A VPS4B VTA1	0.804375	0.785068	0.882621	VPS37B	1
REACTOME_MEMBRANE_TRAFFICKING	FC specific	-1.035	0.369697	0.711619	AP3S1 ARFGAP1 CHMP5 CLTA CLTCL1 COPB1 GJA5 GJB2 GJB6 OCRL PICALM PIK3C2A RAB5C SEC23A SEC31A SH3GL2 SNAP23 SNX5 STAM STAM2 TBC1D8B TFRC TJP1 TPD52 TPD52L1 VAMP7 VPS25 VPS36 VPS37A VPS4B VTA1	-1.85111	0.001	0.00700774	AP1B1 AP1G1 AP1M1 AP1S1 AP1S2 AP2M1 AP4B1 ARCN1 ARFGAP1 CHMP2A CHMP2B CHMP4B CHMP5 CLTA CLTB COPB1 COPZ1 CPD DNASE2 DNM1 DTNBP1 GBF1 GNS IGF2R M6PR NAPA NECAP1 OCRL PICALM PREB RAB5C RPS27A SEC13 SEC23A SEC24C SEC24D SEC31A SH3GL2 SNX2 STAM STAM2 STX4 TBC1D8B TFRC TPD52 TSG101 UBA52 VAMP2 VAMP7 VAMP8 VPS25 VPS28 VPS36 VPS37A VPS4B VTA1 YIPF6	-0.974076	0.485114	0.838	AP1M2 ARCN1 ARFGAP1 CHMP2A CLTC CLTCL1 DAB2 DNM1 GBF1 GJB3 GJB4 GJD2 GJD4 OCRL PICALM RAB5C SEC31A SH3GL2 SNX2 SNX5 SRC STAM TBC1D8B TJP1 VAMP2 VAMP7 VPS37A VPS4B	1
KEGG_GLYCOSYLPHOSPHATIDYLINOSITOL_GPI_ANCHOR_BIOSYNTHESIS	FC specific	-1.04867	0.379032	0.690157	GPLD1 PIGC PIGN PIGP PIGX	-1.85054	0.00429185	0.00696598	DPM2 GPAA1 GPLD1 PIGB PIGC PIGF PIGG PIGH PIGK PIGN PIGO PIGP PIGQ PIGS PIGT PIGU PIGV PIGW PIGX PIGZ	-1.10311	0.326007	0.681893	PIGC PIGH PIGL PIGN PIGQ PIGS PIGW PIGX	1
REACTOME_GOLGI_ASSOCIATED_VESICLE_BIOGENESIS	FC specific	-0.982303	0.448485	0.765623	AP3S1 CLTA OCRL PICALM PIK3C2A RAB5C SH3GL2 SNX5 TBC1D8B TFRC TPD52 TPD52L1 VAMP7	-1.84961	0.001	0.00703713	AP1B1 AP1G1 AP1M1 AP1S1 AP1S2 AP4B1 CLTA CPD DTNBP1 IGF2R NAPA NECAP1 OCRL PICALM RAB5C SH3GL2 SNX2 TBC1D8B TFRC TPD52 VAMP2 VAMP7 VAMP8 YIPF6	-0.753479	0.894454	0.9963	AP1M2 AP3B1 CLTC DTNBP1 NECAP1 OCRL PICALM RAB5C SH3GL2 SNX2 SNX5 TBC1D8B TPD52 VAMP2 VAMP7	1
REACTOME_SIGNAL_TRANSDUCTION_BY_L1	FC specific	-1.31502	0.0968379	0.382371	AP2A1 CLTA CSNK2A1 CSNK2B EGFR ITGAV ITGB1 ITGB3 MAP2K1 MAP2K2 PAK1 RAC1 RPS6KA5 SH3GL2	-1.84821	0.00132626	0.00714686	AP2A1 AP2A2 AP2B1 AP2M1 AP2S1 CLTA CSNK2A1 CSNK2A2 CSNK2B ITGA9 MAP2K1 MAP2K2 MAPK1 RAC1 SH3GL2	0.963972	0.520455	0.688833	CSNK2A2 EGFR ITGA5 RPS6KA1 RPS6KA3	1
REACTOME_ACTIVATION_OF_CHAPERONE_GENES_BY_XBP1S	FC specific	1.03032	0.399225	0.831386	ACADVL C19orf10 CTDSP2 CUL7 CXXC1 EXTL3 HYOU1 PDIA6 PPP2R5B SRPRB TATDN2 ZBTB17	-1.84296	0.001	0.00764122	ARFGAP1 ATP6V0D1 C19orf10 CXXC1 DCTN1 DNAJB11 DNAJB9 GOSR2 GSK3A KLHDC3 LMNA PDIA6 PPP2R5B PREB SEC31A SHC1 SRPR SRPRB SSR1 TPP1 TSPYL2 WIPI1 XBP1 YIF1A	0.99337	0.46	0.640187	ACADVL ADD1 CTDSP2 CXXC1 DNAJC3 FKBP14 HDGF HYOU1 PDIA6 PREB TPP1 WIPI1 ZBTB17	1
BIOCARTA_CREB_PATHWAY	FC specific	-0.931263	0.547862	0.808065	CAMK2A CAMK2D CAMK2G PRKACB PRKAR2B RAC1	-1.84078	0.001	0.0077913	ADCY1 CAMK2A CAMK2D CAMK2G CREB1 GNAS GRB2 MAPK1 PIK3CA PRKACB PRKAR1A PRKAR1B PRKAR2A PRKCB RAC1	1.17893	0.223913	0.382239	CAMK2G MAPK14 PRKCA RPS6KA1 SOS1	1
REACTOME_RNA_POL_III_TRANSCRIPTION_INITIATION_FROM_TYPE_3_PROMOTER	FC specific	0.696704	0.922179	0.999651	POLR2K POLR3F POLR3GL	-1.82742	0.00277778	0.00877033	BRF2 POLR1D POLR2E POLR2F POLR2H POLR2K POLR3A POLR3C POLR3F POLR3K SNAPC3 SNAPC5 TBP	-0.765661	0.829982	0.98747	POLR2F POLR2K POLR3A POLR3C POLR3F POLR3K SNAPC2 SNAPC5 TBP	1
REACTOME_APOPTOSIS	FC specific	1.00116	0.42963	0.848337	APPL1 ARHGAP10 BAK1 BCAP31 BCL2 BMF CASP8 CASP9 CYCS DFFA DFFB DSG2 DSG3 DYNLL1 FADD GAS2 GZMB HIST1H1C PAK2 PMAIP1 PSMA2 PSMA4 PSMA7 PSMB2 PSMB5 PSMB6 PSMB7 PSMB8 PSMB9 PSMD2 PSMD3 PSMD4 PSME1 PSMF1 TNF TNFRSF1A TRADD TRAF2 UNC5B	-1.82656	0.001	0.00880788	APC BAX BCAP31 BCL2L1 BID CFLAR DAPK1 DIABLO DNM1L FNTA GAS2 HMGB1 HMGB2 KPNA1 KPNB1 LMNA MAGED1 MAPK8 MAPT NMT1 PPP3R1 PRKCD PSMA1 PSMA2 PSMA3 PSMA4 PSMA5 PSMA7 PSMB1 PSMB3 PSMB4 PSMB5 PSMB6 PSMB7 PSMC1 PSMC2 PSMC3 PSMC4 PSMC5 PSMC6 PSMD1 PSMD10 PSMD11 PSMD12 PSMD13 PSMD14 PSMD2 PSMD3 PSMD4 PSMD5 PSMD7 PSMD8 PSMD9 PSME4 SPTAN1 STK24 XIAP YWHAB	1.06793	0.297483	0.527105	ARHGAP10 BCL2 BIRC2 CASP3 CASP8 CASP9 CFLAR DFFA GZMB H1F0 HIST1H1C HIST1H1E PMAIP1 PSMB8 PSMB9 PSME1 TFDP1 TNFRSF10B TNFRSF1A TNFSF10 TRAF2	1
REACTOME_CREB_PHOSPHORYLATION_THROUGH_THE_ACTIVATION_OF_RAS	FC specific	-1.41564	0.0632653	0.286731	ACTN2 AKAP9 BRAF CALM1 CAMK2A CAMK2D CREB1 GRIN2C GRIN2D NEFL PDPK1 RAF1	-1.81861	0.00141844	0.00952473	ACTN2 BRAF CALM1 CAMK2A CAMK2D CREB1 GRIN1 GRIN2A MAPK1 NEFL RASGRF1 RASGRF2	0.878099	0.657658	0.814763	GRIN2B RAF1 RPS6KA1 RPS6KA3 RRAS	1
REACTOME_POST_TRANSLATIONAL_MODIFICATION_SYNTHESIS_OF_GPI_ANCHORED_PROTEINS	FC specific	-1.21769	0.188641	0.480526	DPM1 PIGN PIGP PIGX	-1.8169	0.00426136	0.00960568	DPM1 DPM2 GPAA1 PIGB PIGC PIGF PIGG PIGH PIGK PIGN PIGP PIGQ PIGS PIGT PIGU PIGV PIGW PIGX	-1.04107	0.403315	0.768155	DPM1 PIGC PIGH PIGL PIGN PIGQ PIGS PIGW PIGX	1
REACTOME_CA_DEPENDENT_EVENTS	FC specific	-1.15888	0.249493	0.555015	ADCY8 ADRBK1 CALM1 PRKACA PRKACB PRKAR2B	-1.8159	0.0056101	0.00957275	ADCY1 ADCY2 ADCY3 ADCY5 ADCY6 ADRBK1 CALM1 CAMK4 CREB1 MAPK1 PDE1A PDE1B PLA2G4A PRKACA PRKACB PRKAR1A PRKAR1B PRKAR2A PRKAR2B PRKCD PRKCG	-0.693694	0.898496	0.995811	ADCY1 ADCY2 ADCY3 ADCY5 ADRBK1 CALM1 MAPK1 PDE1A PDE1B PRKACA PRKACB PRKACG PRKAR1B PRKAR2B PRKCD PRKCG	1
REACTOME_RNA_POL_I_TRANSCRIPTION_TERMINATION	FC specific	0.960205	0.505051	0.895278	POLR2H TAF1C	-1.81502	0.00146199	0.00960237	CCNH CDK7 ERCC3 GTF2H3 GTF2H4 POLR1A POLR1C POLR1D POLR2H POLR2K TAF1A	-0.581238	0.966605	0.995207	CCNH CDK7 ERCC2 ERCC3 GTF2H3 POLR2K	1
REACTOME_PHASE1_FUNCTIONALIZATION_OF_COMPOUNDS	FC specific	0.732948	0.932039	0.98093	ACSS2 ADH1C ADH4 CYP11B1 CYP1A1 CYP1A2 CYP27A1 CYP2A13 CYP2C9 CYP2J2 CYP2W1 CYP4A11 CYP7B1 FMO1 PAOX POMC	2.01647	0.001	0.00888324	ACSS1 ACSS2 ADH1A ADH1B ADH1C ADH4 ADH6 ADH7 CYP11B1 CYP11B2 CYP17A1 CYP19A1 CYP1A1 CYP26A1 CYP2A13 CYP2B6 CYP2C18 CYP2C9 CYP2J2 CYP2S1 CYP2W1 CYP3A4 CYP3A43 CYP3A5 CYP4B1 CYP4F12 CYP4F2 CYP7A1 CYP7B1 CYP8B1 FMO1 FMO3 PAOX POMC PTGIS	-1.42531	0.030853	0.326369	ADH1A ADH1C ADH7 ALDH1A1 CYP17A1 CYP26A1 CYP2C9 CYP2D6 CYP3A4 CYP3A5 CYP4F11 CYP4F2 CYP8B1 FMO2 MAOA PTGIS SMOX	1
BIOCARTA_ERYTH_PATHWAY	FC specific	1.23899	0.213333	0.664698	CSF2 CSF3 EPO IL11 IL3 IL9	2.01735	0.001	0.00910847	CSF2 CSF3 IL11 IL1A IL3 IL9 TGFB3	-0.720998	0.845455	0.993653	FLT3 IGF1 IL11 IL1A	1
KEGG_MATURITY_ONSET_DIABETES_OF_THE_YOUNG	FC specific	1.22915	0.178499	0.681882	FOXA2 NEUROD1 NKX2-2 NKX6-1 ONECUT1 PDX1 SLC2A2	2.026	0.00332226	0.00857929	FOXA2 HES1 HNF1B HNF4A HNF4G IAPP INS MNX1 NEUROG3 NKX2-2 NKX6-1 NR5A2 ONECUT1 PAX4 PAX6 PDX1 SLC2A2	-1.2141	0.199269	0.555976	FOXA2 HNF4G IAPP MNX1 NEUROD1 PAX4 PDX1 PKLR	1
REACTOME_PEPTIDE_LIGAND_BINDING_RECEPTORS	FC specific	0.853759	0.841046	0.95503	BDKRB2 C3AR1 C5AR1 CCKBR CCL17 CCL19 CCL21 CCL22 CCL27 CCL4 CCL5 CCR10 CCR2 CCR4 CCR5 CCR7 CCR9 CXCL10 CXCL9 CXCR3 CXCR4 CXCR6 EDN1 EDN2 GAL GALR2 GAST GHSR HCRT INSL5 MC1R MC3R MLN NMBR NMUR1 NPB NPFF NPY2R OPRD1 OPRK1 OXTR PF4 PMCH PNOC POMC PPBP PROK1 PYY QRFPR RXFP2 RXFP3 SSTR4 SSTR5 TRHR UTS2R	2.03448	0.001	0.00854394	AGTR1 AGTR2 AVP AVPR1B BDKRB1 BDKRB2 BRS3 CCKAR CCL11 CCL16 CCL17 CCL20 CCL21 CCL22 CCL25 CCL27 CCL4 CCL5 CCL7 CCR2 CCR3 CCR4 CCR5 CCR6 CCR7 CXCL10 CXCL13 CXCL3 CXCL9 CXCR2 CXCR3 CXCR5 CXCR6 F2 F2RL1 F2RL2 F2RL3 FPR3 GALR1 GHRL GHSR HCRT HCRTR1 HCRTR2 INSL3 INSL5 KNG1 MC1R MC2R MC5R MLNR NPB NPBWR2 NPFF NPFFR1 NTS NTSR1 OPRD1 OPRM1 OXT POMC PPBP PPY PRLH PRLHR PYY QRFPR RLN3 RXFP2 RXFP3 SSTR5 TAC…	-1.2078	0.0994941	0.554261	AGTR1 BDKRB1 BRS3 CCKAR CCKBR CCL11 CCL21 CCL25 CCR8 CX3CR1 F2 F2RL2 GAL GHRL HCRTR1 HCRTR2 KISS1 KISS1R KNG1 MC4R MCHR2 MLNR NMU NMUR1 NMUR2 NPB NPBWR2 NPFFR2 NPY1R NTSR1 OPRM1 OXT PPY PRLH PROK1 PYY RLN3 RXFP3 SSTR1 SSTR2 SSTR3 SSTR4 TACR2 TRH UTS2	1
REACTOME_BILE_ACID_AND_BILE_SALT_METABOLISM	FC specific	0.97543	0.496945	0.865331	ACOT8 ALB CYP27A1 CYP7B1 SLC27A5 SLCO1A2	2.04177	0.001	0.00815155	ABCB11 ABCC3 ACOX2 AKR1C4 AKR1D1 ALB AMACR BAAT CYP7A1 CYP7B1 CYP8B1 HSD17B4 SLC10A1 SLC10A2 SLCO1A2 SLCO1B1 SLCO1B3	-1.41531	0.0682226	0.340845	AMACR BAAT CYP8B1 SLC10A2	1
NABA_ECM_REGULATORS	FC specific	1.22163	0.0643275	0.686761	ADAM11 ADAM19 ADAM33 ADAM8 ADAMTS12 ADAMTS16 ADAMTS3 ADAMTS7 ADAMTSL1 ADAMTSL2 ADAMTSL5 CELA1 CPN2 CST1 CST11 CSTB CTSA CTSB CTSG CTSS EGLN1 EGLN2 F13B F7 FAM20B FAM20C HPSE HTRA4 HYAL3 ITIH1 LOXL2 MEP1A MMP2 MMP25 PLG PLOD3 PRSS12 PRSS2 SERPINA9 SERPINB1 SERPINB6 SERPINF2 SERPINI1 SPAM1 ST14 TGM1 TGM4 TIMP2 TLL2	2.04603	0.001	0.00801523	A2ML1 ADAM11 ADAM18 ADAM2 ADAM20 ADAM21 ADAM32 ADAM33 ADAM7 ADAM8 ADAMDEC1 ADAMTS10 ADAMTS12 ADAMTS14 ADAMTS15 ADAMTS16 ADAMTS2 ADAMTS20 ADAMTS5 ADAMTS6 BMP1 CELA1 CELA2B CELA3A CELA3B CPAMD8 CPN2 CST1 CST11 CST2 CST3 CST4 CST5 CST8 CST9 CST9L CSTB CSTL1 CTSE CTSG CTSH CTSW EGLN3 F13B F2 F7 F9 HPSE2 HRG HTRA3 HTRA4 HYAL1 HYAL4 ITIH2 ITIH4 ITIH6 KAZALD1 KNG1 LOXL2 LOXL3 LOXL4 LPA MASP2 MEP1B MMP1 …	-1.23019	0.0645724	0.531593	ADAM18 ADAM21 ADAM23 ADAMTS2 ADAMTS20 BMP1 C17orf58 CST5 CST8 CSTL1 F2 HYAL3 ITIH2 ITIH4 KAZALD1 MASP2 MEP1B MMP11 MMP14 MMP15 MMP19 MMP20 MMP25 MMP26 MMP9 P4HA3 PI3 PLAU PRSS2 PRSS3 SERPINA4 SERPINB10 SERPINB11 SERPINB13 SERPINB5 SERPINB7 SERPINB8 SERPINB9 SERPINI1 SPAM1 SULF2 TGM5 TGM6	1
REACTOME_HDL_MEDIATED_LIPID_TRANSPORT	FC specific	1.27982	0.165067	0.654514	ABCG1 ALB AMN APOA1 APOE	2.06876	0.001	0.0068473	ABCA1 ALB AMN APOA1 BMP1 CETP CUBN LCAT	1.02608	0.40583	0.598728	A2M ABCA1 ABCG1 PLTP	1
REACTOME_AMINE_DERIVED_HORMONES	FC specific	1.01119	0.432485	0.844031	DIO2 DIO3 TH	2.1056	0.001	0.00482891	AANAT CGA DBH DIO1 DIO2 DIO3 IYD TPH1 TSHB	-0.73562	0.832692	0.997914	DBH TPH2 TPO	1
KEGG_ASTHMA	FC specific	0.898013	0.622744	0.911692	HLA-DOA HLA-DQA1 HLA-DQB1 IL3 IL4 IL5 IL9 MS4A2 PRG2 TNF	2.12275	0.001	0.00455677	CCL11 CD40LG EPX FCER1A HLA-DOB HLA-DQA1 HLA-DQB1 IL10 IL13 IL3 IL4 IL5 IL9 MS4A2 PRG2 TNF	1.15861	0.234513	0.40471	HLA-DMA HLA-DOA HLA-DPB1 HLA-DQB1 IL9	1
BIOCARTA_FIBRINOLYSIS_PATHWAY	FC specific	1.00041	0.447316	0.848231	FGA FGB PLG	2.14724	0.001	0.00372136	CPB2 F2 FGA FGB PLAU PLG SERPINB2	-1.06517	0.365989	0.746836	F2 FGB PLAU SERPINB2	1
REACTOME_DEFENSINS	FC specific	1.05375	0.372047	0.823024	CCR2 DEFA4 DEFA5 DEFB1 DEFB118 DEFB123 DEFB126 DEFB127 DEFB129 DEFB132 PRSS2	2.17697	0.001	0.00295346	ART1 CCR2 CCR6 DEFA6 DEFB118 DEFB119 DEFB121 DEFB124 DEFB125 DEFB126 DEFB127 DEFB129 DEFB132	-1.4787	0.0408163	0.27021	ART1 DEFA5 DEFB118 DEFB119 DEFB121 DEFB123 DEFB124 DEFB126 DEFB127 DEFB129 PRSS2	1
REACTOME_GAP_JUNCTION_ASSEMBLY	FC specific	1.0388	0.397119	0.822542	GJA4 GJA8 GJB1 GJC2 GJD2 GJD4	2.18189	0.001	0.00293956	GJA1 GJA10 GJA3 GJA5 GJA8 GJB1 GJB3 GJB4 GJB5 GJB6 GJC2 GJD2 GJD4	-0.996054	0.478743	0.818031	GJB3 GJB4 GJD2 GJD4	1
REACTOME_GPCR_LIGAND_BINDING	FC specific	0.889333	0.850095	0.920941	ADORA1 ADRA2B ADRB3 C3AR1 CCKBR CCL17 CCL4 CCL5 CCR2 CCR4 CCR5 CCR7 CXCL10 CXCR6 DHH EDN1 EDN2 FSHB FZD2 FZD4 FZD9 GALR2 GHRH GNG7 GNGT2 GNRH1 GPBAR1 GPR132 GPR17 GPR18 GPR68 GRM3 GRM4 HCRT HRH2 HTR1A HTR5A HTR7 INSL5 NMUR1 NPB NPFF NPY2R OPN3 OPRD1 OPRK1 OXTR P2RY2 PNOC PROK1 PTCH1 PTGER2 PTGER4 PTH1R RHO RXFP3 S1PR2 S1PR4 SCT SCTR SSTR4 TAAR5 TBXA2R VIPR2 WNT4 WNT7A WNT8B WNT9B	2.18442	0.001	0.00305683	ADCYAP1R1 ADM2 ADRA1A ADRA2B ADRB2 ADRB3 AGTR1 AGTR2 AVP AVPR1B BDKRB1 BDKRB2 BRS3 CALCA CASR CCKAR CCL11 CCL16 CCL17 CCL20 CCL21 CCL22 CCL25 CCL27 CCL4 CCL5 CCL7 CCR2 CCR3 CCR4 CCR5 CCR6 CCR7 CHRM2 CHRM5 CNR2 CRHR2 CXCL10 CXCL13 CXCL9 CXCR2 CXCR3 CXCR5 CXCR6 CYSLTR2 DHH DRD5 EMR1 EMR3 F2 F2RL1 F2RL2 F2RL3 FPR3 FSHB FSHR FZD4 FZD7 FZD9 GALR1 GHRHR GHRL GHSR GIPR GLP1R GLP2R GNGT1 GNRH1 GNRHR GPBA…	-1.4084	0.001	0.344966	ADCYAP1 ADM ADM2 ADRA1A ADRA1B ADRA2A ADRA2B ADRB3 AGTR1 BDKRB1 BRS3 CALCA CALCB CCKAR CCKBR CCL11 CCL21 CCL25 CCL7 CCR4 CCR8 CHRM2 CHRM3 CNR2 CRH CX3CR1 DRD3 EMR1 EMR3 F2 F2RL2 GABBR2 GAL GALR3 GCG GHRH GHRHR GHRL GLP2R GNB5 GNG13 GNG3 GPBAR1 GPR68 GPRC6A GRM1 GRM4 GRM6 GRM8 HCRTR1 HCRTR2 HRH2 HTR1B HTR1D HTR1F HTR2A HTR2B HTR5A IAPP IHH KISS1 KISS1R KNG1 LTB4R2 MC4R MCHR2 MLNR MTNR1B NMU NMUR1 …	1
KEGG_STEROID_HORMONE_BIOSYNTHESIS	FC specific	0.905144	0.653021	0.921654	CYP11B1 CYP1A1 CYP7B1 HSD11B2 HSD17B1 HSD3B1 SRD5A2 SULT1E1 UGT2B28	2.2064	0.001	0.00283532	AKR1C4 AKR1D1 CYP11B2 CYP17A1 CYP19A1 CYP3A4 CYP3A43 CYP3A5 HSD17B1 HSD17B2 HSD3B1 HSD3B2 SRD5A2 SULT1E1 SULT2B1 UGT1A1 UGT1A6 UGT2B15 UGT2B17	-1.15538	0.233929	0.600378	CYP17A1 CYP3A4 CYP3A5 HSD17B2 HSD17B8 HSD3B2 SRD5A1 SRD5A3 UGT1A1	1
BIOCARTA_INFLAM_PATHWAY	FC specific	1.52941	0.0314342	0.332181	CSF1 CSF2 CSF3 IL12B IL15 IL3 IL4 IL5 LTA	2.24214	0.001	0.0019746	CSF1 CSF2 CSF3 IFNB1 IL10 IL11 IL13 IL1A IL2 IL3 IL4 IL5 IL7 LTA TGFB3 TNF	0.972966	0.477578	0.676251	CD4 CSF1 CSF2 HLA-DRA IFNG IL15 IL4 IL7 TGFB2	1
BIOCARTA_DC_PATHWAY	FC specific	1.58334	0.019802	0.330528	CD2 CSF2 IL12B IL3 IL4 IL5	2.26712	0.001	0.00179934	ANPEP CD2 CD33 CD40 CD5 CD7 CSF2 IFNB1 IL10 IL12A IL12B IL13 IL3 IL4 IL5 ITGAX TLR9	0.85246	0.657658	0.84012	CD2 CSF2 IFNG IL4 ITGAX TLR2 TLR4 TLR7 TLR9	1
REACTOME_CLASS_A1_RHODOPSIN_LIKE_RECEPTORS	FC specific	1.03887	0.358824	0.82501	ADORA1 ADRA2B ADRB1 ADRB3 C3AR1 CCKBR CCL17 CCL19 CCL22 CCL4 CCL5 CCR10 CCR2 CCR4 CCR5 CCR7 CCR9 CXCL10 CXCL9 CXCR3 CXCR4 CXCR6 DRD1 DRD5 EDN1 EDN2 FSHB GALR2 GAST GNRH1 GPBAR1 GPR132 GPR17 GPR18 GPR68 HCRT HRH1 HRH2 HTR1A HTR5A HTR7 INSL5 LHCGR LTB4R2 MC1R MC3R NMBR NMUR1 NPB NPFF NPY2R OPN3 OPRD1 OPRK1 OXTR P2RY10 P2RY2 PF4 PMCH PNOC POMC PPBP PROK1 PTAFR PTGER2 PTGER4 QRFPR RHO RXFP2 RXFP3 S1P…	2.2956	0.001	0.00159487	ADRA1A ADRA2B ADRB2 ADRB3 AGTR1 AGTR2 AVP AVPR1B BDKRB1 BDKRB2 BRS3 CCKAR CCL11 CCL16 CCL17 CCL20 CCL21 CCL22 CCL25 CCL27 CCL4 CCL5 CCL7 CCR2 CCR3 CCR4 CCR5 CCR6 CCR7 CCR8 CCR9 CGA CHRM2 CHRM5 CNR2 CXCL10 CXCL13 CXCL3 CXCL9 CXCR2 CXCR3 CXCR5 CXCR6 CYSLTR1 CYSLTR2 DRD3 DRD5 F2 F2RL1 F2RL2 F2RL3 FPR3 FSHB FSHR GALR1 GAST GHRL GHSR GNRH1 GNRHR GPBAR1 GPR17 GPR18 GPR4 GRP GRPR HCAR3 HCRT HCRTR1 HCRTR…	-1.37731	0.00662252	0.385428	ADRA1A ADRA1B ADRA2A ADRA2B ADRB3 AGTR1 BDKRB1 BRS3 CCKAR CCKBR CCL11 CCL21 CCL25 CCR8 CHRM2 CNR2 CX3CR1 DRD3 F2 F2RL2 GAL GHRL GPR68 HCRTR1 HCRTR2 HRH2 HTR1B HTR1D HTR1F HTR2A HTR2B HTR5A KISS1 KISS1R KNG1 LTB4R2 MC4R MCHR2 MLNR MTNR1B NMU NMUR1 NMUR2 NPB NPBWR2 NPFFR2 NPY1R NTSR1 OPN1SW OPN4 OPN5 OPRM1 OXER1 OXT P2RY13 P2RY2 P2RY4 PPY PRLH PROK1 PTGER3 PYY RGR RHO RLN3 RXFP3 S1PR2 SSTR1 SSTR2 S…	1
BIOCARTA_CYTOKINE_PATHWAY	FC specific	1.16533	0.250497	0.715049	IL12B IL15 IL3 IL4 IL5 IL9 LTA TNF	2.30957	0.001	0.0015358	IFNB1 IL10 IL12A IL12B IL13 IL16 IL17A IL1A IL2 IL3 IL4 IL5 IL6 IL9 LTA TNF	-0.688871	0.888124	0.993992	IFNA1 IFNB1 IL12A IL12B IL13 IL1A IL2 IL5 LTA TNF	1
KEGG_HEMATOPOIETIC_CELL_LINEAGE	FC specific	1.08334	0.2749	0.80228	CD1D CD2 CD22 CD3D CD3E CD3G CD7 CD8A CD9 CSF1 CSF2 CSF3 EPO GP9 IL11 IL1R2 IL3 IL3RA IL4 IL5 IL7R ITGA2B ITGA4 THPO TNF	2.4079	0.001	0.00106325	ANPEP CD19 CD1A CD1B CD1C CD1D CD1E CD2 CD22 CD33 CD3D CD3E CD3G CD5 CD7 CD8A CR1 CR2 CSF1 CSF2 CSF3 DNTT EPOR FLT3 GP5 GP9 GYPA IL11 IL1A IL1R2 IL3 IL3RA IL4 IL5 IL5RA IL7 IL7R IL9R ITGA1 ITGA5 MS4A1 TNF	1.00625	0.466507	0.621269	CD2 CD36 CD37 CD3D CD3G CD4 CD9 CR1 CR2 CSF1 CSF1R CSF2 CSF3R FCGR1A HLA-DRA IL2RA IL4 IL4R IL6R IL7 IL7R ITGA4 ITGA5 ITGA6 ITGAM	1
REACTOME_BETA_DEFENSINS	FC specific	0.953802	0.523232	0.898742	CCR2 DEFB1 DEFB118 DEFB123 DEFB126 DEFB127 DEFB129 DEFB132	2.44591	0.001	0.000425298	CCR2 CCR6 DEFB118 DEFB119 DEFB121 DEFB124 DEFB125 DEFB126 DEFB127 DEFB129 DEFB132	-1.28724	0.161765	0.468932	DEFB118 DEFB119 DEFB121 DEFB123 DEFB124 DEFB126 DEFB127 DEFB129	1
NABA_MATRISOME_ASSOCIATED	FC specific	1.15829	0.0479705	0.714281	ADAM11 ADAM19 ADAM33 ADAM8 ADAMDEC1 ADAMTS12 ADAMTS16 ADAMTS3 ADAMTS7 ADAMTSL1 ADAMTSL2 ADAMTSL5 ANGPTL7 ANXA13 ANXA9 AREG ARTN BDNF BMP8B C1QTNF7 CBLN1 CCL1 CCL17 CCL18 CCL19 CCL23 CCL26 CCL4 CCL5 CCL8 CD209 CELA1 CELA3A CFC1 CFC1B CLEC10A CLEC14A CLEC1B CLEC4G CLEC4M CLEC5A CPN2 CRNN CSF1 CSF2 CSF3 CSH1 CSPG4 CST1 CST11 CST2 CSTB CTSA CTSB CTSD CTSE CTSF CTSG CTSH CTSS CXCL10 CXCL9 DHH EGFL6 EG…	2.49523	0.001	0	A2ML1 ADAM11 ADAM18 ADAM2 ADAM20 ADAM21 ADAM32 ADAM33 ADAM7 ADAM8 ADAMDEC1 ADAMTS10 ADAMTS12 ADAMTS14 ADAMTS15 ADAMTS16 ADAMTS2 ADAMTS20 ADAMTS5 ADAMTS6 ANGPTL1 ANGPTL3 ANGPTL7 ANXA10 ANXA13 ANXA9 ARTN BMP1 BMP10 BMP15 BMP3 BMP8A C1QTNF2 C1QTNF6 C1QTNF7 CBLN3 CCBE1 CCL1 CCL11 CCL13 CCL16 CCL17 CCL18 CCL20 CCL21 CCL22 CCL24 CCL25 CCL26 CCL27 CCL4 CCL5 CCL7 CCL8 CD209 CELA1 CELA2B CELA3A CELA3B CFC…	-1.27772	0.0015625	0.475737	ADAM18 ADAM21 ADAM23 ADAMTS2 ADAMTS20 ADAMTS4 ANGPT4 ANGPTL7 ANXA10 ANXA13 ANXA7 BMP1 BMP4 BMP8A C17orf58 C1QTNF3 C1QTNF6 C1QTNF7 CBLN3 CCL11 CCL21 CCL25 CD209 CHRD CHRDL2 CLCF1 CLEC3A CLEC4F COLEC11 CRHBP CSHL1 CST5 CST8 CSTL1 CTF1 EGFL6 F2 FGF16 FGF18 FGF19 FGF20 FGF22 FGF4 FGF5 FGF6 FGF9 FGFBP1 FGFBP2 FST GDF2 GDNF GH1 HYAL3 IFNA14 IFNA21 IFNA5 IHH IL12A IL17C IL19 IL1A IL1B IL20 IL23A IL36B I…	1
NABA_SECRETED_FACTORS	FC specific	1.04555	0.310536	0.82186	ANGPTL7 AREG ARTN BDNF BMP8B CBLN1 CCL1 CCL17 CCL18 CCL19 CCL23 CCL26 CCL4 CCL5 CCL8 CFC1 CFC1B CRNN CSF1 CSF2 CSF3 CSH1 CXCL10 CXCL9 DHH EGFL6 EPO FGF16 FGF17 FGF23 FGF3 FGF7 HGF HGFAC IFNA2 IFNK IL12B IL15 IL20 IL3 IL34 IL36RN IL4 IL5 IL9 INHBE INSL5 ISM2 LTA LTB MEGF8 NTF3 PF4 PSPN S100A14 S100A4 S100A5 S100A7A S100B SCUBE3 THPO TNF TNFSF13 TNFSF13B TNFSF14 TNFSF8 WFIKKN1 WNT4 WNT5B WNT7A WNT8…	2.62606	0.001	0	ANGPTL1 ANGPTL3 ANGPTL7 ARTN BMP10 BMP15 BMP3 BMP8A CBLN3 CCBE1 CCL1 CCL11 CCL13 CCL16 CCL17 CCL18 CCL20 CCL21 CCL22 CCL25 CCL26 CCL27 CCL4 CCL5 CCL7 CCL8 CFC1B CHRDL2 CNTF CRLF1 CRNN CSF1 CSF2 CSF3 CSHL1 CTF1 CXCL10 CXCL13 CXCL3 CXCL8 CXCL9 DHH EDA EGFL6 EREG FASLG FGF11 FGF16 FGF18 FGF2 FGF22 FGF3 FGF5 FGF7 FGFBP1 FLG FLG2 FST GDF11 GDF2 GDF5 GDF9 GDNF GH2 HCFC1 IFNA2 IFNA4 IFNB1 IHH IL10 IL11 …	-1.31171	0.0216667	0.434291	ANGPT4 ANGPTL4 ANGPTL6 ANGPTL7 BMP15 BMP4 BMP8A CBLN3 CCL11 CCL13 CCL21 CCL25 CCL26 CCL7 CFC1 CHRD CHRDL2 CLCF1 CRHBP CSHL1 CTF1 EGFL6 EGFL7 FGF1 FGF10 FGF12 FGF13 FGF16 FGF18 FGF19 FGF20 FGF22 FGF23 FGF4 FGF5 FGF6 FGF9 FGFBP1 FGFBP2 FST FSTL3 GDF15 GDF2 GDNF GH1 GH2 HGFAC IFNA1 IFNA14 IFNA17 IFNA21 IFNA5 IFNB1 IFNW1 IGF1 IHH IL11 IL12A IL13 IL17C IL19 IL1A IL1B IL20 IL23A IL36B IL36G IL37 IL5 IN…	1
REACTOME_INTERFERON_ALPHA_BETA_SIGNALING		2.08067	0.001	0.0112325	ADAR GBP2 HLA-A HLA-B HLA-C HLA-F HLA-G IFI27 IFI35 IFIT1 IFIT2 IFIT3 IFNA2 IFNAR1 IFNAR2 IRF1 IRF3 IRF7 ISG15 ISG20 MX1 MX2 OAS1 OASL PSMB8 RNASEL STAT1 STAT2 TYK2 XAF1	0.616703	0.989247	0.994426	ADAR EGR1 GBP2 HLA-A HLA-B HLA-C HLA-F IFI27 IFI35 IFI6 IFIT1 IFIT2 IFIT3 IFITM1 IFITM2 IFITM3 IFNA1 IFNA10 IFNA14 IFNA16 IFNA17 IFNA2 IFNA21 IFNA4 IFNA5 IFNA7 IFNA8 IFNAR1 IFNAR2 IFNB1 IP6K2 IRF1 IRF2 IRF4 IRF5 IRF6 IRF7 IRF8 IRF9 ISG15 ISG20 MX1 MX2 OAS1 OAS2 OAS3 OASL PSMB8 PTPN1 PTPN6 RNASEL SOCS1 SOCS3 STAT1 STAT2 TYK2 USP18 XAF1	2.66872	0.001	0	ADAR GBP2 HLA-A HLA-B HLA-C HLA-F HLA-G IFI27 IFI35 IFI6 IFIT1 IFIT2 IFIT3 IFITM1 IFITM3 IFNAR1 IFNAR2 IRF1 IRF2 IRF7 IRF9 ISG15 MX1 MX2 OAS1 OAS2 OAS3 OASL PSMB8 PTPN1 SOCS1 STAT1 STAT2 USP18 XAF1	1
REACTOME_TCA_CYCLE_AND_RESPIRATORY_ELECTRON_TRANSPORT		-2.12689	0.001	0.0117337	ADHFE1 ATP5A1 ATP5B ATP5C1 ATP5J ATP5O BSG COX1 COX2 COX5B COX6C COX7A2L COX7B COX8A CS DLAT DLD ETFA FH IDH3A L2HGDH LDHA LDHB ND2 ND4 ND6 NDUFA12 NDUFA4 NDUFA5 NDUFB1 NDUFB10 NDUFB5 NDUFB9 NDUFC1 PDK1 PDK3 PDP2 SDHC SLC16A1 SUCLG1 SUCLG2 UQCRC1 UQCRC2	-2.32646	0.001	3.15427e-05	ACO2 ATP5A1 ATP5B ATP5D ATP5G1 ATP5H ATP5J ATP5L ATP5O BSG COX6B1 COX6C COX7A2L COX7B COX8A CS CYC1 DLAT DLD FH IDH2 IDH3A IDH3B IDH3G L2HGDH LDHA LDHB MDH2 NDUFA1 NDUFA10 NDUFA11 NDUFA12 NDUFA13 NDUFA4 NDUFA5 NDUFA6 NDUFA7 NDUFA8 NDUFA9 NDUFAB1 NDUFB10 NDUFB2 NDUFB5 NDUFB9 NDUFS2 NDUFS3 NDUFS6 NDUFS7 NDUFV1 NDUFV2 OGDH PDHB PDHX PDK1 PDK3 SDHA SDHB SDHC SUCLA2 UQCRB UQCRC1 UQCRC2 UQCRFS1 UQCRQ	-1.61661	0.001	0.187891	ACO2 ADHFE1 ATP5A1 ATP5B ATP5D ATP5F1 ATP5J ATP5O BSG COX5A COX5B COX6C COX7B CS D2HGDH DLAT DLD ETFA FH IDH2 IDH3A IDH3B IDH3G L2HGDH LDHA NDUFA10 NDUFA11 NDUFA2 NDUFA3 NDUFA4 NDUFA5 NDUFA7 NDUFAB1 NDUFB10 NDUFB5 NDUFB9 NDUFC1 NDUFS1 NDUFS2 NDUFV1 NDUFV2 NDUFV3 OGDH PDHX PDK1 PDK2 PDK3 SDHB SDHC SLC16A1 SLC16A8 SUCLA2 UCP2 UQCRC1 UQCRC2	1
REACTOME_PYRUVATE_METABOLISM_AND_CITRIC_ACID_TCA_CYCLE		-2.08754	0.001	0.0141782	ACO2 ADHFE1 BSG CS D2HGDH DLAT DLD FH IDH2 IDH3A IDH3B L2HGDH LDHA LDHB OGDH PDHB PDK1 PDK2 PDK3 PDP2 SDHA SDHC SLC16A1 SLC16A8 SUCLA2 SUCLG1 SUCLG2	-2.27022	0.001	4.88912e-05	ACO2 BSG CS DLAT DLD FH IDH2 IDH3A IDH3B IDH3G L2HGDH LDHA LDHB MDH2 OGDH PDHB PDHX PDK1 PDK3 SDHA SDHB SDHC SUCLA2	-1.90019	0.001	0.0549152	ACO2 ADHFE1 BSG CS D2HGDH DLAT DLD FH IDH2 IDH3A IDH3B IDH3G L2HGDH LDHA OGDH PDHX PDK1 PDK2 PDK3 SDHB SDHC SDHD SLC16A1 SLC16A8 SUCLA2	1
REACTOME_GLYCOLYSIS		-2.04541	0.001	0.0159708	ALDOC ENO1 ENO2 GAPDH GPI PFKFB2 PFKM PGAM1 PGK1 PPP2CA TPI1	-1.86656	0.00134953	0.00602409	ALDOA ENO1 ENO2 GAPDH GPI PFKM PFKP PGAM1 PGK1 PPP2CA PPP2R1A PPP2R5D TPI1	-0.931826	0.580702	0.869427	ALDOA ALDOC ENO1 ENO2 GAPDH GAPDHS GPI PFKFB1 PGAM1 PGK1 PKLR PPP2CA PPP2R1A PPP2R5D	1
PID_CD8_TCR_PATHWAY		1.9795	0.001	0.0237414	B2M CARD11 CBL CD3D CD3E CD3G CD80 CD8A CSK FYN GRAP2 HLA-A HRAS IKBKB LAT LCK MAP3K8 ORAI1 PLCG1 PRF1 PRKCA PRKCE RAP1A RASGRP1 SOS1 TRPV6 VAV1 ZAP70	0.942274	0.566038	0.718571	B2M CARD11 CBL CD3D CD3E CD3G CD80 CD8A CSK FYN MAP3K14 PLCG1 PRF1 SOS1	2.26213	0.001	0.000431686	B2M CBL CD28 CD3D CD3G CD86 CSK FYN HLA-A IKBKB LCK LCP2 MALT1 MAP3K8 ORAI1 PAG1 PLCG1 PRF1 PRKCA PTPN6 PTPRC RAP1A RASSF5 SOS1 VAV1	1
REACTOME_TRAF3_DEPENDENT_IRF_ACTIVATION_PATHWAY		1.93877	0.001	0.0289321	CREBBP IFIH1 IRF3 IRF7 TRAF3 TRIM25	0.645625	0.931953	0.988654	CREBBP DDX58 EP300 IFIH1 IFNB1 IKBKE IRF3 IRF7 MAVS RNF135 SIKE1 TBK1 TRAF3 TRIM25	2.07951	0.001	0.00418403	CREBBP DDX58 EP300 IFIH1 IRF7 RNF135 TRAF3 TRIM25	1
REACTOME_NEGATIVE_REGULATORS_OF_RIG_I_MDA5_SIGNALING		1.98284	0.001	0.030634	ATG12 CYLD HERC5 IFIH1 IRF3 ISG15 NLRC5 NLRX1 TNFAIP3 TRAF3 TRIM25 UBE2L6	-1.49587	0.0398352	0.0942964	ATG5 CYLD IRF3 OTUD5 PIN1 RPS27A TAX1BP1 UBA52 UBE2D1 UBE2D2 UBE2K	2.14031	0.001	0.00233111	DDX58 HERC5 IFIH1 ISG15 NLRC5 NLRX1 RNF135 TNFAIP3 TRAF3 TRIM25 UBE2L6	1
REACTOME_SRP_DEPENDENT_COTRANSLATIONAL_PROTEIN_TARGETING_TO_MEMBRANE		-1.85977	0.001	0.0406488	FAU RPL10A RPL11 RPL14 RPL15 RPL27A RPL30 RPL35 RPL37A RPL38 RPL41 RPLP0 RPS10 RPS12 RPS14 RPS18 RPS23 RPS28 RPS5 RPS7 SEC11A SPCS1 SPCS2 SRP72 SRP9 SSR3	-1.82567	0.001	0.00880041	DDOST FAU RPL10A RPL11 RPL15 RPL19 RPL22 RPL24 RPL26L1 RPL27 RPL29 RPL3 RPL34 RPL35 RPL36 RPL37 RPL39 RPL41 RPL6 RPL8 RPL9 RPLP0 RPN1 RPN2 RPS12 RPS14 RPS16 RPS18 RPS23 RPS24 RPS25 RPS27A RPS3 RPS4Y1 RPS7 SEC11A SEC61A2 SEC61G SPCS1 SPCS2 SPCS3 SRP14 SRP19 SRP54 SRP68 SRP72 SRP9 SRPR SRPRB SSR1 SSR2 SSR3 SSR4 TRAM1 UBA52	-1.24523	0.115789	0.517031	FAM153A RPL10A RPL11 RPL14 RPL19 RPL22 RPL26L1 RPL27 RPL27A RPL30 RPL35 RPL36 RPL37 RPL38 RPL39 RPL41 RPL6 RPL7 RPL9 RPLP0 RPLP1 RPLP2 RPN1 RPS10 RPS12 RPS15 RPS18 RPS23 RPS25 RPS7 RPS8 RPS9 SEC61A2 SEC61G SPCS1 SRP19 SRP68 SRP72 SRP9 SRPR SRPRB SSR3	1
REACTOME_G2_M_CHECKPOINTS		-1.90277	0.001	0.043268	CCNB1 CDC45 CDC6 CDK1 CDK2 DBF4 HUS1 MCM2 MCM3 MCM4 MCM6 ORC2 ORC6 RFC3 RPA3 WEE1	-1.81686	0.00130548	0.00954984	ATR CCNB1 CDC6 CDK1 CHEK2 DBF4 HUS1 MCM2 MCM3 MCM4 MCM5 MCM6 ORC2 ORC3 ORC4 ORC5 ORC6 RAD1 RAD17 RAD9A RFC2 RFC3 RFC4 RFC5 RPA1 RPA2 RPA3	-1.41398	0.0375671	0.340127	CCNB1 CDC25C CDC45 CDC6 CHEK2 MCM2 MCM3 MCM4 MCM6 MCM8 ORC1 ORC2 ORC3 ORC5 ORC6 RAD1 RAD17 RFC3 RFC5 RPA1 RPA2 RPA3	1
BIOCARTA_NKT_PATHWAY		1.57054	0.0131332	0.336128	CCL4 CCR2 CCR4 CCR5 CCR7 CSF2 IFNGR2 IL12B IL12RB2 IL4 IL5	2.11918	0.001	0.00454296	CCL4 CCR2 CCR3 CCR4 CCR5 CCR7 CD40LG CSF2 CXCR3 IFNGR1 IL12A IL12B IL12RB1 IL18R1 IL2 IL4 IL5 TGFB3	1.76359	0.00444444	0.0375099	CCL4 CCR1 CCR2 CCR5 CD28 CD4 CSF2 CXCR4 IFNG IFNGR1 IFNGR2 IL12RB1 IL4 IL4R TGFB2	1
REACTOME_ER_PHAGOSOME_PATHWAY		1.4663	0.0280899	0.392967	B2M HLA-A HLA-B HLA-C HLA-F HLA-G PSMA2 PSMA4 PSMA7 PSMB2 PSMB5 PSMB6 PSMB8 PSMB9 PSMD2 PSMD3 PSME1 PSMF1 SEC61A1 SEC61B TAP1	-2.31296	0.001	2.71618e-05	PDIA3 PSMA1 PSMA3 PSMA4 PSMA5 PSMA7 PSMB1 PSMB3 PSMB5 PSMB6 PSMB7 PSMC1 PSMC2 PSMC3 PSMC4 PSMC5 PSMC6 PSMD1 PSMD10 PSMD11 PSMD12 PSMD13 PSMD14 PSMD2 PSMD3 PSMD4 PSMD7 PSMD8 PSME4 SEC61A2 SEC61G	1.79743	0.00213675	0.0327002	B2M HLA-A HLA-B HLA-C HLA-F HLA-G PSMB8 PSMB9 PSME1 SEC61A1 TAP1	1
REACTOME_ANTIGEN_PROCESSING_CROSS_PRESENTATION		1.43728	0.03125	0.42522	B2M CTSS HLA-A HLA-B HLA-C HLA-F HLA-G ITGB5 MRC1 NCF2 PSMA2 PSMA4 PSMA7 PSMB2 PSMB5 PSMB6 PSMB8 PSMB9 PSMD2 PSMD3 PSME1 PSMF1 SEC61A1 SEC61B TAP1	-2.18842	0.001	0.000159645	LNPEP PDIA3 PSMA1 PSMA3 PSMA4 PSMA5 PSMA7 PSMB1 PSMB3 PSMB5 PSMB6 PSMB7 PSMC1 PSMC2 PSMC3 PSMC4 PSMC5 PSMC6 PSMD1 PSMD10 PSMD11 PSMD12 PSMD13 PSMD14 PSMD2 PSMD3 PSMD4 PSMD7 PSMD8 PSME4 SEC61A2 SEC61G	1.77903	0.001	0.0339666	B2M CD36 CTSS FCGR1A HLA-A HLA-B HLA-C HLA-F HLA-G ITGB5 MRC1 MRC2 NCF2 PSMB8 PSMB9 PSME1 SEC61A1 TAP1	1
KEGG_ALLOGRAFT_REJECTION		1.24802	0.143123	0.667865	CD80 GZMB HLA-A HLA-B HLA-C HLA-DQB1 HLA-F HLA-G IL12B IL4 IL5 PRF1 TNF	1.81626	0.001	0.0310795	CD40LG CD80 FASLG GZMB HLA-DOB HLA-DQA1 HLA-DQB1 IL2 IL4 PRF1	2.31886	0.001	0.000431686	CD28 CD86 GZMB HLA-A HLA-B HLA-C HLA-DMA HLA-DOA HLA-DPB1 HLA-DQB1 HLA-E HLA-F HLA-G PRF1	1
KEGG_GRAFT_VERSUS_HOST_DISEASE		1.04714	0.39243	0.822106	CD80 GZMB HLA-A HLA-B HLA-C HLA-DOA HLA-DQA1 HLA-DQB1 HLA-F HLA-G IL1B KIR2DL2 KIR2DL5A KIR3DL1 PRF1 TNF	1.84917	0.001	0.0283935	CD80 FASLG GZMB HLA-DOB HLA-DQA1 HLA-DQB1 IL1A IL2 KIR2DL1 KIR2DL2 KIR2DL3 KIR2DL5A KIR3DL1 KLRD1 PRF1 TNF	2.00154	0.001	0.00717263	CD28 CD86 GZMB HLA-A HLA-B HLA-C HLA-DMA HLA-DOA HLA-DPB1 HLA-DQB1 HLA-E HLA-F HLA-G PRF1	1
REACTOME_NOTCH_HLH_TRANSCRIPTION_PATHWAY		0.971465	0.49	0.872702	CREBBP KAT2A MAML1	1.73115	0.0175953	0.0477088	KAT2B MAML1 MAML2 NOTCH2 NOTCH3 RBPJ	2.07723	0.001	0.00362616	CREBBP KAT2A KAT2B MAML1 MAML2 MAML3 NOTCH2 NOTCH3 RBPJ	1
REACTOME_APC_CDC20_MEDIATED_DEGRADATION_OF_NEK2A		-1.78978	0.00595238	0.0596907	ANAPC10 ANAPC5 BUB1B BUB3 CDC16 CDC23 CDC27 MAD2L1 NEK2 UBE2C UBE2E1	-1.86517	0.00275482	0.00609193	ANAPC10 ANAPC2 ANAPC4 ANAPC7 BUB3 CDC16 CDC23 CDC27 MAD2L1 NEK2 RPS27A UBA52 UBE2D1 UBE2E1	-1.11591	0.289134	0.668008	ANAPC10 ANAPC11 ANAPC2 ANAPC5 ANAPC7 BUB1B BUB3 CDC16 CDC20 CDC23 CDC27 MAD2L1 RPS27A UBA52 UBE2D1 UBE2E1	1
REACTOME_RESPIRATORY_ELECTRON_TRANSPORT		-1.8104	0.001	0.0610842	COX1 COX2 COX5B COX6C COX7A2L COX7B COX8A ETFA ND2 ND4 ND6 NDUFA12 NDUFA4 NDUFA5 NDUFB1 NDUFB10 NDUFB5 NDUFB9 NDUFC1 SDHC UQCRC1 UQCRC2	-2.14931	0.001	0.000209534	COX6B1 COX6C COX7A2L COX7B COX8A CYC1 NDUFA1 NDUFA10 NDUFA11 NDUFA12 NDUFA13 NDUFA4 NDUFA5 NDUFA6 NDUFA7 NDUFA8 NDUFA9 NDUFAB1 NDUFB10 NDUFB2 NDUFB3 NDUFB5 NDUFB9 NDUFS2 NDUFS3 NDUFS6 NDUFS7 NDUFV1 NDUFV2 SDHA SDHB SDHC UQCRB UQCRC1 UQCRC2 UQCRFS1 UQCRQ	-1.25426	0.113594	0.503569	COX5B COX7B ETFA NDUFA10 NDUFA11 NDUFA2 NDUFA3 NDUFA4 NDUFA5 NDUFB10 NDUFB9 NDUFC1 NDUFS1 NDUFS2 NDUFV1 NDUFV3 SDHB SDHC UQCRC1 UQCRC2	1
KEGG_PARKINSONS_DISEASE		-1.79259	0.001	0.0632641	ATP5A1 ATP5B ATP5C1 ATP5G3 ATP5J ATP5O COX1 COX2 COX5B COX6C COX7A2L COX7B COX8A ND2 ND4 ND6 NDUFA4 NDUFA4L2 NDUFA5 NDUFB1 NDUFB10 NDUFB5 NDUFB9 NDUFC1 PARK2 PINK1 SDHC SLC25A5 UQCRC1 UQCRC2 VDAC3	-2.18037	0.001	0.000153384	ATP5A1 ATP5B ATP5D ATP5G1 ATP5G3 ATP5H ATP5J ATP5O COX6B1 COX6C COX7A2 COX7A2L COX7B COX8A CYC1 HTRA2 NDUFA1 NDUFA10 NDUFA4 NDUFA5 NDUFA6 NDUFA7 NDUFA8 NDUFA9 NDUFAB1 NDUFB10 NDUFB2 NDUFB5 NDUFB9 NDUFS2 NDUFS3 NDUFS6 NDUFS7 NDUFV1 NDUFV2 PINK1 PPID SDHA SDHB SDHC SLC25A4 SLC25A5 SLC25A6 SNCA UBA1 UBE2G2 UBE2L3 UCHL1 UQCRB UQCRC1 UQCRC2 UQCRFS1 UQCRQ VDAC1 VDAC2 VDAC3	-1.12841	0.225	0.650436	ATP5A1 ATP5B ATP5D ATP5F1 ATP5G2 ATP5G3 ATP5J ATP5O COX4I2 COX5A COX5B COX6B2 COX6C COX7A2 COX7B HTRA2 NDUFA10 NDUFA2 NDUFA3 NDUFA4 NDUFA5 NDUFA7 NDUFB10 NDUFB5 NDUFB9 NDUFC1 NDUFS1 NDUFS2 NDUFV1 NDUFV2 NDUFV3 PARK2 PINK1 PPID SDHB SDHC SLC18A1 SLC18A2 SLC25A4 SLC6A3 SNCA UBA1 UCHL1 UQCRC1 UQCRC2 VDAC1 VDAC3	1
KEGG_OXIDATIVE_PHOSPHORYLATION		-1.79361	0.001	0.0661306	ATP5B ATP5C1 ATP5G3 ATP5J ATP5O ATP6V0C ATP6V0D2 ATP6V1G2 COX1 COX15 COX2 COX5B COX6C COX7A2L COX7B COX8A ND2 ND4 ND6 NDUFA4 NDUFA4L2 NDUFA5 NDUFB1 NDUFB10 NDUFB9 NDUFC1 PPA2 SDHC UQCRC2	-2.26868	0.001	7.15481e-05	ATP5A1 ATP5B ATP5D ATP5G1 ATP5G3 ATP5H ATP5J ATP5L ATP5O ATP6AP1 ATP6V0A1 ATP6V0B ATP6V0C ATP6V0D1 ATP6V0E2 ATP6V1A ATP6V1B2 ATP6V1C1 ATP6V1D ATP6V1E1 ATP6V1G1 ATP6V1G2 ATP6V1H COX11 COX15 COX6B1 COX6C COX7A2 COX7A2L COX7B COX8A CYC1 NDUFA1 NDUFA10 NDUFA11 NDUFA4 NDUFA5 NDUFA6 NDUFA7 NDUFA8 NDUFA9 NDUFAB1 NDUFB10 NDUFB2 NDUFB5 NDUFB9 NDUFS2 NDUFS3 NDUFS6 NDUFS7 NDUFV1 NDUFV2 PPA1 PPA2 SDHA SDHB S…	-1.48811	0.0106762	0.259805	ATP12A ATP5A1 ATP5B ATP5D ATP5F1 ATP5G2 ATP5G3 ATP5J ATP5O ATP6V0A1 ATP6V0C ATP6V0E1 ATP6V0E2 ATP6V1A ATP6V1C2 ATP6V1D ATP6V1E1 ATP6V1G2 ATP6V1G3 COX11 COX15 COX4I2 COX5A COX5B COX6B2 COX6C COX7A2 COX7B NDUFA10 NDUFA11 NDUFA2 NDUFA3 NDUFA4 NDUFA5 NDUFA7 NDUFB10 NDUFB5 NDUFB9 NDUFC1 NDUFS1 NDUFS2 NDUFV1 NDUFV2 NDUFV3 PPA1 PPA2 SDHB SDHC UQCRC1 UQCRC2	1
REACTOME_RESPIRATORY_ELECTRON_TRANSPORT_ATP_SYNTHESIS_BY_CHEMIOSMOTIC_COUPLING_AND_HEAT_PRODUCTION_BY_UNCOUPLING_PROTEINS_		-1.7707	0.001	0.0682428	ATP5A1 ATP5B ATP5C1 ATP5J ATP5O COX1 COX2 COX5B COX6C COX7A2L COX7B COX8A ETFA ND2 ND4 ND6 NDUFA12 NDUFA4 NDUFA5 NDUFB1 NDUFB10 NDUFB5 NDUFB9 NDUFC1 SDHC UQCRC1 UQCRC2	-2.10757	0.001	0.000366684	ATP5A1 ATP5B ATP5D ATP5G1 ATP5H ATP5J ATP5L ATP5O COX6B1 COX6C COX7A2L COX7B COX8A CYC1 NDUFA1 NDUFA10 NDUFA11 NDUFA12 NDUFA13 NDUFA4 NDUFA5 NDUFA6 NDUFA7 NDUFA8 NDUFA9 NDUFAB1 NDUFB10 NDUFB2 NDUFB3 NDUFB5 NDUFB9 NDUFS2 NDUFS3 NDUFS6 NDUFS7 NDUFV1 NDUFV2 SDHA SDHB SDHC UQCRB UQCRC1 UQCRC2 UQCRFS1 UQCRQ	-1.20968	0.129326	0.555471	ATP5A1 ATP5B ATP5D ATP5F1 ATP5J ATP5O COX5A COX5B COX6C COX7B ETFA NDUFA10 NDUFA11 NDUFA2 NDUFA3 NDUFA4 NDUFA5 NDUFA7 NDUFAB1 NDUFB10 NDUFB5 NDUFB9 NDUFC1 NDUFS1 NDUFS2 NDUFV1 NDUFV2 NDUFV3 SDHB SDHC UCP2 UQCRC1 UQCRC2	1
KEGG_CITRATE_CYCLE_TCA_CYCLE		-1.71073	0.001	0.0809323	ACLY ACO2 CS DLAT DLD FH IDH2 IDH3A IDH3B MDH1 OGDH PCK1 PDHB SDHA SDHC SUCLA2 SUCLG1 SUCLG2	-2.25492	0.001	6.98446e-05	ACLY ACO2 CS DLAT DLD FH IDH2 IDH3A IDH3B IDH3G MDH1 MDH2 OGDH OGDHL PDHB SDHA SDHB SDHC SUCLA2	-1.5425	0.0277264	0.22145	ACLY ACO2 CS DLAT DLD FH IDH2 IDH3A IDH3B IDH3G MDH1 OGDH PDHA2 SDHB SDHC SDHD SUCLA2	1
REACTOME_CITRIC_ACID_CYCLE_TCA_CYCLE		-1.67761	0.00773694	0.0992252	ACO2 CS DLD FH IDH2 IDH3A IDH3B OGDH SDHA SDHC SUCLA2 SUCLG1 SUCLG2	-2.24945	0.001	6.51883e-05	ACO2 CS DLD FH IDH2 IDH3A IDH3B IDH3G MDH2 OGDH SDHA SDHB SDHC SUCLA2	-1.61855	0.0179211	0.190216	ACO2 CS DLD FH IDH2 IDH3A IDH3B IDH3G OGDH SDHB SDHC SDHD SUCLA2	1
REACTOME_GLUCONEOGENESIS		-1.67335	0.00819672	0.0994812	ALDOC ENO1 ENO2 GAPDH GOT1 GPI PGAM1 PGK1 PRKACA PRKACB TPI1	-1.89453	0.001	0.00453184	ALDOA ENO1 ENO2 GAPDH GOT1 GOT2 GPI MDH1 MDH2 PGAM1 PGK1 PRKACB SLC25A11 SLC25A12 TPI1	-1.58377	0.0112994	0.212649	ALDOA ALDOC ENO1 ENO2 FBP1 FBP2 GAPDH GAPDHS GOT1 GPI MDH1 PFKFB1 PGAM1 PGK1 PRKACA PRKACB SLC25A1 SLC25A10 SLC25A11 SLC25A12	1
REACTOME_APC_C_CDC20_MEDIATED_DEGRADATION_OF_CYCLIN_B		-1.66734	0.0159046	0.103211	ANAPC10 ANAPC11 ANAPC5 ANAPC7 CCNB1 CDC16 CDC20 CDC23 CDC27 CDK1 UBA52 UBE2C UBE2D1 UBE2E1	-1.834	0.001	0.00841544	ANAPC10 ANAPC2 ANAPC4 ANAPC7 CCNB1 CDC16 CDC23 CDC27 CDK1 RPS27A UBA52 UBE2D1 UBE2E1	-1.22947	0.204887	0.530248	ANAPC10 ANAPC2 ANAPC5 ANAPC7 CCNB1 CDC23 CDC27 UBE2E1	1
REACTOME_TRANSLATION		-1.65335	0.00199601	0.110042	EEF2 EIF1AX EIF2S1 EIF2S3 EIF3J EIF4A2 EIF4B EIF4H FAU RPL10A RPL11 RPL14 RPL15 RPL27A RPL30 RPL35 RPL37A RPL38 RPL41 RPLP0 RPS10 RPS12 RPS14 RPS18 RPS23 RPS28 RPS5 RPS7 SEC11A SPCS1 SPCS2 SRP72 SRP9 SSR3	-1.97325	0.001	0.00181896	DDOST EIF1AX EIF2B1 EIF2B2 EIF2B3 EIF2B4 EIF2B5 EIF2S1 EIF2S2 EIF2S3 EIF3A EIF3D EIF3H EIF3I EIF3J EIF3K EIF4H EIF5 ETF1 GSPT2 RPL19 RPL22 RPL24 RPL26L1 RPL27 RPL29 RPL3 RPL34 RPL41 RPL6 RPL8 RPL9 RPLP0 RPN1 RPN2 RPS14 RPS23 RPS25 RPS27A RPS3 RPS4Y1 RPS7 SEC11A SEC61A2 SEC61G SPCS1 SPCS2 SRP14 SRP19 SRP54 SRP68 SRP72 SRP9 SRPR SRPRB SSR1 SSR2 SSR3 SSR4 TRAM1 UBA52	-1.35692	0.0360825	0.398242	EEF1D EIF1AX EIF2B1 EIF2B3 EIF2S1 EIF2S3 EIF3I EIF3J EIF4B EIF4G1 EIF4H GSPT2 RPL10A RPL14 RPL27 RPL37 RPL38 RPL39 RPLP2 RPS10 RPS12 RPS15 RPS25 RPS8 RPS9 SEC61A2 SEC61G SPCS1 SRP68 SRP72 SRP9 SRPR SSR3	1
BIOCARTA_STEM_PATHWAY		1.8127	0.00198807	0.1256	CD8A CSF1 CSF2 CSF3 EPO IL3 IL4 IL5	2.36174	0.001	0.00106325	CD8A CSF1 CSF2 CSF3 IL11 IL2 IL3 IL4 IL5 IL7 IL9	1.35103	0.104545	0.21013	CD4 CSF1 CSF2 IL4 IL7 IL9	1
REACTOME_ACTIVATION_OF_NMDA_RECEPTOR_UPON_GLUTAMATE_BINDING_AND_POSTSYNAPTIC_EVENTS		-1.63115	0.0121457	0.12789	ACTN2 ADCY1 ADCY8 AKAP9 BRAF CALM1 CAMK2A CAMK2D CAMK4 CAMKK1 CREB1 GRIA4 GRIN2A GRIN2C GRIN2D NEFL PDPK1 PRKACB RAF1 RASGRF1	-2.03984	0.001	0.000852462	ACTN2 ADCY1 ADCY3 BRAF CALM1 CAMK2A CAMK2B CAMK2D CAMK4 CAMKK1 CREB1 GRIA3 GRIA4 GRIN1 GRIN2A MAPK1 NEFL PRKACB RASGRF1 RASGRF2	-0.79034	0.785978	0.972585	ADCY1 CALM1 CAMK2D CAMKK1 GRIA2 GRIA3 GRIA4 GRIN1 GRIN2A MAPK1 NEFL PDPK1 PRKACB RASGRF1 RASGRF2	1
REACTOME_G1_S_TRANSITION		-1.56303	0.00205761	0.159911	CCNA2 CCNB1 CCNE2 CCNH CDC45 CDC6 CDK1 CDK2 CDK7 CKS1B DBF4 MAX MCM2 MCM3 MCM4 MCM6 ORC2 ORC6 PCNA PKMYT1 POLA2 POLE2 PPP2CA PPP2CB PPP2R1A PRIM1 PSMA5 PSMC2 PSMC6 PSMD10 PSMD6 PSMD9 RPA3 RRM2 SKP1 TFDP1 TYMS WEE1	-2.31798	0.001	2.9631e-05	CCNA1 CCNB1 CCNH CDK7 CDKN1B CKS1B CUL1 MCM3 MCM4 MCM6 ORC2 ORC3 ORC5 PCNA PPP2R1A PRIM1 PSMA1 PSMA3 PSMA4 PSMA5 PSMA7 PSMB1 PSMB3 PSMB5 PSMB6 PSMB7 PSMC1 PSMC2 PSMC3 PSMC4 PSMC5 PSMC6 PSMD1 PSMD10 PSMD11 PSMD12 PSMD13 PSMD14 PSMD2 PSMD3 PSMD4 PSMD7 PSMD8 RPA1 RPA2 RPA3 SKP1	-0.955998	0.567376	0.839139	CCNA1 CCNB1 CCNH CDC45 CDC6 CDK7 CDT1 E2F1 MCM2 MCM6 MCM8 ORC1 ORC2 ORC3 ORC5 ORC6 PKMYT1 POLA2 POLE PPP2R1A PRIM1 PSMA3 PSMA5 PSMB1 PSMB3 PSMB4 PSMC2 PSMC3 PSMC4 PSMC5 PSMC6 PSMD1 PSMD10 PSMD12 PSMD3 PSMD7 RPA1 RPA2 RPA3 RRM2 SKP1 TYMS	1
KEGG_PROTEIN_EXPORT		-1.55753	0.0327869	0.160919	IMMP1L IMMP2L SEC11A SEC62 SPCS1 SPCS2 SRP54 SRP72 SRP9	-2.04073	0.001	0.000863533	IMMP1L IMMP2L OXA1L SEC11A SEC61A2 SEC61G SEC62 SEC63 SPCS1 SPCS2 SRP14 SRP19 SRP54 SRP68 SRP72 SRP9 SRPR SRPRB	-1.324	0.12963	0.421931	IMMP1L IMMP2L SEC61A2 SEC61G SEC63 SPCS1 SRP19 SRP68 SRP72 SRP9 SRPR	1
REACTOME_POST_NMDA_RECEPTOR_ACTIVATION_EVENTS		-1.55818	0.0265306	0.164311	ACTN2 ADCY1 ADCY8 AKAP9 BRAF CALM1 CAMK2A CAMK2D CAMK4 CAMKK1 CREB1 GRIN2A GRIN2C GRIN2D NEFL PDPK1 PRKACB RAF1 RASGRF1	-2.09368	0.001	0.000445773	ACTN2 ADCY1 ADCY3 BRAF CALM1 CAMK2A CAMK2B CAMK2D CAMK4 CAMKK1 CREB1 GRIN1 GRIN2A MAPK1 NEFL PRKACB RASGRF1 RASGRF2	0.739739	0.884368	0.933336	RPS6KA3	1
KEGG_N_GLYCAN_BIOSYNTHESIS		1.73888	0.001	0.170529	ALG12 ALG3 B4GALT1 B4GALT3 DOLPP1 DPAGT1 MGAT1 MGAT3 MGAT4A MGAT4B MGAT5 MGAT5B MOGS RFT1	-1.88334	0.001	0.00505957	ALG1 ALG13 ALG2 ALG5 ALG6 ALG8 ALG9 DAD1 DDOST DPM1 DPM2 FUT8 GANAB MAN1B1 MAN1C1 MGAT2 MOGS RFT1 RPN1 RPN2 ST6GAL1 STT3B TUSC3	1.41837	0.0497738	0.163025	B4GALT1 B4GALT2 B4GALT3 DPAGT1 MGAT1 MGAT3 MGAT4B MGAT5 MGAT5B MOGS RFT1	1
REACTOME_CELL_CYCLE_MITOTIC		-1.52939	0.001	0.186225	ACTR1A AKAP9 ANAPC10 ANAPC5 AURKB BIRC5 BUB1B BUB3 CCNA1 CCNA2 CCNB1 CCND2 CCNE2 CCNH CDC16 CDC23 CDC25A CDC27 CDC45 CDC6 CDCA8 CDK1 CDK2 CDK7 CDKN2C CENPH CENPK CENPQ CEP57 CEP72 CEP76 CETN2 CKAP5 CKS1B CLASP1 CLIP1 DBF4 DSN1 DYNC1I2 GINS1 HAUS2 ITGB3BP KIF18A KIF2A KNTC1 LIN52 LIN54 LIN9 MAD2L1 MAPRE1 MAX MCM2 MCM3 MCM4 MCM6 MIS12 MYBL2 NDC80 NEK2 NUF2 NUP107 OFD1 ORC2 ORC6 PAFAH1B1 PCNA PKMYT1…	-1.98249	0.001	0.00168701	ACTR1A ANAPC10 ANAPC2 ANAPC7 BUB3 CCNA1 CCNB1 CCND2 CCNH CDC27 CDK7 CDKN1B CDKN2D CEP41 CEP57 CEP72 CEP76 CETN2 CKAP5 CKS1B CSNK1D CUL1 DCTN1 DCTN3 DSN1 FEN1 GINS1 GORASP1 HAUS2 KIF2A KNTC1 LIN37 LIN52 MAD1L1 MAD2L1 MCM2 MCM3 MCM4 MCM6 MIS12 NDEL1 NEK2 NSL1 NUDC NUP107 NUP133 NUP37 NUP43 NUP85 ORC2 ORC3 ORC5 ORC6 PAFAH1B1 PCNA PPP2CA PPP2R1A PPP2R5B PPP2R5D PPP2R5E PRIM1 PSMA1 PSMA2 PSMA3 PSMA4 P…	-1.04748	0.315271	0.763564	ACTR1A ANAPC10 ANAPC2 ANAPC5 ANAPC7 BTRC BUB1 CCNA1 CCNB1 CCND2 CCNH CDC23 CDC25C CDC27 CDC45 CDC6 CDCA8 CDK7 CDKN2A CDKN2D CDT1 CENPH CENPI CENPT CEP41 CEP57 CEP72 CEP76 CETN2 CLASP1 CLIP1 CSNK1D DCTN2 DCTN3 DSN1 DYNC1I2 DYRK1A E2F1 E2F2 GINS1 GINS2 GINS4 HAUS2 KIF23 KIF2B KIF2C LIG1 LIN52 LIN54 MAD2L1 MCM2 MCM4 MCM6 MCM8 MYBL2 NUP107 NUP43 ORC1 ORC2 ORC3 ORC5 ORC6 PAFAH1B1 PKMYT1 PLK4 POLA2 POL…	1
REACTOME_INFLUENZA_LIFE_CYCLE		-1.52305	0.00612245	0.18805	CLTA FAU GRSF1 GTF2F2 KPNA1 KPNB1 NUP107 NUP153 NUP37 NUP50 NUP54 NUP93 NUPL2 POLR2A POLR2C POLR2F POLR2G POLR2J POLR2K POM121 RAN RPL10A RPL11 RPL14 RPL15 RPL19 RPL22 RPL23A RPL27A RPL29 RPL3 RPL30 RPL32 RPL35 RPL37A RPL38 RPL39 RPL41 RPL8 RPL9 RPLP0 RPLP2 RPS10 RPS11 RPS12 RPS14 RPS15 RPS18 RPS23 RPS25 RPS27 RPS28 RPS3 RPS4X RPS4Y1 RPS5 RPS7 SEH1L UBA52 XPO1	-2.02452	0.001	0.00111061	CALR CANX CLTA FAU GRSF1 GTF2F1 HSP90AA1 IPO5 KPNA1 KPNB1 NUP107 NUP133 NUP155 NUP205 NUP214 NUP35 NUP37 NUP43 NUP50 NUP54 NUP62 NUP85 NUP88 NUP93 NUPL1 NUPL2 POLR2A POLR2B POLR2C POLR2D POLR2E POLR2F POLR2G POLR2H POLR2I POLR2K POM121 RAE1 RAN RANBP2 RPL10A RPL11 RPL15 RPL19 RPL22 RPL24 RPL26L1 RPL27 RPL29 RPL3 RPL34 RPL35 RPL36 RPL37 RPL39 RPL41 RPL6 RPL8 RPL9 RPLP0 RPS12 RPS14 RPS16 RPS18 RPS2…	-1.26511	0.0886957	0.491584	AAAS CALR CANX CLTA CLTC FAM153A GTF2F1 GTF2F2 IPO5 KPNA1 KPNB1 NUP107 NUP155 NUP205 NUP43 NUP50 NUP54 NUP93 NUPL2 POLR2A POLR2C POLR2D POLR2F POLR2G POLR2I POLR2K POM121 RANBP2 RPL10A RPL11 RPL14 RPL19 RPL22 RPL26L1 RPL27 RPL27A RPL30 RPL35 RPL36 RPL37 RPL38 RPL39 RPL41 RPL6 RPL7 RPL9 RPLP0 RPLP1 RPLP2 RPS10 RPS12 RPS15 RPS18 RPS23 RPS25 RPS7 RPS8 RPS9 SEH1L TPR	1
REACTOME_MITOTIC_M_M_G1_PHASES		-1.51931	0.00210084	0.190877	BIRC5 BUB1B BUB3 CDC45 CDC6 CDCA8 CDK2 CENPH CENPK CENPQ CKAP5 CLASP1 CLIP1 DBF4 DSN1 ITGB3BP KIF18A KIF2A KNTC1 MAD2L1 MAPRE1 MCM2 MCM3 MCM4 MCM6 MIS12 NDC80 NUF2 NUP107 ORC2 ORC6 PAFAH1B1 POLA2 POLE2 PPP2CA PPP2CB PPP2R1A PRIM1 PSMA5 PSMC2 PSMC6 PSMD10 PSMD6 PSMD9 PSME4 RPA3 RPS27 SKA1 SMC1A STAG2 ZWILCH ZWINT	-2.10497	0.001	0.00039113	BUB3 CKAP5 DSN1 GORASP1 KIF2A KNTC1 MAD1L1 MAD2L1 MCM2 MCM3 MCM4 MCM6 MIS12 NDEL1 NSL1 NUDC NUP107 NUP133 NUP37 NUP43 NUP85 ORC2 ORC3 ORC5 ORC6 PAFAH1B1 PPP2CA PPP2R1A PPP2R5B PPP2R5D PPP2R5E PRIM1 PSMA1 PSMA2 PSMA3 PSMA4 PSMA5 PSMA7 PSMB1 PSMB3 PSMB5 PSMB6 PSMB7 PSMC1 PSMC2 PSMC3 PSMC4 PSMC5 PSMC6 PSMD1 PSMD10 PSMD11 PSMD12 PSMD13 PSMD14 PSMD2 PSMD3 PSMD4 PSMD7 PSMD8 PSMD9 PSME4 RANBP2 RANGAP1 R…	-0.79606	0.921191	0.969538	BUB1 CDC45 CDC6 CDC7 CDCA8 CDT1 CENPH CENPI CENPT CKAP5 CLASP1 CLIP1 DSN1 E2F1 E2F2 ITGB3BP KIF20A KIF23 KIF2B KIF2C MAD2L1 MCM2 MCM3 MCM4 MCM6 MCM8 NUP107 NUP43 ORC1 ORC2 ORC3 ORC5 ORC6 PAFAH1B1 PLK1 PMF1 POLA2 POLE POLE2 PPP2CA PPP2R1A PPP2R5B PPP2R5D PRIM1 PSMA3 PSMA5 PSMA7 PSMA8 PSMB1 PSMB3 PSMB4 PSMB6 PSMC2 PSMC3 PSMC4 PSMC5 PSMC6 PSMD1 PSMD10 PSMD12 PSMD3 PSMD7 PSMD8 RAD21 RANBP2 RANGAP1 RP…	1
REACTOME_NOTCH1_INTRACELLULAR_DOMAIN_REGULATES_TRANSCRIPTION		1.70888	0.001	0.194016	CREBBP HDAC1 HDAC11 HDAC3 HDAC4 HDAC5 HDAC7 HDAC8 HEY2 KAT2A MAML1 TBL1X TLE2 TLE3 TLE4	1.18552	0.206009	0.392983	HDAC1 HDAC7 HEY2 HEYL KAT2B MAML1 MAML2 NCOR1 NCOR2 RBPJ TBL1X TLE4	1.98432	0.001	0.00860289	CREBBP EP300 HDAC1 HDAC11 HDAC7 HES1 HES5 HEY2 HEYL HIF1A KAT2A KAT2B MAML1 MAML2 MAML3 RBPJ TBL1X TLE3 TLE4	1
KEGG_ALZHEIMERS_DISEASE		-1.50925	0.00607287	0.200228	APH1A APP ATP5A1 ATP5B ATP5C1 ATP5G3 ATP5J ATP5O CALM1 CAPN1 CAPN2 CDK5R1 COX1 COX2 COX5B COX6C COX7A2L COX7B COX8A FAS GAPDH MME NDUFA4 NDUFA4L2 NDUFA5 NDUFB1 NDUFB10 NDUFB5 NDUFB9 NDUFC1 PLCB4 PSEN1 PSENEN SDHC UQCRC1 UQCRC2	-2.02435	0.001	0.00109707	ADAM10 APBB1 APP ATF6 ATP2A2 ATP5A1 ATP5B ATP5D ATP5G1 ATP5G3 ATP5H ATP5J ATP5O BID CALM1 CAPN1 CDK5 CDK5R1 COX6B1 COX6C COX7A2 COX7A2L COX7B COX8A CYC1 GAPDH GRIN1 GRIN2A GSK3B ITPR1 MAPK1 MAPT NAE1 NDUFA1 NDUFA10 NDUFA4 NDUFA5 NDUFA6 NDUFA7 NDUFA8 NDUFA9 NDUFAB1 NDUFB10 NDUFB2 NDUFB3 NDUFB5 NDUFB9 NDUFS2 NDUFS3 NDUFS6 NDUFS7 NDUFV1 NDUFV2 PLCB4 PPP3CA PPP3CB PPP3R1 PSEN2 PSENEN SDHA SDHB SDHC S…	-1.26231	0.0527241	0.495679	APH1A ATP2A2 ATP2A3 ATP5A1 ATP5B ATP5D ATP5F1 ATP5G2 ATP5G3 ATP5J ATP5O CACNA1C CACNA1D CACNA1F CACNA1S CALM1 CALML6 CAPN1 CDK5 CDK5R1 CHP2 COX4I2 COX5A COX5B COX6B2 COX6C COX7A2 COX7B EIF2AK3 GAPDH GRIN1 GRIN2A IL1B MAPK1 MAPT NAE1 NDUFA10 NDUFA2 NDUFA3 NDUFA4 NDUFA5 NDUFA7 NDUFB10 NDUFB5 NDUFB9 NDUFC1 NDUFS1 NDUFS2 NDUFV1 NDUFV2 NDUFV3 PLCB2 PLCB4 PPP3CA SDHB SDHC SNCA TNF UQCRC1 UQCRC2	1
REACTOME_AMYLOIDS		1.71014	0.001	0.203461	APOA1 B2M FGA H2AFX HIST1H2AB HIST1H2AC HIST1H2BD HIST1H2BJ HIST1H2BK HIST1H3E HIST1H4H LYZ MFGE8 TGFBI	2.16134	0.001	0.0032457	APOA1 B2M CALCA CST3 FGA GSN HIST1H2AC HIST1H2AE HIST1H2BB HIST1H2BC HIST1H2BD HIST1H2BH HIST1H2BL HIST1H2BM HIST1H2BN HIST1H2BO HIST1H3B HIST1H3E HIST1H3G HIST1H3I HIST1H4E HIST1H4H HIST1H4I HIST1H4J HIST2H2BE IAPP INS NPPA PRL SEMG1 TTR	1.2776	0.104308	0.282406	B2M H2AFX HIST1H2AC HIST1H2AE HIST1H2AJ HIST1H2BA HIST1H2BB HIST1H2BC HIST1H2BD HIST1H2BE HIST1H2BH HIST1H2BK HIST1H3E HIST1H4A HIST1H4H HIST1H4J HIST1H4L HIST2H2BE LTF LYZ MFGE8 TGFBI	1
REACTOME_DNA_REPLICATION		-1.48543	0.00627615	0.225327	BIRC5 BUB1B BUB3 CCNA2 CDC45 CDC6 CDCA8 CDK2 CENPH CENPK CENPQ CKAP5 CLASP1 CLIP1 DBF4 DSN1 GINS1 ITGB3BP KIF18A KIF2A KNTC1 MAD2L1 MAPRE1 MCM2 MCM3 MCM4 MCM6 MIS12 NDC80 NUF2 NUP107 ORC2 ORC6 PAFAH1B1 PCNA POLA2 POLE2 PPP2CA PPP2CB PPP2R1A PRIM1 PSMA5 PSMC2 PSMC6 PSMD10 PSMD6 PSMD9 PSME4 RFC3 RPA3 RPS27 SKA1 SMC1A STAG2 ZWILCH ZWINT	-2.13184	0.001	0.000286604	BUB3 CCNA1 CDKN1B CKAP5 DSN1 FEN1 GINS1 GORASP1 KIF2A KNTC1 MAD1L1 MAD2L1 MCM2 MCM3 MCM4 MCM6 MIS12 NDEL1 NSL1 NUDC NUP107 NUP133 NUP37 NUP43 NUP85 ORC2 ORC3 ORC5 ORC6 PAFAH1B1 PCNA PPP2CA PPP2R1A PPP2R5B PPP2R5D PPP2R5E PRIM1 PSMA1 PSMA2 PSMA3 PSMA4 PSMA5 PSMA7 PSMB1 PSMB3 PSMB5 PSMB6 PSMB7 PSMC1 PSMC2 PSMC3 PSMC4 PSMC5 PSMC6 PSMD1 PSMD10 PSMD11 PSMD12 PSMD13 PSMD14 PSMD2 PSMD3 PSMD4 PSMD7 PSMD8…	-0.865176	0.790941	0.92754	BUB1 CCNA1 CDC45 CDC6 CDC7 CDCA8 CDT1 CENPH CENPI CENPT CKAP5 CLASP1 CLIP1 DSN1 E2F1 E2F2 GINS1 GINS2 GINS4 ITGB3BP KIF20A KIF23 KIF2B KIF2C LIG1 MAD2L1 MCM2 MCM3 MCM4 MCM6 MCM8 NUP107 NUP43 ORC1 ORC2 ORC3 ORC5 ORC6 PAFAH1B1 PCNA PLK1 PMF1 POLA2 POLD4 POLE POLE2 PPP2CA PPP2R1A PPP2R5B PPP2R5D PRIM1 PSMA3 PSMA5 PSMA7 PSMA8 PSMB1 PSMB3 PSMB4 PSMB6 PSMC2 PSMC3 PSMC4 PSMC5 PSMC6 PSMD1 PSMD10 PSMD12 P…	1
REACTOME_L1CAM_INTERACTIONS		-1.4757	0.00823045	0.229006	ALCAM AP2A1 CLTA CNTN1 CSNK2A1 CSNK2B DLG1 DNM1 EGFR ITGA1 ITGA2 ITGAV ITGB1 ITGB3 KCNQ3 KIAA1598 KIF4A LAMB1 LAMC1 MAP2K1 MAP2K2 NCAN NRCAM NUMB PAK1 RAC1 RANBP9 RPS6KA5 SCN3B SH3GL2 SPTAN1 SPTBN1 STIP1	-1.82081	0.001	0.00931506	ANK1 AP2A1 AP2A2 AP2B1 AP2M1 AP2S1 CLTA CNTN1 CNTNAP1 CSNK2A1 CSNK2A2 CSNK2B DLG1 DLG3 DNM1 DPYSL2 ITGA9 KCNQ3 LAMB1 MAP2K1 MAP2K2 MAPK1 NRCAM NRP1 PAK1 RAC1 RANBP9 RDX SCN2A SCN2B SCN3B SCN8A SDCBP SH3GL2 SPTAN1 STIP1	-1.02269	0.393728	0.782261	ALCAM ANK1 AP2A1 AP2B1 AP2M1 AP2S1 CLTA CLTC CNTN1 CSNK2A1 CSNK2B DCX DLG1 DNM1 DPYSL2 ITGA2B ITGB3 KCNQ3 L1CAM LAMB1 MAP2K2 MAPK1 NRP1 PAK1 RANBP9 RDX RPS6KA5 SCN2A SCN2B SCN4A SCN5A SCN7A SCN8A SDCBP SH3GL2 SPTAN1 SPTBN2 SPTBN4 SPTBN5 SRC	1
PID_ERBB1_DOWNSTREAM_PATHWAY		-1.45691	0.00411523	0.248363	ABI1 ACTR2 ARF4 ARPC2 ARPC4 ATF2 BCL2L1 BRAF CAPN2 CDC42 CREB1 DIAPH3 DUSP1 EGFR EGR1 EPS8 FOS MAP2K1 MAP2K2 MAP2K5 MAP3K2 MAPK8 MAPKAP1 NCKAP1 PDPK1 PEBP1 PIK3R3 PPP2CA PPP2R1A PPP5C PRKCD RAB5A RAC1 RAF1 RPS6KA5 SLC9A1 SMAD1 YWHAE YWHAH YWHAQ YWHAZ ZFP36	-1.91558	0.001	0.00364728	ABI1 ACTR2 ARF4 ARPC2 ARPC3 ARPC4 ARPC5 ATF2 BAIAP2 BCL2L1 BRAF BRK1 CDC42 CREB1 CYFIP2 GRB2 JUN KRAS MAP2K1 MAP2K2 MAP2K4 MAPK1 MAPK8 MAPK9 PEBP1 PIK3CA PIK3R3 PPP2CA PPP2R1A PPP5C PRKCZ RAB5A RAC1 SMAD1 STAT3 WASL YWHAB YWHAE YWHAG YWHAH YWHAQ YWHAZ	1.25847	0.091133	0.300741	ACTR3 ARPC1B ATF1 CAPN2 DIAPH3 DUSP1 DUSP6 EGF EGFR EPS8 FOS GAB1 IQGAP1 KSR1 MAP3K1 MAPK7 PIK3CB PIK3CD PIK3R1 PPP2R2A PRKCA RAF1 RALA RALGDS RPS6KA3 SOS1 STAT1 ZFP36	1
PID_IFNG_PATHWAY		1.61034	0.00798403	0.301162	CBL CREBBP IRF1 MAP3K11 PIAS4 RAP1A RAPGEF1 STAT1	-1.33437	0.0833333	0.201177	CAMK2A CAMK2B CAMK2D CAMK2G DAPK1 JAK1 MAP2K1 MAPK1 PIAS1 PIK3CA PRKCD PTGES2 RAP1B STAT3	2.20573	0.001	0.000647529	CAMK2G CASP1 CBL CEBPB CREBBP CRKL EP300 IFNG IFNGR1 IRF1 IRF9 MAP3K1 MAP3K11 PIAS4 PIK3R1 RAP1A RAP1B SOCS1 STAT1	1
BIOCARTA_CASPASE_PATHWAY		1.56429	0.0252427	0.31739	BIRC3 CASP1 CASP4 CASP8 CASP9 CYCS DFFA DFFB GZMB LMNB2 PRF1	1.37432	0.0989761	0.201246	BIRC3 CASP10 CASP3 CASP4 CASP6 CASP9 CYCS DFFA GZMB LMNB1 PRF1	2.18129	0.001	0.00115116	BIRC2 BIRC3 CASP1 CASP2 CASP3 CASP4 CASP8 CASP9 DFFA GZMB PRF1	1
REACTOME_YAP1_AND_WWTR1_TAZ_STIMULATED_GENE_EXPRESSION		1.49924	0.0311355	0.364837	CREBBP NCOA2 NCOA3 PPARA TBL1X TBX5 TEAD4 WWTR1	1.40467	0.0954064	0.179829	KAT2B NCOA3 NPPA PPARA TBL1X TBX5 TEAD1 TGS1 WWTR1	2.0077	0.001	0.00683791	CREBBP CTGF KAT2B MED1 NCOA2 NCOA3 NCOA6 PPARA TBL1X TEAD1 TEAD4 WWTR1 YAP1	1
REACTOME_ACETYLCHOLINE_BINDING_AND_DOWNSTREAM_EVENTS		1.39539	0.0848126	0.50454	CHRNA2 CHRNB2 CHRNG	2.01624	0.002849	0.00860564	CHRNA1 CHRNA3 CHRNA5 CHRNA9 CHRNB4 CHRND CHRNE	-1.5181	0.0513834	0.243604	CHRNA1 CHRNA2 CHRNA4 CHRNA6 CHRNA9 CHRNB2 CHRNB3	1
REACTOME_ANTIVIRAL_MECHANISM_BY_IFN_STIMULATED_GENES		1.30627	0.0823755	0.625983	EIF4E EIF4E2 EIF4G1 HERC5 IFIT1 IRF3 ISG15 MX1 MX2 NEDD4 NUP188 NUP210 NUP214 NUP35 NUP62 NUP85 NUP88 PLCG1 RAE1 STAT1 TRIM25 UBE2L6	-2.11689	0.001	0.000352658	ARIH1 EIF4A3 EIF4E2 EIF4E3 IRF3 JAK1 KPNA1 KPNA2 KPNA4 KPNA5 KPNB1 NUP107 NUP133 NUP155 NUP214 NUP35 NUP37 NUP43 NUP50 NUP54 NUP62 NUP85 NUP88 NUP93 NUPL1 NUPL2 PIN1 RAE1 RANBP2 RPS27A SEH1L TPR UBA52 UBE2E1 UBE2N	1.40146	0.0297483	0.173552	EIF2AK2 HERC5 IFIT1 ISG15 MX1 MX2 NUP214 NUP62 NUP85 STAT1 TRIM25 UBE2L6 USP18	1
REACTOME_RNA_POL_I_PROMOTER_OPENING		1.29783	0.10166	0.628137	H2AFX HIST1H2AB HIST1H2AC HIST1H2BD HIST1H2BJ HIST1H2BK HIST1H3E HIST1H4H	2.11845	0.001	0.00434544	HIST1H2AC HIST1H2AE HIST1H2BB HIST1H2BC HIST1H2BD HIST1H2BH HIST1H2BJ HIST1H2BK HIST1H2BL HIST1H2BM HIST1H2BN HIST1H2BO HIST1H3B HIST1H3C HIST1H3E HIST1H3F HIST1H3G HIST1H3I HIST1H4A HIST1H4D HIST1H4E HIST1H4H HIST1H4I HIST1H4J HIST1H4L HIST2H2BE	1.32046	0.111842	0.240286	H2AFX HIST1H2AC HIST1H2AE HIST1H2AJ HIST1H2BA HIST1H2BB HIST1H2BC HIST1H2BD HIST1H2BE HIST1H2BH HIST1H2BK HIST1H3E HIST1H4A HIST1H4H HIST1H4J HIST1H4L HIST2H2BE MBD2	1
KEGG_CYTOKINE_CYTOKINE_RECEPTOR_INTERACTION		1.24358	0.0369004	0.66578	ACVR2B CCL1 CCL17 CCL18 CCL19 CCL22 CCL23 CCL26 CCL4 CCL5 CCL8 CCR2 CCR4 CCR5 CCR7 CCR9 CD27 CD70 CSF1 CSF2 CSF3 CXCL10 CXCL9 CXCR3 CXCR4 CXCR6 EDAR EPO HGF IFNA2 IFNAR1 IFNAR2 IFNGR2 IFNK IL10RA IL10RB IL11 IL12B IL12RB2 IL15 IL15RA IL17RA IL1R2 IL20 IL20RB IL23R IL3 IL3RA IL4 IL5 IL7R IL9 INHBE LTA LTB NGFR PF4 PLEKHO2 PRLR TNF TNFRSF10A TNFRSF10D TNFRSF13B TNFRSF13C TNFRSF14 TNFRSF18 TNFRSF1A …	2.65686	0.001	0	AMHR2 BMPR1B CCL1 CCL11 CCL13 CCL16 CCL17 CCL18 CCL20 CCL21 CCL22 CCL24 CCL25 CCL26 CCL27 CCL4 CCL5 CCL7 CCL8 CCR2 CCR3 CCR4 CCR5 CCR6 CCR7 CCR8 CCR9 CD27 CD40 CD40LG CD70 CLCF1 CNTF CNTFR CRLF2 CSF1 CSF2 CSF3 CSF3R CTF1 CXCL10 CXCL13 CXCL3 CXCL9 CXCR2 CXCR3 CXCR5 CXCR6 EDA EDA2R EDAR EGF EGFR EPOR FASLG FLT3 FLT4 GDF5 GH2 HGF IFNA14 IFNA2 IFNA4 IFNAR1 IFNAR2 IFNB1 IFNE IFNGR1 IL10 IL11 IL12A IL1…	1.5893	0.001	0.0808132	ACVR1 ACVR2B ACVRL1 BMPR1B CCL18 CCL19 CCL20 CCL27 CCL4 CCL5 CCL8 CCR1 CCR2 CCR5 CCR9 CSF1 CSF1R CSF2 CSF2RB CSF3R CXCL1 CXCL10 CXCL11 CXCL12 CXCL14 CXCL16 CXCL6 CXCL9 CXCR4 CXCR6 EDA EDAR EGF EGFR IFNAR1 IFNAR2 IFNG IFNGR1 IFNGR2 IL10RA IL12RB1 IL13RA1 IL15 IL17RA IL17RB IL21R IL22RA2 IL23R IL26 IL2RA IL2RB IL4 IL4R IL5RA IL6R IL7 IL7R IL9 INHBB LIF LTBR PDGFC PLEKHO2 RELT TGFB2 TGFBR1 TGFBR2 TN…	1
PID_NFAT_3PATHWAY		-1.06679	0.325203	0.668034	BCL2L1 CAMK4 CSNK1A1 CSNK2A1 FKBP8 KPNA2 KPNB1 MAPK8 MAPK9 NR4A1 PPP3CA PPP3R1 PRKACA PRKCB PRKCD SFN XPO1 YWHAE YWHAH YWHAQ YWHAZ	-2.0236	0.001	0.00109563	BAX BCL2L1 CAMK4 CSNK2A1 FKBP8 GSK3B KPNA2 KPNB1 MAPK8 MAPK9 MEF2D NUP214 PPP3CA PPP3CB PPP3R1 PRKCB PRKCE PRKCZ RAN RCAN2 YWHAB YWHAE YWHAG YWHAH YWHAQ YWHAZ	1.57284	0.0105042	0.0858955	BCL2 CABIN1 CASP3 CREBBP EP300 MAP3K1 MAP3K8 MAPK14 NFATC1 NFATC2 NFATC3 NR4A1 NUP214 PIM1 PRKCA	1
REACTOME_CHEMOKINE_RECEPTORS_BIND_CHEMOKINES		1.15222	0.230769	0.721068	CCL17 CCL19 CCL22 CCL4 CCL5 CCR10 CCR2 CCR4 CCR5 CCR7 CCR9 CXCL10 CXCL9 CXCR3 CXCR4 CXCR6 PF4 PPBP	2.29408	0.001	0.00144988	CCL11 CCL16 CCL17 CCL20 CCL21 CCL22 CCL25 CCL27 CCL4 CCL5 CCL7 CCR2 CCR3 CCR4 CCR5 CCR6 CCR7 CXCL10 CXCL13 CXCL3 CXCL9 CXCR2 CXCR3 CXCR5 CXCR6 PPBP XCR1	1.64353	0.00683371	0.0632783	CCL19 CCL20 CCL27 CCL4 CCL5 CCR1 CCR2 CCR5 CCR9 CXCL1 CXCL10 CXCL11 CXCL12 CXCL13 CXCL16 CXCL6 CXCL9 CXCR4 CXCR6	1
BIOCARTA_PROTEASOME_PATHWAY		1.15419	0.243191	0.721137	PSMA2 PSMA4 PSMA7 PSMB2 PSMB5 PSMB6	-2.45296	0.001	0	PSMA1 PSMA3 PSMA4 PSMA5 PSMA7 PSMB1 PSMB3 PSMB5 PSMB6 PSMB7 PSMC2 PSMC3 PSMC4 PSMC6 PSMD11 PSMD12 PSMD14 PSMD8 RPN1 UBA1 UBE2A UBE3A	-1.56503	0.0221811	0.212491	PSMA1 PSMA3 PSMA5 PSMA7 PSMB1 PSMB3 PSMB4 PSMB6 PSMC2 PSMC3 PSMC4 PSMC6 PSMD12 PSMD8 RPN1 UBA1 UBE2A UBE3A	1
REACTOME_CYTOSOLIC_TRNA_AMINOACYLATION		-0.988005	0.489022	0.764532	AIMP1 CARS DARS	-1.8939	0.00141044	0.00454455	AARS AIMP1 AIMP2 CARS DARS EEF1E1 FARSA GARS IARS KARS NARS PPA1 RARS SARS TARS VARS WARS	-1.71454	0.00905797	0.135563	AIMP1 AIMP2 CARS DARS EEF1E1 EPRS GARS IARS LARS NARS PPA1	1
REACTOME_TRNA_AMINOACYLATION		-0.937741	0.564777	0.800699	AIMP1 AIMP2 CARS DARS IARS2 NARS2 PPA2 WARS2	-1.82934	0.00135135	0.00870945	AARS AIMP1 AIMP2 CARS DARS EEF1E1 FARS2 FARSA GARS HARS2 IARS IARS2 KARS NARS NARS2 PPA1 PPA2 RARS RARS2 SARS SARS2 TARS VARS WARS	-1.6103	0.0164534	0.188215	AIMP1 AIMP2 CARS DARS DARS2 EARS2 EEF1E1 EPRS GARS IARS IARS2 LARS MARS2 NARS NARS2 PARS2 PPA1 PPA2 SARS2 YARS2	1
REACTOME_PROTEIN_FOLDING		-0.875371	0.699399	0.859873	ACTB CCT8 FBXO4 FBXW7 PFDN2 PFDN4 PFDN5 TUBA4A TUBB2B TUBB3 TUBB4A TUBB4B VBP1 XRN2	-2.14971	0.001	0.000213343	ACTB AP3M1 ARFGEF2 CCT2 CCT4 CCT5 CCT6A CCT7 FBXO4 FBXW2 FBXW5 FBXW7 FKBP9 PFDN1 PFDN2 PFDN5 TBCA TBCB TBCC TBCE TUBA1A TUBA1C TUBA4A TUBB2A TUBB2B TUBB3 TUBB4B USP11 VBP1 XRN2	-1.8906	0.001	0.0533752	ACTB FBXO4 KIFC3 TBCA TUBA1A TUBA1B TUBA1C TUBA4A TUBB2A TUBB2B TUBB3 TUBB4A TUBB4B USP11 VBP1	1
REACTOME_ANTIGEN_PRESENTATION_FOLDING_ASSEMBLY_AND_PEPTIDE_LOADING_OF_CLASS_I_MHC		0.985553	0.500994	0.862822	B2M HLA-A HLA-B HLA-C HLA-F HLA-G HSPA5 SEC13 SEC24C TAP1	-1.59219	0.0154278	0.053507	CALR CANX ERAP1 HLA-A HLA-B HLA-C HLA-G PDIA3 SAR1B SEC13 SEC23A SEC24B SEC24C SEC24D SEC31A TAP2	1.97267	0.00232019	0.00955664	B2M HLA-A HLA-B HLA-C HLA-F HLA-G SEC24C TAP1	1
KEGG_OLFACTORY_TRANSDUCTION		-0.841944	0.827515	0.896197	CALM1 CAMK2A CAMK2D CAMK2G CNGA3 OR10H3 OR2F2 OR3A3 OR7D2 OR8B8 PRKACA PRKACB	2.44249	0.001	0.000354415	CALML5 CLCA1 CLCA2 CLCA4 CNGA3 CNGA4 GUCA1C OR10A3 OR10A4 OR10A5 OR10C1 OR10H1 OR10H2 OR10H3 OR11A1 OR12D2 OR12D3 OR13C4 OR14J1 OR1A1 OR1A2 OR1C1 OR1D2 OR1D5 OR1E1 OR1G1 OR1I1 OR1J2 OR1J4 OR1Q1 OR2A4 OR2B2 OR2B6 OR2C1 OR2C3 OR2F1 OR2F2 OR2H1 OR2H2 OR2J2 OR2J3 OR2K2 OR2L2 OR2S2 OR2W1 OR3A2 OR4D1 OR4D2 OR51B2 OR51B4 OR51B5 OR51B6 OR51E1 OR51I1 OR51I2 OR51M1 OR52A1 OR5I1 OR5J2 OR5K1 OR5L2 OR5P2 OR5P…	-1.63903	0.00180832	0.18005	CALM1 CAMK2D CLCA1 CNGA3 GUCY2D OR10A3 OR10A5 OR10C1 OR10H3 OR10J1 OR11A1 OR12D2 OR13C4 OR14J1 OR1C1 OR1D2 OR1F1 OR1G1 OR2B2 OR2B3 OR2F1 OR2H1 OR2K2 OR2W1 OR4D1 OR4D2 OR51B4 OR51B5 OR51E1 OR51I1 OR51I2 OR51M1 OR52D1 OR5I1 OR5J2 OR5L2 OR5P2 OR5P3 OR5V1 OR7D2 OR8D1 OR8D2 OR8G2 PRKACA PRKACB PRKG2	1
BIOCARTA_EGF_PATHWAY		0.900668	0.638132	0.916857	PLCG1 PRKCA SOS1 STAT1 STAT2	-1.88708	0.001	0.00478953	CSNK2A1 FOS GRB2 JAK1 JUN MAP2K1 MAP2K4 MAPK8 PIK3CA PRKCB RASA1 SHC1 STAT3 STAT4 STAT5B STAT6	1.65894	0.0144928	0.0608266	EGF EGFR FOS MAP3K1 PIK3R1 PLCG1 PRKCA RAF1 SOS1 STAT1 STAT2 STAT6	1
BIOCARTA_PDGF_PATHWAY		0.889069	0.65286	0.917647	PLCG1 PRKCA SOS1 STAT1 STAT2	-1.83254	0.001	0.00851776	CSNK2A1 FOS GRB2 JAK1 JUN MAP2K1 MAP2K4 MAPK8 PIK3CA PRKCB RASA1 SHC1 STAT3 STAT4 STAT5B STAT6	1.43999	0.0580913	0.148451	FOS MAP3K1 PIK3CG PIK3R1 PLCG1 PRKCA RAF1 SOS1 STAT1 STAT2 STAT6	1
REACTOME_PRE_NOTCH_TRANSCRIPTION_AND_TRANSLATION		0.847143	0.686475	0.960556	CREBBP KAT2A MAML1 MOV10 TNRC6B TNRC6C	1.45234	0.0474576	0.151038	KAT2B MAML1 MAML2 NOTCH2 NOTCH3 RBPJ	2.13118	0.001	0.00235465	CREBBP E2F3 EP300 KAT2A KAT2B MAML1 MAML2 MAML3 MOV10 NOTCH2 NOTCH3 RBPJ TFDP1 TNRC6B	1
KEGG_NEUROACTIVE_LIGAND_RECEPTOR_INTERACTION		0.806082	0.976967	0.981896	ADORA1 ADRA2B ADRB1 ADRB3 C3AR1 CCKBR CHRNA2 CHRNB2 CHRNG CSH1 CTSG DRD1 FSHB GALR2 GLRA1 GRIK5 GRIN2B GRM3 GRM4 GZMA HRH2 HTR1A HTR5A HTR7 LTB4R2 MAS1 MC1R NMUR1 NPY2R NR3C1 OPRD1 OPRK1 OXTR P2RX3 P2RX6 P2RX7 P2RY10 P2RY2 P2RY8 PLG PRLR PRSS2 PTGER2 PTGER4 PTH1R RXFP2 S1PR2 S1PR4 SCTR SSTR4 TAAR5 TBXA2R TSPO VIPR2	2.26822	0.001	0.00186068	ADCYAP1R1 ADRA1A ADRA2B ADRA2C ADRB2 ADRB3 AGTR1 AGTR2 AVPR1B BDKRB1 BDKRB2 BRS3 CALCR CCKAR CHRM2 CHRM5 CHRNA1 CHRNA10 CHRNA3 CHRNA5 CHRNA6 CHRNA9 CHRNB4 CHRND CHRNE CNR2 CRHR2 CTSG CYSLTR2 DRD5 F2 F2RL1 F2RL2 F2RL3 FPR3 FSHB FSHR GABRA6 GABRP GABRQ GABRR1 GABRR2 GALR1 GH2 GHRHR GHSR GIPR GLP1R GLP2R GLRA1 GLRA2 GLRA3 GNRHR GPR156 GPR35 GPR50 GRID2 GRIN2B GRIN2C GRIN3B GRM2 GRM4 GZMA HCRTR1 HCRT…	-1.743	0.001	0.113128	ADRA1A ADRA1B ADRA2A ADRA2B ADRB3 AGTR1 BDKRB1 BRS3 CALCR CCKAR CCKBR CHRM2 CHRM3 CHRM4 CHRNA1 CHRNA10 CHRNA2 CHRNA4 CHRNA9 CHRNB1 CHRNB2 CHRNB3 CNR2 DRD3 F2 F2RL2 GABBR2 GABRA3 GABRB2 GABRG2 GABRP GABRQ GALR3 GH1 GHRHR GLP2R GLRA3 GPR156 GPR35 GPR83 GRIA2 GRIA4 GRID2 GRIK5 GRIN1 GRIN2A GRM1 GRM4 GRM6 GRM8 HCRTR1 HCRTR2 HRH2 HTR1B HTR1D HTR1F HTR2A HTR2B HTR5A KISS1R LTB4R2 MAS1 MC4R MCHR2 MLNR M…	1
REACTOME_OLFACTORY_SIGNALING_PATHWAY		-0.470945	1	0.999297	GNGT1 OR10A4 OR10H3 OR14J1 OR1I1 OR1Q1 OR2F1 OR2F2 OR2J3 OR2K2 OR2L2 OR3A3 OR6A2 OR7D2 OR8B8 OR8D1	2.78588	0.001	0	GNGT1 OR10A3 OR10A4 OR10A5 OR10C1 OR10H1 OR10H2 OR10H3 OR11A1 OR14J1 OR1A1 OR1C1 OR1D2 OR1D5 OR1E1 OR1G1 OR1I1 OR1J2 OR1J4 OR1Q1 OR2A4 OR2B2 OR2B6 OR2C1 OR2C3 OR2F1 OR2F2 OR2H1 OR2J3 OR2K2 OR2L2 OR2S2 OR2W1 OR3A2 OR4D1 OR4D2 OR51B2 OR51B4 OR51B5 OR51B6 OR51E1 OR51I1 OR51I2 OR51M1 OR52A1 OR5I1 OR5J2 OR5K1 OR5L2 OR5P2 OR5P3 OR5V1 OR6B1 OR7A10 OR7A17 OR7A5 OR7C1 OR7C2 OR8B8 OR8D2	-1.79496	0.001	0.0866311	OR10A3 OR10A5 OR10C1 OR10H3 OR10J1 OR11A1 OR14J1 OR1C1 OR1D2 OR1F1 OR1G1 OR2B2 OR2B3 OR2F1 OR2H1 OR2K2 OR2W1 OR4D1 OR4D2 OR51B4 OR51B5 OR51E1 OR51I1 OR51I2 OR51M1 OR52D1 OR5I1 OR5J2 OR5L2 OR5P2 OR5P3 OR5V1 OR7D2 OR8D1 OR8D2	1
