# Supplementary material for: Gene expression patterns associated with neurological disease in human HIV infection
Source: PLoS One. 2017 Apr 26;12(4):e0175316. doi: 10.1371/journal.pone.0175316 (PMC5405951; doi:10.1371/journal.pone.0175316)
Supplement: S6 Table — (XLSX) [file pone.0175316.s006.xlsx]

## Sheet: DvsC
Supplementary Table 6: Pathways enriched in the C-D comparison
pathways	classification	NES.whiteMatter_DvsC	pval.whiteMatter_DvsC	fdr.whiteMatter_DvsC	genesInLE.wm	NES.FrontalCortex_DvsC	pval.FrontalCortex_DvsC	fdr.FrontalCortex_DvsC	genesInLE.fc	NES.basalGanglia_DvsC	pval.basalGanglia_DvsC	fdr.basalGanglia_DvsC	genesInLE.bg	N.DvsC
REACTOME_INTERFERON_ALPHA_BETA_SIGNALING	common	2.45012	0.001	0	ADAR GBP2 HLA-A HLA-B HLA-C HLA-F HLA-G IFI27 IFI35 IFI6 IFIT1 IFIT2 IFIT3 IFNAR1 IFNAR2 IRF1 IRF3 IRF7 IRF9 ISG15 ISG20 MX1 MX2 OAS1 PSMB8 STAT1 STAT2 TYK2 XAF1	2.4881	0.001	0	GBP2 HLA-A HLA-F IFI35 IFIT2 IFIT3 IFITM1 IFITM2 IFITM3 IFNA10 IFNAR1 IFNAR2 IFNB1 IRF1 IRF2 IRF4 IRF6 IRF7 IRF9 ISG15 MX1 MX2 OAS1 OAS2 OAS3 OASL PSMB8 SOCS1 STAT1 STAT2 TYK2 USP18 XAF1	3.00041	0.001	0	ADAR GBP2 HLA-A HLA-B HLA-C HLA-F HLA-G IFI27 IFI35 IFI6 IFIT1 IFIT2 IFIT3 IFITM1 IFITM3 IFNAR1 IFNAR2 IRF1 IRF7 IRF9 ISG15 MX1 MX2 OAS1 OAS2 OAS3 OASL PSMB8 SOCS1 STAT1 STAT2 USP18 XAF1	3
REACTOME_INTERFERON_GAMMA_SIGNALING	common	2.16574	0.001	0	B2M CAMK2D CIITA GBP1 GBP2 GBP5 HLA-A HLA-B HLA-C HLA-DPB1 HLA-F HLA-G ICAM1 IFNGR2 IRF1 IRF2 IRF3 IRF7 IRF9 OAS1 OAS2 OASL PTPN1 PTPN6 SOCS3 SP100 STAT1	2.15228	0.001	0.0066181	B2M CD44 CIITA GBP1 GBP2 GBP5 HLA-A HLA-B HLA-C HLA-F ICAM1 IFNGR1 IRF1 IRF2 IRF4 IRF5 IRF6 IRF7 IRF9 MT2A OAS1 OAS2 OAS3 OASL PML PTAFR SOCS1 SOCS3 SP100 STAT1	2.71871	0.001	0	B2M CD44 CIITA FCGR1A GBP1 GBP2 GBP4 GBP5 HLA-A HLA-B HLA-C HLA-F HLA-G IFNG IFNGR1 IFNGR2 IRF1 IRF2 IRF3 IRF4 IRF6 IRF7 IRF9 MT2A OAS1 OAS2 OAS3 OASL PML SOCS1 SP100 STAT1	3
REACTOME_INTERFERON_SIGNALING	common	2.26527	0.001	0	ADAR B2M EIF2AK2 EIF4E2 EIF4G1 GBP1 GBP2 GBP5 HERC5 HLA-A HLA-B HLA-C HLA-DPB1 HLA-F HLA-G IFI27 IFI35 IFI6 IFIT1 IFIT2 IFIT3 IFITM1 IFNAR1 IFNAR2 IFNGR2 IRF1 IRF3 IRF7 IRF9 ISG15 ISG20 MX1 MX2 NUP188 NUP210 NUP214 NUP62 NUP85 NUPL1 OAS1 PLCG1 PSMB8 RAE1 RNASEL SP100 STAT1 STAT2 TRIM25 TYK2 UBE2L6 XAF1	1.5907	0.00301205	0.122654	B2M CIITA EIF4A2 EIF4G2 EIF4G3 GBP1 GBP2 GBP5 HERC5 HLA-A HLA-F ICAM1 IFI35 IFIT1 IFIT2 IFIT3 IFITM1 IFITM2 IFITM3 IFNA10 IFNAR1 IFNAR2 IFNB1 IFNGR1 IRF1 IRF2 IRF4 IRF6 IRF7 IRF9 ISG15 MAPK3 MT2A MX1 MX2 NEDD4 NUP210 OAS1 OAS2 OAS3 OASL PLCG1 PML PSMB8 PTAFR SOCS1 SP100 STAT1 STAT2 TRIM25 TYK2 UBE2L6 USP18 XAF1	2.49714	0.001	0	ADAR B2M CD44 CIITA DDX58 EIF2AK2 FCGR1A GBP1 GBP2 GBP4 GBP5 HERC5 HLA-A HLA-B HLA-C HLA-F HLA-G IFI27 IFI35 IFI6 IFIT1 IFIT2 IFIT3 IFITM1 IFITM3 IFNAR1 IFNAR2 IFNG IFNGR1 IFNGR2 IRF1 IRF2 IRF4 IRF7 IRF9 ISG15 MT2A MX1 MX2 NUP62 OAS1 OAS2 OAS3 OASL PSMB8 SOCS1 SP100 STAT1 STAT2 TRIM25 UBE2L6 USP18 XAF1	2
REACTOME_CYTOKINE_SIGNALING_IN_IMMUNE_SYSTEM	common	2.18728	0.001	0	ADAM17 ADAR ARIH1 B2M BTRC CAMK2D CASP1 CBL CIITA CRK CRKL EIF2AK2 EIF4E2 EIF4G1 GBP1 GBP2 GBP5 GRB2 HERC5 HGF HLA-A HLA-B HLA-C HLA-DPB1 HLA-F HLA-G HRAS ICAM1 IFI27 IFI35 IFI6 IFIT1 IFIT2 IFIT3 IFITM1 IFITM3 IFNAR1 IFNAR2 IFNGR2 IKBKB IKBKG IL1R1 IL2RG IL3RA IL6R IL6ST IL7R INPPL1 IRAK1 IRAK2 IRAK3 IRF1 IRF2 IRF3 IRF7 IRF9 IRS2 ISG15 ISG20 LCK MAP3K3 MAPK1 MX1 MX2 MYD88 NFKB2 NOD1 NOD2 NUP188 N…	1.5544	0.001	0.14121	B2M CBL CIITA EIF4G2 FYN GBP1 GBP2 GH2 HERC5 HGF HLA-A HLA-F IFI35 IFIT2 IFIT3 IFITM1 IFITM2 IFITM3 IFNA10 IFNAR1 IFNAR2 IFNB1 IFNGR1 IL1A IL1R1 IL1R2 IL2RA IL2RG IL3 IL3RA IL6R IL6ST IL7 INPPL1 IRAK1 IRF1 IRF2 IRF4 IRF6 IRF7 IRF9 ISG15 LYN MAP3K3 MAPK3 MX1 MX2 MYD88 NEDD4 NOD2 NUP210 OAS1 OAS2 OAS3 OASL PIK3CD PIK3R2 PLCG1 PML PSMB8 RAF1 RAPGEF1 RIPK2 SOCS1 SOS1 SP100 SQSTM1 STAT1 STAT2 TNIP2 TR…	2.45333	0.001	0	ADAR B2M CASP1 CBL CD44 CHUK CIITA CRK CRKL CSF2RB DDX58 EIF2AK2 FCGR1A FYN GBP1 GBP2 GBP4 GBP5 HERC5 HLA-A HLA-B HLA-C HLA-F HLA-G IFI27 IFI35 IFI6 IFIT1 IFIT2 IFIT3 IFITM1 IFITM2 IFITM3 IFNAR1 IFNAR2 IFNG IFNGR1 IFNGR2 IKBKB IL1R1 IL1RN IL2RA IL2RB IL2RG IL6ST IL7 IL7R INPPL1 IRAK1 IRAK2 IRF1 IRF2 IRF3 IRF4 IRF6 IRF7 IRF9 ISG15 LCK MAP2K6 MT2A MX1 MX2 MYD88 NOD2 NUP62 OAS1 OAS2 OAS3 OASL PIK3R1…	2
BIOCARTA_DEATH_PATHWAY	common	1.9473	0.001	0.0063507	BCL2 BIRC2 BIRC3 DFFB FADD GAS2 MAP3K14 NFKBIA TNFRSF10A TNFRSF10B TRADD TRAF2	2.16162	0.001	0.00709508	BCL2 BIRC3 CASP10 CASP3 CASP6 DFFA MAP3K14 NFKB1 NFKBIA TNFRSF10A TNFRSF10B TRAF2	2.0821	0.001	0.00174236	BCL2 BIRC2 BIRC3 CASP10 CASP3 CASP8 CASP9 CHUK FADD NFKB1 NFKBIA RELA TNFRSF10A TNFRSF10B TNFSF10 TRADD TRAF2	3
BIOCARTA_NFKB_PATHWAY	common	2.0093	0.001	0.00255792	FADD IKBKB IKBKG IL1R1 IRAK1 MAP3K14 MYD88 NFKBIA RELA TNFAIP3 TNFRSF1A TNFRSF1B TRADD TRAF6	2.09662	0.001	0.0108513	IL1A IL1R1 IRAK1 MAP3K1 MAP3K14 MYD88 NFKB1 NFKBIA TLR4 TNFAIP3 TNFRSF1A TNFRSF1B	2.01791	0.001	0.00341274	CHUK FADD IKBKB IL1R1 IRAK1 MAP3K1 MYD88 NFKB1 NFKBIA RELA TLR4 TNF TNFAIP3 TNFRSF1A TNFRSF1B TRADD	2
PID_HIV_NEF_PATHWAY	common	1.74973	0.00380228	0.0343997	BAG4 BCL2 BIRC3 CASP2 CD247 DAXX DFFB FADD MAP3K14 MAP3K5 NFKBIA RELA TNFRSF1A TRADD TRAF2	2.1759	0.001	0.0067612	BCL2 BIRC3 CASP3 CASP6 DAXX MAP2K7 MAP3K14 MAP3K5 NFKB1 NFKBIA TNFRSF1A TRAF2	2.07298	0.001	0.00161758	APAF1 BCL2 BIRC3 CASP2 CASP3 CASP6 CASP7 CASP8 CASP9 CD247 CHUK DAXX FADD MAP3K5 NFKB1 NFKBIA RELA TNF TNFRSF1A TRADD TRAF2	2
KEGG_CYTOKINE_CYTOKINE_RECEPTOR_INTERACTION	common	1.01483	0.393275	0.623462	CCL19 CCL20 CCL4 CCL5 CCL8 CCR1 CCR2 CCR7 CD40 CSF1 CXCL10 CXCL16 CXCL6 CXCL9 CXCR4 HGF IFNAR1 IFNAR2 IFNGR2 IL10RA IL10RB IL15 IL15RA IL17RA IL1R1 IL2RG IL3RA IL4R IL6R IL6ST IL7R NGFR PLEKHO2 PRLR TGFBR1 TGFBR2 TNFRSF10A TNFRSF10B TNFRSF10D TNFRSF14 TNFRSF18 TNFRSF1A TNFRSF1B TNFSF13 TNFSF13B TNFSF14 TNFSF8	2.38162	0.001	0	ACVRL1 BMPR1B CCL1 CCL11 CCL13 CCL16 CCL18 CCL19 CCL2 CCL20 CCL21 CCL22 CCL23 CCL25 CCL26 CCL27 CCL4 CCL5 CCL7 CCL8 CCR3 CCR4 CCR5 CCR8 CD40 CD40LG CD70 CLCF1 CRLF2 CSF1 CSF3 CSF3R CTF1 CXCL10 CXCL12 CXCL13 CXCL3 CXCL6 CXCL9 CXCR3 CXCR5 CXCR6 EDA EDA2R EDAR EGF EPOR FASLG FLT1 FLT3 FLT4 GDF5 GH2 HGF IFNA10 IFNA14 IFNA4 IFNAR1 IFNAR2 IFNB1 IFNGR1 IFNGR2 IL10 IL10RA IL11 IL12A IL12RB1 IL17A IL17B I…	2.26353	0.001	0	ACVR2B BMPR1A BMPR1B CCL1 CCL13 CCL17 CCL18 CCL19 CCL2 CCL20 CCL22 CCL24 CCL25 CCL26 CCL27 CCL4 CCL5 CCL7 CCL8 CCR2 CCR3 CCR4 CCR5 CCR7 CCR8 CCR9 CD27 CNTF CSF1 CSF2RB CXCL10 CXCL12 CXCL13 CXCL16 CXCL3 CXCL5 CXCL9 CXCR1 CXCR2 CXCR4 CXCR6 EDA EDA2R EGF EPOR FLT3 GDF5 HGF IFNA10 IFNA16 IFNAR1 IFNAR2 IFNG IFNGR1 IFNGR2 IL10 IL10RA IL12B IL12RB1 IL15 IL15RA IL17RB IL18R1 IL1R1 IL22 IL22RA1 IL22RA2 IL…	2
BIOCARTA_RELA_PATHWAY	common	2.02944	0.001	0.00258732	CREBBP FADD HDAC3 IKBKB IKBKG NFKBIA RELA TNFRSF1A TNFRSF1B TRADD TRAF6	1.56399	0.050885	0.136874	CREBBP EP300 NFKB1 NFKBIA RIPK1 TNF TNFRSF1A TNFRSF1B	1.97029	0.001	0.0049191	CHUK CREBBP EP300 FADD IKBKB NFKB1 NFKBIA RELA TNF TNFRSF1A TNFRSF1B TRADD	2
PID_CD8_TCR_PATHWAY	common	2.02211	0.001	0.00254028	B2M CBL CD247 CD3E CD3G CD8A CHUK CSK FYN GRB2 HLA-A HRAS IKBKB IKBKG LCK LCP2 MAP3K14 ORAI1 PLCG1 PRKCA PRKCE PTPN6 PTPRC RASGRP1 RASSF5 SHC1 SOS1 STIM1 TRAF6 VAV1	1.51084	0.0222222	0.157588	B2M CBL CD8B CSK FYN HLA-A MAP3K14 ORAI1	1.99668	0.001	0.00378656	B2M BCL10 CARD11 CBL CD247 CD28 CD3D CD3E CD3G CD80 CD86 CD8A CHUK CSK FYN HLA-A IKBKB LCK LCP2 MALT1 ORAI1 PAG1 PLCG1 PRF1 PRKCA PTPRC RASSF5 VAV1	2
KEGG_RIG_I_LIKE_RECEPTOR_SIGNALING_PATHWAY	common	1.89751	0.001	0.00957016	ATG12 AZI2 CXCL10 CYLD DDX3Y DHX58 FADD IFIH1 IKBKB IKBKE IKBKG IRF3 IRF7 ISG15 MAP3K1 MAPK10 MAPK12 MAPK13 MAPK14 NFKBIA NFKBIB RELA SIKE1 TRADD TRAF2 TRAF3 TRAF6 TRIM25	1.30182	0.071066	0.278629	CASP10 CXCL10 DDX3Y IFIH1 IFNA10 IFNB1 IL12A IRF7 ISG15 MAP3K1 MAPK11 NFKB1 NFKBIA NFKBIB NLRX1 TBKBP1 TRAF2 TRIM25	2.17383	0.001	0.000521219	ATG12 AZI2 CASP10 CASP8 CHUK CXCL10 DDX3Y DDX58 FADD IFIH1 IFNA10 IKBKB IRF3 IRF7 ISG15 MAP3K1 NFKB1 NFKBIA NFKBIB NLRX1 RELA TNF TRADD TRAF2 TRAF3 TRIM25	2
REACTOME_ANTIGEN_PRESENTATION_FOLDING_ASSEMBLY_AND_PEPTIDE_LOADING_OF_CLASS_I_MHC	common	2.04272	0.001	0.00251382	B2M HLA-A HLA-B HLA-C HLA-F HLA-G SEC24C TAP1	1.0813	0.354402	0.495294	B2M HLA-A TAP1	2.21677	0.001	0.000203072	B2M HLA-A HLA-B HLA-C HLA-F HLA-G SEC24D TAP1 TAP2	2
KEGG_ANTIGEN_PROCESSING_AND_PRESENTATION	common	1.90358	0.001	0.00888178	B2M CD8A CTSB CTSS HLA-A HLA-B HLA-C HLA-DPB1 HLA-DQB1 HLA-E HLA-F HLA-G HSP90AA1 HSP90AB1 HSPA4 LGMN PSME1 TAP1 TAP2 TAPBP	1.23531	0.130435	0.346841	B2M CD4 CD8A CD8B CIITA HLA-A HLA-B HLA-C HLA-DMB HLA-DOB HLA-DQB1 HLA-F HSPA1L IFNA10 KIR2DL1 KIR2DL2 KIR2DL4 KIR2DS4 KIR3DL1 KLRC3 KLRC4 KLRD1 LTA PSME1 TAP1	2.12294	0.001	0.000837674	B2M CD8A CIITA CTSS HLA-A HLA-B HLA-C HLA-DMA HLA-DOA HLA-DOB HLA-DPA1 HLA-DQA1 HLA-DQB1 HLA-E HLA-F HLA-G HSP90AA1 HSPA1L HSPA4 HSPA5 HSPA6 IFNA10 IFNA16 KIR2DL1 KIR2DL2 KIR2DL4 KIR2DS1 KIR2DS3 KIR3DL1 KLRC3 KLRD1 PSME1 RFX5 TAP1 TAP2 TAPBP	2
REACTOME_INNATE_IMMUNE_SYSTEM	common	1.92552	0.001	0.00693285	AIM2 ATG12 BCL2 BIRC2 BIRC3 C1QB C1QC C1S C2 C3 CASP1 CASP2 CASP4 CCR2 CD14 CD180 CFB CFD CREBBP CTSB CTSK CTSS CYLD DHX58 DUSP3 ECSIT FADD HERC5 HSP90AB1 HSP90B1 IFIH1 IKBKB IKBKG IRAK1 IRAK2 IRF1 IRF3 IRF7 ISG15 LGALS3 LGMN LY96 MAPK1 MAPK12 MAPK13 MAPK14 MAPK7 MAPKAPK2 MBL2 MYD88 NFKB2 NFKBIA NFKBIB NLRC5 NOD1 NOD2 P2RX7 PANX1 PSTPIP1 PYCARD RELA RNF135 RPS6KA1 SIGIRR SIKE1 TICAM1 TLR6 TLR8 TN…	1.33711	0.00990099	0.254889	AIM2 ATF1 BCL2 BIRC3 BTK C6 C8A C8G CASP10 CD180 CD4 CR1 CREBBP DEFA6 DEFB1 DEFB118 DEFB119 DEFB124 DEFB126 DEFB127 DEFB129 DEFB132 DUSP7 EP300 HERC5 HSP90B1 IFIH1 IFNA10 IFNB1 IRAK1 IRF1 IRF2 IRF7 ISG15 LBP MAP2K7 MAP3K1 MAPK11 MAPK3 MAPKAPK2 MAPKAPK3 MASP2 MEFV MYD88 NFKBIA NFKBIB NLRC4 NLRC5 NLRX1 NOD2 P2RX7 PLCG2 PPP2R1B RIPK2 RPS6KA1 RPS6KA2 S100A12 S100B SIGIRR TIRAP TLR10 TLR4 TLR5 TLR6 TL…	1.91545	0.001	0.00865088	AIM2 ART1 ATF1 ATG12 BCL2 BIRC2 BIRC3 C1QB C1QC C1S C8G CASP1 CASP10 CASP4 CASP8 CASP9 CCR2 CFD CFI CHUK CREBBP CTSK CTSS DDX58 DEFA4 DEFA5 DEFB123 DUSP4 EEA1 EP300 FADD HERC5 HSP90B1 IFIH1 IFNA10 IKBKB IRAK1 IRAK2 IRF1 IRF2 IRF3 IRF7 ISG15 JUN LBP LGALS3 MAP2K6 MAP3K1 MAPK7 MAPKAPK2 MAPKAPK3 MASP1 MEF2A MYD88 NFKBIA NFKBIB NLRC5 NLRP3 NLRX1 NOD2 P2RX7 PLCG2 PPP2R1B PYCARD RELA RIPK2 RIPK3 SIKE1 …	2
REACTOME_NEGATIVE_REGULATORS_OF_RIG_I_MDA5_SIGNALING	common	1.92357	0.001	0.00675392	CYLD HERC5 IFIH1 IRF3 ISG15 NLRC5 TNFAIP3 TRAF3 TRIM25 UBE2D3 UBE2L6	1.13954	0.268966	0.432444	HERC5 IFIH1 ISG15 NLRC5 TRIM25 UBE2L6	2.02294	0.001	0.00358761	ATG12 DDX58 HERC5 IFIH1 IRF3 ISG15 NLRC5 NLRX1 TNFAIP3 TRAF3 TRIM25 UBE2L6	2
BIOCARTA_TH1TH2_PATHWAY	common	-0.608725	0.972458	0.990918	CD40 IFNGR2 IL4R	2.08722	0.001	0.00990277	CD40 CD40LG IFNGR1 IL12A IL12RB1 IL18 IL18R1 IL2RA IL4	2.02094	0.001	0.00344643	CD28 CD86 IFNG IFNGR1 IFNGR2 IL12RB1 IL18R1 IL2RA IL4	2
REACTOME_ANTIGEN_PROCESSING_CROSS_PRESENTATION	common	1.94621	0.001	0.00628455	B2M CTSS HLA-A HLA-B HLA-C HLA-F HLA-G ITGB5 MRC1 NCF2 PSMA4 PSMA7 PSMB2 PSMB5 PSMB6 PSMB8 PSMB9 PSMD13 PSME1 SEC61A1 TAP1 TAP2	-1.65296	0.00167504	0.0380062	LNPEP PDIA3 PSMA1 PSMA2 PSMA3 PSMA4 PSMA5 PSMA7 PSMB1 PSMB3 PSMB4 PSMB5 PSMB6 PSMB7 PSMC1 PSMC2 PSMC3 PSMC4 PSMC5 PSMC6 PSMD1 PSMD10 PSMD11 PSMD12 PSMD13 PSMD14 PSMD2 PSMD3 PSMD4 PSMD5 PSMD7 PSMD8 PSME4 RPS27A SEC61A2 SEC61G	1.95315	0.001	0.00564893	B2M CTSS FCGR1A HLA-A HLA-B HLA-C HLA-G ITGB5 NCF2 PSMB2 PSMB8 PSMB9 PSME1 TAP1	2
REACTOME_NEP_NS2_INTERACTS_WITH_THE_CELLULAR_EXPORT_MACHINERY	common	1.34363	0.099631	0.24992	NUP188 NUP205 NUP210 NUP214 NUP35 NUP43 NUP62 NUP85 NUP88 NUPL1 RAE1 RAN XPO1	-1.97384	0.001	0.0029981	NUP107 NUP133 NUP155 NUP205 NUP214 NUP35 NUP37 NUP43 NUP50 NUP54 NUP85 NUP88 NUP93 NUPL1 NUPL2 POM121 RAE1 RAN RANBP2 SEH1L TPR XPO1	-2.00992	0.001	0.00587536	AAAS NUP107 NUP133 NUP155 NUP205 NUP50 NUP54 NUP93 NUPL2 POM121 RANBP2	2
REACTOME_INTERACTIONS_OF_VPR_WITH_HOST_CELLULAR_PROTEINS	common	1.30937	0.126582	0.275081	HMGA1 NUP188 NUP205 NUP210 NUP214 NUP35 NUP62 NUP85 NUP88 NUPL1 RAE1	-2.02366	0.001	0.00194247	KPNA1 NUP107 NUP133 NUP214 NUP37 NUP43 NUP50 NUP54 NUP85 NUP93 NUPL1 NUPL2 POM121 RAE1 RANBP2 SEH1L SLC25A4 SLC25A5 SLC25A6	-1.99379	0.001	0.00585676	AAAS NUP107 NUP133 NUP155 NUP205 NUP50 NUP54 NUP93 NUPL2 POM121 PSIP1 RANBP2 SLC25A6	2
REACTOME_TRANSPORT_OF_RIBONUCLEOPROTEINS_INTO_THE_HOST_NUCLEUS	common	1.20091	0.198502	0.400554	NUP188 NUP205 NUP210 NUP214 NUP35 NUP62 NUP85 NUP88 NUPL1 RAE1	-2.01761	0.001	0.0020159	KPNA1 KPNB1 NUP107 NUP133 NUP214 NUP37 NUP43 NUP50 NUP54 NUP85 NUP93 NUPL1 NUPL2 POM121 RAE1 RANBP2 SEH1L	-2.04553	0.001	0.00356984	AAAS KPNB1 NUP107 NUP133 NUP155 NUP205 NUP50 NUP54 NUP93 NUPL2 POM121 RANBP2	2
REACTOME_LATE_PHASE_OF_HIV_LIFE_CYCLE	common	1.07625	0.295868	0.552873	ELL GTF2A2 GTF2E2 GTF2H1 GTF2H2B NUP188 NUP205 NUP210 NUP214 NUP35 NUP43 NUP62 NUP85 NUP88 NUPL1 POLR2H RAE1 RAN RCC1 SSRP1 SUPT16H SUPT4H1 TAF5 TCEB2 VPS37C XPO1	-2.17322	0.001	0.00058749	CCNH CDK7 CDK9 ERCC3 GTF2A1 GTF2B GTF2E1 GTF2F1 GTF2H3 GTF2H4 NCBP1 NMT1 NMT2 NUP107 NUP133 NUP214 NUP37 NUP43 NUP50 NUP54 NUP85 NUP93 NUPL1 NUPL2 POLR2A POLR2B POLR2C POLR2D POLR2E POLR2F POLR2G POLR2K POM121 RAE1 RANBP1 RANBP2 RANGAP1 RNGTT RNMT RPS27A SEH1L SUPT16H SUPT4H1 TAF11 TAF12 TAF13 TBP TCEB1 TPR TSG101 VPS37A XPO1	-2.00959	0.001	0.00549206	AAAS CCNH CDK7 CDK9 CTDP1 ERCC2 ERCC3 GTF2A1 GTF2F2 GTF2H3 MNAT1 NCBP2 NMT2 NUP107 NUP133 NUP155 NUP205 NUP50 NUP54 NUP93 NUPL2 POLR2A POLR2C POLR2E POLR2F POLR2G POLR2I POM121 RANBP1 RANBP2 RNGTT RNMT TAF10 TAF11 TAF4B TAF6 TBP TSG101 UBA52 VPS28	2
REACTOME_PREFOLDIN_MEDIATED_TRANSFER_OF_SUBSTRATE_TO_CCT_TRIC	common	-0.818161	0.727862	0.924297	CCT4 CCT5 CCT6A CCT7 TUBA1C TUBA4A TUBB2A TUBB2B TUBB4B TUBB6	-1.96879	0.001	0.00310717	ACTB CCT2 CCT6A CCT7 PFDN1 PFDN2 PFDN4 TUBA1A TUBA1C TUBA4A TUBB2A TUBB2B TUBB3 TUBB4B VBP1	-1.94732	0.001	0.00799157	ACTB PFDN4 PFDN5 TUBA1A TUBA1C TUBB2B TUBB3 TUBB4A TUBB4B VBP1	2
REACTOME_TRANSMISSION_ACROSS_CHEMICAL_SYNAPSES	common	-1.57572	0.001	0.293566	ACHE ACTN2 ADCY1 ADCY5 ADCY8 ALDH2 ALDH5A1 AP2A1 ARHGEF9 CACNB1 CACNG2 CALM1 CAMK2A CAMK2B CAMK4 CHRNA2 CHRNA3 CHRNA9 CHRNB2 CHRNE DLG1 GABBR1 GABBR2 GABRA2 GABRA4 GABRA5 GABRB2 GABRB3 GABRG2 GABRG3 GLUL GNB5 GNG10 GNG11 GNG13 GNG2 GNG3 GNG4 GNG8 GRIA2 GRIA4 GRIK1 GRIK2 GRIN1 GRIN2A GRIN2C GRIP2 KCNJ10 KCNJ3 KCNJ5 KCNJ6 KCNJ9 MAOA MDM2 NEFL NSF PICK1 PRKACB PRKCB PRKCG RAB3A RIMS1 SLC17A7 SLC1A2 …	-1.96	0.001	0.00339117	ABAT ACHE ACTN2 ADCY1 ADCY5 AKAP5 ALDH5A1 AP2A1 AP2A2 AP2B1 AP2M1 AP2S1 ARHGEF9 BRAF CACNA2D3 CACNB4 CACNG2 CACNG3 CACNG8 CALM1 CAMK2A CAMK2B CAMK4 CHRNB2 CHRNB3 DLG1 DLG3 DNAJC5 GABBR1 GABBR2 GABRA1 GABRA3 GABRA4 GABRA5 GABRB2 GABRB3 GABRG2 GAD1 GAD2 GLS GNAI1 GNB2 GNB5 GNG10 GNG2 GNG3 GNG4 GRIA1 GRIA2 GRIA3 GRIA4 GRIK1 GRIN2A GRIN2D KCNJ3 KCNJ9 MAPK1 NCALD NEFL PLCB1 PRKACB PRKCB RAB3A RASGRF1 …	-1.99026	0.001	0.00577474	ABAT ACHE ACTN2 ADCY1 ADCY5 AKAP5 AKAP9 ALDH2 ALDH5A1 AP2A1 AP2A2 AP2M1 AP2S1 ARHGEF9 BRAF CACNA1B CACNA2D3 CACNB1 CACNB2 CACNB3 CACNB4 CACNG3 CACNG4 CACNG8 CAMK2A CAMK2B CAMK4 CAMKK1 CHRNA4 CHRNB2 DLG1 DLG3 DNAJC5 GABBR1 GABBR2 GABRA1 GABRA2 GABRA3 GABRA4 GABRB3 GABRG2 GAD1 GAD2 GLS GLUL GNB2 GNB3 GNB5 GNG10 GNG2 GNG3 GNG4 GNG7 GNG8 GRIA1 GRIA2 GRIA3 GRIA4 GRIK1 GRIK2 GRIK3 GRIK5 GRIN1 GRIN2A GR…	2
REACTOME_CITRIC_ACID_CYCLE_TCA_CYCLE	common	-1.61497	0.0200445	0.275931	ACO2 DLD FH IDH2 IDH3A IDH3B SDHC SUCLA2 SUCLG1 SUCLG2	-2.09422	0.001	0.00115662	ACO2 CS DLD FH IDH2 IDH3B IDH3G MDH2 NNT SDHA SDHB SDHC SUCLA2	-1.95556	0.00201613	0.00767515	ACO2 CS DLD DLST FH IDH2 IDH3A IDH3B IDH3G MDH2 NNT OGDH SDHA SDHB SDHC SDHD SUCLA2 SUCLG2	2
KEGG_VALINE_LEUCINE_AND_ISOLEUCINE_DEGRADATION	common	-1.70399	0.00222717	0.263561	ACADM ACADS ACADSB ACAT2 ALDH1B1 ALDH2 ALDH6A1 ALDH7A1 AOX1 BCKDHA BCKDHB DBT DLD EHHADH HADH HADHB HIBADH HMGCL HMGCS1 IVD MCCC1 MCEE OXCT1 PCCB	-1.95781	0.001	0.00332677	ABAT ACADSB ACAT1 ACAT2 ALDH3A2 AUH BCAT1 BCKDHB DBT DLD HADH HMGCS1 IVD MCEE MUT OXCT1 PCCB	-2.14783	0.001	0.00148743	ABAT ACAA2 ACADM ACADS ACADSB ACAT1 ACAT2 ALDH1B1 ALDH2 ALDH7A1 AOX1 AUH BCKDHA DLD EHHADH HADHB HMGCS1 IVD MCCC1 MCEE MUT PCCB	2
REACTOME_TCA_CYCLE_AND_RESPIRATORY_ELECTRON_TRANSPORT	common	-1.64112	0.001	0.254338	ACO2 ADHFE1 ATP5D ATP5O ATP6 BSG COX1 COX2 COX4I1 COX6A1 COX7A2L COX7B D2HGDH DLD ETFA FH IDH2 IDH3A L2HGDH ND2 ND4 ND6 NDUFA5 NDUFB10 NDUFC1 NDUFS7 NDUFV1 PDHB PDK2 PDP2 SDHC SLC16A1 SLC16A8 SUCLA2 SUCLG1 SUCLG2 UQCRC2	-2.27351	0.001	0.000328995	ACO2 ADHFE1 ATP5A1 ATP5B ATP5D ATP5F1 ATP5G1 ATP5H ATP5J ATP5L ATP5O BSG COX5A COX6B1 COX6C COX7A2L COX7B COX8A CS CYC1 DLAT DLD FH IDH2 IDH3B IDH3G L2HGDH LDHA MDH2 NDUFA1 NDUFA10 NDUFA11 NDUFA12 NDUFA3 NDUFA4 NDUFA5 NDUFA6 NDUFA7 NDUFA9 NDUFAB1 NDUFB10 NDUFB5 NDUFB6 NDUFB9 NDUFC1 NDUFS2 NDUFS3 NDUFS7 NDUFV1 NDUFV2 NNT PDHA1 PDHB PDHX PDK1 PDK3 PDP1 SDHA SDHB SDHC SLC16A8 SUCLA2 UCP2 UQCRB UQCRC…	-2.08535	0.001	0.00237989	ACO2 ADHFE1 ATP5A1 ATP5B ATP5C1 ATP5D ATP5F1 ATP5J ATP5L ATP5O BSG COX4I1 COX5A COX6B1 COX6C COX7A2L COX7B COX7C COX8A CS CYC1 D2HGDH DLAT DLD DLST ETFA ETFB FH IDH2 IDH3A IDH3B IDH3G L2HGDH LDHA LDHB MDH2 NDUFA1 NDUFA10 NDUFA11 NDUFA2 NDUFA3 NDUFA4 NDUFA5 NDUFA6 NDUFA7 NDUFAB1 NDUFB10 NDUFB5 NDUFB8 NDUFB9 NDUFC1 NDUFS2 NDUFS3 NDUFV1 NDUFV2 NDUFV3 NNT OGDH PDHA1 PDHB PDHX PDK1 PDK2 PDK3 SDHA SDHC…	2
REACTOME_PYRUVATE_METABOLISM_AND_CITRIC_ACID_TCA_CYCLE	common	-1.71786	0.00691244	0.254127	ACO2 ADHFE1 BSG D2HGDH DLD FH IDH2 IDH3A L2HGDH PDHB PDK2 PDP2 SDHC SLC16A1 SLC16A8 SUCLA2 SUCLG1 SUCLG2	-2.3144	0.001	0	ACO2 ADHFE1 BSG CS DLAT DLD FH IDH2 IDH3B IDH3G L2HGDH LDHA MDH2 NNT PDHA1 PDHB PDHX PDK1 PDK3 PDP1 SDHA SDHB SDHC SLC16A8 SUCLA2	-2.06657	0.001	0.00312361	ACO2 ADHFE1 BSG CS D2HGDH DLAT DLD DLST FH IDH2 IDH3A IDH3B IDH3G L2HGDH LDHA LDHB MDH2 NNT PDHA1 PDHB PDHX PDK1 PDK2 PDK3 SDHA SDHC SDHD SLC16A8 SUCLA2 SUCLG2	2
REACTOME_ASPARAGINE_N_LINKED_GLYCOSYLATION	conflicting direction of change	1.94162	0.001	0.00610166	ALG12 ALG2 B4GALT1 B4GALT3 B4GALT5 DPAGT1 GMPPA GNPNAT1 MAN1A1 MAN1C1 MCFD2 MGAT1 MGAT3 MGAT4A MGAT4B MGAT5 MLEC MOGS PMM2 PREB RPN2 SEC13 SEC24B SEC24C SEC24D ST8SIA2 UGGT1	-2.02194	0.001	0.00191354	ALG1 ALG13 ALG14 ALG2 ALG5 ALG6 ALG8 ALG9 B4GALT6 CANX DDOST DOLK DPM1 DPM2 EDEM1 EDEM2 EDEM3 FUT8 GANAB GNPNAT1 MAN1A1 MAN1B1 MAN1C1 MGAT2 MGAT4B MOGS MPI PDIA3 PGM3 PMM1 PRKCSH RFT1 RPN1 RPN2 SEC13 SEC23A SEC31A ST8SIA3 TUSC3 UGGT2	-0.968622	0.5	0.727926	ALG13 ALG5 ALG6 ALG8 B4GALT6 DOLK DPM1 DPM2 FUT8 GANAB GNPNAT1 MAN1B1 MGAT2 MGAT4A MGAT4C MPI PGM3 PRKCSH SEC13 SEC31A ST8SIA3 TUSC3 UGGT2	2
KEGG_RIBOSOME	BG specific	-1.57981	0.00726392	0.294108	FAU RPL10A RPL10L RPL11 RPL15 RPL19 RPL22 RPL23A RPL3 RPL30 RPL32 RPL34 RPL35 RPL37 RPL8 RPL9 RPS12 RPS15 RPS17 RPS18 RPS23 RPS25 RPS3 RPS4X RPS5 RPS8	0.680506	0.980583	0.952478	RPL14 RPL18 RPL32 RPL35A RPL36A RPL38 RPL7 RPLP1 RPS10 RPS11 RPS15 RPS15A RPS17 RPS19 RPS21 RPS27L RPS29 RPS5 RPS6 RPS8 RPS9	-2.08325	0.001	0.0021674	FAU RPL10A RPL10L RPL11 RPL12 RPL19 RPL22 RPL22L1 RPL23A RPL27 RPL29 RPL3 RPL30 RPL31 RPL32 RPL34 RPL35 RPL37 RPL39 RPL41 RPL6 RPL8 RPL9 RPLP0 RPS12 RPS17 RPS18 RPS23 RPS25 RPS28 RPS3 RPS4X RPS4Y1 RPS5 RPS7 RPS8 UBA52	1
BIOCARTA_D4GDI_PATHWAY	BG specific	1.26857	0.180812	0.322073	APAF1 CASP1 CASP3 CASP8 CYCS GZMB JUN PRF1	1.14919	0.268623	0.419706	ARHGAP5 CASP1 CASP10 CASP3 CASP9 CYCS GZMB PRF1	2.09024	0.001	0.00162881	ARHGAP5 CASP1 CASP10 CASP3 CASP8 CASP9 GZMB JUN PRF1	1
BIOCARTA_41BB_PATHWAY	BG specific	1.28396	0.1787	0.306516	IKBKB MAP3K1 MAP3K5 MAPK14 NFKBIA RELA TRAF2	1.23342	0.199143	0.347725	IL4 MAP3K5 NFKB1 NFKBIA TRAF2	1.98926	0.00203666	0.00401068	CHUK IFNG IKBKB IL4 JUN MAP3K1 MAP3K5 NFKB1 NFKBIA RELA TRAF2	1
PID_CD8_TCR_DOWNSTREAM_PATHWAY	BG specific	1.33306	0.0662139	0.256661	B2M CD247 CD3E CD3G CD8A EOMES GZMB HLA-A HRAS IFNAR1 IFNAR2 IL2RG MAPK1 NFATC2 NFATC3 PRKCA PRKCE RAF1 TNFRSF18	1.18552	0.17602	0.387358	B2M CD8B HLA-A IFNAR2 IL2RA MAPK3 NFATC3	1.935	0.001	0.00714393	B2M CD3E CD3G EOMES FOSL1 GZMB HLA-A IFNAR1 IFNAR2 IFNG IL2RA IL2RB IL2RG JUN NFATC3 PRF1	1
PID_IL12_STAT4_PATHWAY	BG specific	0.662005	0.944544	0.976059	CD247 CD3D CD3E CD3G CD80 CD86 CREBBP FOS HLA-DRA IL18 IL18R1 IRF1 JUN MAPK9 PRF1 STAT3 STAT4 TBX21	-0.905159	0.62	0.731151	ETV5 JUN MAPK8 MAPK9 PIAS2 PPP3CA PPP3R1 STAT4	1.89027	0.00197239	0.00986593	CD28 CD3E CD3G CREBBP IFNG IL18R1 IL2RA IRF1 JUN PRF1 STAT3	1
REACTOME_SRP_DEPENDENT_COTRANSLATIONAL_PROTEIN_TARGETING_TO_MEMBRANE	BG specific	-1.55154	0.00492611	0.323574	FAU RPL10A RPL11 RPL15 RPL19 RPL22 RPL23A RPL3 RPL30 RPL32 RPL34 RPL35 RPL37 RPL8 RPL9 RPS12 RPS14 RPS15 RPS17 RPS18 RPS23 RPS25 RPS3 RPS4X RPS5 RPS8 SEC11A SPCS1 SPCS2 SRP72 SRP9	-1.13323	0.238562	0.429393	DDOST RPL10A RPL15 RPL22 RPL24 RPL26L1 RPL27 RPL29 RPL3 RPL31 RPL37 RPL37A RPL6 RPL8 RPL9 RPLP0 RPN1 RPN2 RPS23 RPS24 RPS25 RPS27A RPS4Y1 RPS7 SEC11A SEC61A2 SEC61B SEC61G SPCS1 SPCS2 SPCS3 SRP14 SRP19 SRP54 SRP68 SRP72 SRP9 SRPR SRPRB SSR1 SSR3 SSR4 TRAM1	-2.16342	0.001	0.00178492	FAU RPL10A RPL11 RPL19 RPL22 RPL23A RPL27 RPL29 RPL3 RPL30 RPL31 RPL32 RPL34 RPL35 RPL37 RPL39 RPL41 RPL6 RPL8 RPL9 RPLP0 RPS12 RPS17 RPS18 RPS23 RPS25 RPS28 RPS3 RPS4X RPS4Y1 RPS5 RPS7 RPS8 SEC11A SEC61A2 SEC61G SPCS1 SRP19 SRP54 SRP68 SRP72 SRP9 SRPR UBA52	1
REACTOME_PEPTIDE_CHAIN_ELONGATION	BG specific	-1.69054	0.001	0.251362	EEF1A1 FAM153A FAU RPL10A RPL11 RPL15 RPL19 RPL22 RPL23A RPL27A RPL29 RPL3 RPL30 RPL32 RPL34 RPL35 RPL37 RPL8 RPL9 RPS12 RPS14 RPS15 RPS17 RPS18 RPS23 RPS25 RPS3 RPS4X RPS5 RPS8	0.839877	0.801527	0.827376	EEF1A1 EEF2 FAM153A RPL14 RPL18 RPL32 RPL35A RPL36A RPL38 RPL7 RPLP1 RPS10 RPS11 RPS15 RPS15A RPS17 RPS19 RPS21 RPS29 RPS5 RPS6 RPS8 RPS9	-2.05073	0.001	0.00356984	EEF2 FAU RPL10A RPL11 RPL12 RPL19 RPL22 RPL23A RPL27 RPL29 RPL3 RPL30 RPL31 RPL32 RPL34 RPL35 RPL37 RPL39 RPL41 RPL6 RPL8 RPL9 RPLP0 RPS12 RPS17 RPS18 RPS23 RPS25 RPS28 RPS3 RPS4X RPS4Y1 RPS5 RPS7 RPS8 UBA52	1
REACTOME_3_UTR_MEDIATED_TRANSLATIONAL_REGULATION	BG specific	-1.7553	0.001	0.302925	EIF2S1 EIF2S3 EIF3A EIF3F EIF3H EIF3J EIF4A2 EIF4B FAU RPL10A RPL11 RPL15 RPL19 RPL22 RPL23A RPL3 RPL30 RPL32 RPL34 RPL35 RPL37 RPL8 RPL9 RPS12 RPS14 RPS15 RPS17 RPS18 RPS23 RPS25 RPS3 RPS4X RPS5 RPS8	-1.12469	0.2384	0.441379	EIF1AX EIF2S1 EIF2S2 EIF2S3 EIF3A EIF3D EIF3H EIF3I EIF3J EIF3K EIF4B EIF4E EIF4H RPL22 RPL26L1 RPL3 RPL31 RPL37A RPLP0 RPS23 RPS24 RPS27A RPS4Y1	-2.11033	0.001	0.00223115	EIF2S3 EIF3A EIF3D EIF3F EIF3J EIF3K EIF4B EIF4E EIF4H FAU PABPC1 RPL10A RPL11 RPL12 RPL19 RPL22 RPL23A RPL27 RPL29 RPL3 RPL30 RPL31 RPL32 RPL34 RPL35 RPL37 RPL39 RPL41 RPL6 RPL8 RPL9 RPLP0 RPS12 RPS17 RPS18 RPS23 RPS25 RPS28 RPS3 RPS4X RPS4Y1 RPS5 RPS7 RPS8 UBA52	1
REACTOME_DEPOSITION_OF_NEW_CENPA_CONTAINING_NUCLEOSOMES_AT_THE_CENTROMERE	BG specific	0.958092	0.543103	0.698341	CENPN H2AFX H2AFZ HIST1H2AC HIST1H2BD HIST1H2BK HIST1H4H RSF1	1.20125	0.170732	0.375189	CENPA CENPI H2AFX HIST1H2AB HIST1H2AC HIST1H2AE HIST1H2BB HIST1H2BC HIST1H2BD HIST1H2BE HIST1H2BK HIST1H2BL HIST1H2BM HIST1H2BN HIST1H2BO HIST1H4A HIST1H4D HIST1H4H HIST1H4I HIST1H4J HIST1H4L HIST2H2BE MIS18BP1 RBBP4 RSF1	1.89412	0.001	0.00985707	CASC5 CENPA CENPN H2AFX HIST1H2AB HIST1H2AC HIST1H2AE HIST1H2AJ HIST1H2BA HIST1H2BC HIST1H2BD HIST1H2BE HIST1H2BH HIST1H2BJ HIST1H2BK HIST1H2BL HIST1H4A HIST1H4D HIST1H4H HIST1H4L HIST2H2BE MIS18BP1	1
REACTOME_INFLUENZA_VIRAL_RNA_TRANSCRIPTION_AND_REPLICATION	BG specific	-1.60308	0.00241546	0.292952	FAM153A FAU GTF2F2 POLR2A POLR2F POLR2K RPL10A RPL11 RPL15 RPL19 RPL22 RPL23A RPL27A RPL29 RPL3 RPL30 RPL32 RPL34 RPL35 RPL37 RPL8 RPL9 RPS12 RPS14 RPS15 RPS17 RPS18 RPS23 RPS25 RPS3 RPS4X RPS5 RPS8	-0.860062	0.730956	0.783078	GRSF1 GTF2F1 POLR2A POLR2B POLR2C POLR2D POLR2E POLR2F POLR2G POLR2K RPL22 RPL26L1 RPL3 RPL31 RPL37A RPLP0 RPS23 RPS24 RPS27A RPS4Y1	-2.00028	0.001	0.00611972	FAU GTF2F2 POLR2A POLR2C POLR2E POLR2F POLR2G POLR2I RPL10A RPL11 RPL19 RPL22 RPL23A RPL27 RPL29 RPL3 RPL30 RPL31 RPL32 RPL34 RPL35 RPL37 RPL39 RPL41 RPL6 RPL8 RPL9 RPLP0 RPS12 RPS17 RPS18 RPS23 RPS25 RPS28 RPS3 RPS4X RPS4Y1 RPS5 RPS7 RPS8 UBA52	1
REACTOME_NONSENSE_MEDIATED_DECAY_ENHANCED_BY_THE_EXON_JUNCTION_COMPLEX	BG specific	-1.38005	0.035443	0.370379	FAU PPP2CA RPL10A RPL11 RPL15 RPL19 RPL22 RPL23A RPL3 RPL30 RPL32 RPL34 RPL35 RPL37 RPL8 RPL9 RPS12 RPS14 RPS15 RPS17 RPS18 RPS23 RPS25 RPS3 RPS4X RPS5 RPS8 UPF3A	-0.673241	0.97479	0.954636	EIF4A3 ETF1 GSPT2 NCBP1 NCBP2 PPP2CA PPP2R1A RBM8A RNPS1 RPL10A RPL15 RPL22 RPL24 RPL26L1 RPL27 RPL3 RPL31 RPL37 RPL37A RPL6 RPL8 RPL9 RPLP0 RPS23 RPS24 RPS25 RPS27A RPS4Y1 RPS7 SMG8 SMG9 UPF3A UPF3B	-2.03847	0.001	0.00405663	EIF4A3 FAU NCBP2 PABPC1 PPP2R1A RNPS1 RPL10A RPL11 RPL12 RPL19 RPL22 RPL23A RPL27 RPL29 RPL3 RPL30 RPL31 RPL32 RPL34 RPL35 RPL37 RPL39 RPL41 RPL6 RPL8 RPL9 RPLP0 RPS12 RPS17 RPS18 RPS23 RPS25 RPS28 RPS3 RPS4X RPS4Y1 RPS5 RPS7 RPS8 SMG9 UBA52 UPF3A UPF3B	1
KEGG_PROTEASOME	FC specific	1.05936	0.354497	0.573435	PSMA4 PSMA7 PSMB1 PSMB2 PSMB5 PSMB6 PSMB8 PSMB9 PSMD13 PSMD2 PSMD3 PSMD7 PSME1	-2.12058	0.001	0.00127485	POMP PSMA1 PSMA2 PSMA3 PSMA4 PSMA5 PSMA7 PSMB1 PSMB3 PSMB4 PSMB5 PSMB6 PSMB7 PSMC1 PSMC2 PSMC3 PSMC4 PSMC5 PSMC6 PSMD1 PSMD11 PSMD12 PSMD13 PSMD14 PSMD2 PSMD3 PSMD4 PSMD7 PSMD8 PSME3 PSME4 SHFM1	1.00808	0.439673	0.658267	PSMB2 PSMB8 PSMB9 PSME1	1
BIOCARTA_SALMONELLA_PATHWAY	FC specific	-1.23332	0.201629	0.480967	ACTA1 CDC42 RAC1	-1.98471	0.001	0.00268679	ACTA1 ACTR2 ACTR3 ARPC1A ARPC2 ARPC3 ARPC4 CDC42 RAC1 WASF1 WASL	-1.1641	0.28215	0.499481	ACTA1 ACTR2 ARPC1A ARPC2 ARPC3 ARPC4 CDC42 RAC1 WASF1 WASL	1
BIOCARTA_CDC42RAC_PATHWAY	FC specific	-1.26813	0.15914	0.450779	ACTR2 ACTR3 ARPC4 CDC42 PAK1 PDGFRA PIK3CA PIK3R1 RAC1 RHOA	-2.06814	0.00179856	0.00128645	ACTR2 ACTR3 ARPC1A ARPC2 ARPC3 ARPC4 CDC42 PAK1 PIK3CA RAC1 WASL	-0.903001	0.617702	0.815127	ACTR2 ARPC1A ARPC2 ARPC3 ARPC4 CDC42 PAK1 PDGFRA PIK3CA RAC1 RHOA WASL	1
REACTOME_SIGNALING_BY_WNT	FC specific	1.08912	0.304054	0.537984	AXIN1 BTRC CTNNB1 FRAT1 FRAT2 PPP2R1B PPP2R5A PPP2R5B PPP2R5C PSMA2 PSMA4 PSMA7 PSMB1 PSMB2 PSMB5 PSMB6 PSMB8 PSMB9 PSMD1 PSMD13 PSMD2 PSMD3 PSMD7 PSME1 PSMF1	-1.85915	0.001	0.00805123	BTRC CUL1 FRAT1 PPP2CA PPP2R1A PPP2R5B PPP2R5D PPP2R5E PSMA1 PSMA2 PSMA3 PSMA4 PSMA5 PSMA7 PSMB1 PSMB3 PSMB4 PSMB5 PSMB6 PSMB7 PSMC1 PSMC2 PSMC3 PSMC4 PSMC5 PSMC6 PSMD1 PSMD10 PSMD11 PSMD12 PSMD13 PSMD14 PSMD2 PSMD3 PSMD4 PSMD5 PSMD7 PSMD8 PSME4 RPS27A SKP1	-0.966013	0.517179	0.72904	BTRC CSNK1A1 FRAT1 PPP2CA PPP2R1A PPP2R5B PPP2R5D PSMA1 PSMA5 PSMB1 PSMB3 PSMB4 PSMB7 PSMC1 PSMC2 PSMC3 PSMC5 PSMC6 PSMD1 PSMD10 PSMD11 PSMD12 PSMD14 PSMD2 PSMD4 PSMD6 PSMD8 PSME4 SKP1 UBA52	1
REACTOME_CROSS_PRESENTATION_OF_SOLUBLE_EXOGENOUS_ANTIGENS_ENDOSOMES	FC specific	1.19875	0.183533	0.402853	MRC1 PSMA4 PSMA7 PSMB1 PSMB2 PSMB5 PSMB6 PSMB8 PSMB9 PSMD13 PSMD2 PSMD3 PSMD7 PSME1	-2.05322	0.001	0.00140998	PSMA1 PSMA2 PSMA3 PSMA4 PSMA5 PSMA7 PSMB1 PSMB3 PSMB4 PSMB5 PSMB6 PSMB7 PSMC1 PSMC2 PSMC3 PSMC4 PSMC5 PSMC6 PSMD1 PSMD10 PSMD11 PSMD12 PSMD13 PSMD14 PSMD2 PSMD3 PSMD4 PSMD5 PSMD7 PSMD8 PSME4	1.2063	0.154167	0.373699	FCGR1A PSMB2 PSMB8 PSMB9 PSME1	1
REACTOME_ORC1_REMOVAL_FROM_CHROMATIN	FC specific	0.99794	0.465201	0.646713	CCNA2 CDC6 CDKN1A MCM5 MCM8 PSMA2 PSMA4 PSMA7 PSMB1 PSMB10 PSMB2 PSMB5 PSMB6 PSMB8 PSMB9 PSMD1 PSMD13 PSMD2 PSMD3 PSMD7 PSME1 PSMF1	-2.10909	0.001	0.00118438	CCNA1 CDKN1B MCM2 MCM3 MCM4 MCM5 MCM6 ORC3 ORC5 ORC6 PSMA1 PSMA2 PSMA3 PSMA4 PSMA5 PSMA7 PSMB1 PSMB3 PSMB4 PSMB5 PSMB6 PSMB7 PSMC1 PSMC2 PSMC3 PSMC4 PSMC5 PSMC6 PSMD1 PSMD10 PSMD11 PSMD12 PSMD13 PSMD14 PSMD2 PSMD3 PSMD4 PSMD5 PSMD7 PSMD8 PSME4 RB1 RPS27A	-1.14681	0.216822	0.512075	CCNA1 CDC6 MCM2 MCM3 MCM4 MCM6 ORC2 ORC3 ORC5 PSMA1 PSMA5 PSMB1 PSMB3 PSMB4 PSMB7 PSMC1 PSMC2 PSMC3 PSMC5 PSMC6 PSMD1 PSMD10 PSMD11 PSMD12 PSMD14 PSMD2 PSMD4 PSMD6 PSMD8 PSME4 UBA52	1
REACTOME_ACTIVATION_OF_NF_KAPPAB_IN_B_CELLS	FC specific	1.21909	0.148087	0.378925	BTRC CHUK IKBKB IKBKG LOC646626 NFKBIA NFKBIB NFKBIE PSMA2 PSMA4 PSMA7 PSMB1 PSMB2 PSMB5 PSMB6 PSMB8 PSMB9 PSMD1 PSMD13 PSMD2 PSMD3 PSMD7 PSME1 PSMF1 RELA	-1.9562	0.001	0.00333833	CUL1 IKBKG MAP3K7 PRKCB PSMA1 PSMA2 PSMA3 PSMA4 PSMA5 PSMA7 PSMB1 PSMB3 PSMB4 PSMB5 PSMB6 PSMB7 PSMC1 PSMC2 PSMC3 PSMC4 PSMC5 PSMC6 PSMD1 PSMD10 PSMD11 PSMD12 PSMD13 PSMD14 PSMD2 PSMD3 PSMD4 PSMD5 PSMD7 PSMD8 PSME4 REL RPS27A SKP1	1.24788	0.12	0.327383	CARD11 CHUK IKBKB LOC646626 NFKBIA NFKBIB PSMB2 PSMB8 PSMB9 PSME1 RELA	1
REACTOME_P53_INDEPENDENT_G1_S_DNA_DAMAGE_CHECKPOINT	FC specific	1.14793	0.227671	0.467985	ATM PSMA4 PSMA7 PSMB1 PSMB2 PSMB5 PSMB6 PSMB8 PSMB9 PSMD13 PSMD2 PSMD3 PSMD7 PSME1	-2.01938	0.001	0.00199042	PSMA1 PSMA2 PSMA3 PSMA4 PSMA5 PSMA7 PSMB1 PSMB3 PSMB4 PSMB5 PSMB6 PSMB7 PSMC1 PSMC2 PSMC3 PSMC4 PSMC5 PSMC6 PSMD1 PSMD10 PSMD11 PSMD12 PSMD13 PSMD14 PSMD2 PSMD3 PSMD4 PSMD5 PSMD7 PSMD8 PSME4 RPS27A	0.976921	0.5	0.689693	PSMB2 PSMB8 PSMB9 PSME1	1
REACTOME_CDK_MEDIATED_PHOSPHORYLATION_AND_REMOVAL_OF_CDC6	FC specific	1.08747	0.301248	0.540476	CDC6 PSMA2 PSMA4 PSMA7 PSMB1 PSMB10 PSMB2 PSMB5 PSMB6 PSMB8 PSMB9 PSMD1 PSMD13 PSMD2 PSMD3 PSMD7 PSME1 PSMF1	-2.03965	0.001	0.00158889	PSMA1 PSMA2 PSMA3 PSMA4 PSMA5 PSMA7 PSMB1 PSMB3 PSMB4 PSMB5 PSMB6 PSMB7 PSMC1 PSMC2 PSMC3 PSMC4 PSMC5 PSMC6 PSMD1 PSMD10 PSMD11 PSMD12 PSMD13 PSMD14 PSMD2 PSMD3 PSMD4 PSMD5 PSMD7 PSMD8 PSME4 RPS27A	0.986916	0.480331	0.682673	PSMB2 PSMB8 PSMB9 PSME1	1
REACTOME_REGULATION_OF_ORNITHINE_DECARBOXYLASE_ODC	FC specific	1.06903	0.32931	0.558672	NQO1 OAZ1 PSMA4 PSMA7 PSMB1 PSMB2 PSMB5 PSMB6 PSMB8 PSMB9 PSMD13 PSMD2 PSMD3 PSMD7 PSME1	-2.10869	0.001	0.00113883	AZIN1 OAZ1 OAZ2 ODC1 PSMA1 PSMA2 PSMA3 PSMA4 PSMA5 PSMA7 PSMB1 PSMB3 PSMB4 PSMB5 PSMB6 PSMB7 PSMC1 PSMC2 PSMC3 PSMC4 PSMC5 PSMC6 PSMD1 PSMD10 PSMD11 PSMD12 PSMD13 PSMD14 PSMD2 PSMD3 PSMD4 PSMD5 PSMD7 PSMD8 PSME4	-1.03829	0.38921	0.643328	AZIN1 OAZ2 ODC1 PSMA1 PSMA5 PSMB1 PSMB3 PSMB4 PSMB7 PSMC1 PSMC2 PSMC3 PSMC5 PSMC6 PSMD1 PSMD10 PSMD11 PSMD12 PSMD14 PSMD2 PSMD4 PSMD6 PSMD8 PSME4	1
REACTOME_REGULATION_OF_APOPTOSIS	FC specific	1.05937	0.372174	0.574622	DCC PAK2 PSMA2 PSMA4 PSMA7 PSMB1 PSMB2 PSMB5 PSMB6 PSMB8 PSMB9 PSMD1 PSMD13 PSMD2 PSMD3 PSMD7 PSME1 PSMF1	-1.84448	0.00169779	0.00939734	APPL1 DAPK1 DCC MAGED1 PSMA1 PSMA2 PSMA3 PSMA4 PSMA5 PSMA7 PSMB1 PSMB3 PSMB4 PSMB5 PSMB6 PSMB7 PSMC1 PSMC2 PSMC3 PSMC4 PSMC5 PSMC6 PSMD1 PSMD10 PSMD11 PSMD12 PSMD13 PSMD14 PSMD2 PSMD3 PSMD4 PSMD5 PSMD7 PSMD8 PSME4 RPS27A	0.96343	0.521186	0.703641	APPL1 DAPK1 DCC MAGED1 PSMA5 PSMB1 PSMB3 PSMB7 PSMC1 PSMC2 PSMC3 PSMC5 PSMC6 PSMD1 PSMD11 PSMD12 PSMD4 PSMD6 PSMD8 PSME4 UBA52 UNC5A	1
REACTOME_CYTOSOLIC_TRNA_AMINOACYLATION	FC specific	0.905122	0.585952	0.768437	AARS EEF1E1 GARS IARS KARS LARS TARS VARS YARS	-2.13466	0.001	0.00105095	AARS AIMP1 AIMP2 CARS DARS EEF1E1 FARSA GARS IARS KARS NARS PPA1 RARS SARS VARS WARS	-1.32164	0.107212	0.301164	AIMP1 AIMP2 DARS EEF1E1 FARSB GARS IARS KARS NARS PPA1 RARS SARS VARS	1
REACTOME_CA_DEPENDENT_EVENTS	FC specific	-1.52069	0.0299539	0.335299	ADCY1 ADCY8 CALM1 PDE1A PDE1B PRKACA PRKACB PRKAR2B PRKCG	-1.85666	0.00168634	0.00802145	ADCY1 ADCY2 ADCY3 ADCY5 ADCY6 ADRBK1 CALM1 CAMK4 CREB1 MAPK1 PDE1A PDE1B PLA2G4A PRKACA PRKACB PRKAR1A PRKAR1B PRKAR2A PRKAR2B PRKCD PRKCG	-0.998516	0.463878	0.683668	ADCY1 ADCY2 ADCY3 ADCY5 CAMK4 MAPK1 PDE1A PDE1B PRKACA PRKACB PRKACG PRKAR1B PRKAR2B PRKCD PRKCG	1
REACTOME_CELL_CYCLE_CHECKPOINTS	FC specific	-0.852413	0.84901	0.915419	CCNE2 CDC45 MAD2L1 MCM4 ORC2 PSMA5 PSMA8 PSMB4 PSMC2 PSMD10 PSMD11	-2.19122	0.001	0.000822486	ANAPC10 ANAPC2 ANAPC4 ANAPC7 ATR BUB3 CCNB1 CDC23 CDC27 CDKN1B DBF4 MAD1L1 MAD2L1 MCM2 MCM3 MCM4 MCM5 MCM6 ORC3 ORC5 ORC6 PSMA1 PSMA2 PSMA3 PSMA4 PSMA5 PSMA7 PSMB1 PSMB3 PSMB4 PSMB5 PSMB6 PSMB7 PSMC1 PSMC2 PSMC3 PSMC4 PSMC5 PSMC6 PSMD1 PSMD10 PSMD11 PSMD12 PSMD13 PSMD14 PSMD2 PSMD3 PSMD4 PSMD5 PSMD7 PSMD8 PSME4 RAD1 RAD17 RAD9A RFC2 RFC3 RFC4 RFWD2 RPA1 RPA2 RPA3 RPS27A UBE2D1	-1.33668	0.0419048	0.284823	ANAPC2 ANAPC4 ANAPC5 ANAPC7 ATR BUB1B CDC16 CDC23 CDC27 CDC6 CDC7 CHEK1 HUS1 MAD1L1 MAD2L1 MCM2 MCM3 MCM4 MCM6 ORC2 ORC3 ORC5 PSMA1 PSMA5 PSMB1 PSMB3 PSMB4 PSMB7 PSMC1 PSMC2 PSMC3 PSMC5 PSMC6 PSMD1 PSMD10 PSMD11 PSMD12 PSMD14 PSMD2 PSMD4 PSMD6 PSMD8 PSME4 RAD1 RAD17 RFC3 RFC5 RFWD2 RPA1 RPA2 RPA3 UBA52 UBE2D1	1
REACTOME_CYCLIN_E_ASSOCIATED_EVENTS_DURING_G1_S_TRANSITION_	FC specific	-1.11358	0.2425	0.651104	CCNE2 CCNH MAX PKMYT1 PSMA5 PSMB4 PSMC2 PSMD10 PSMD11 SKP1	-1.98698	0.001	0.00266262	CCNA1 CCNH CDK7 CDKN1B CUL1 PSMA1 PSMA2 PSMA3 PSMA4 PSMA5 PSMA7 PSMB1 PSMB3 PSMB4 PSMB5 PSMB6 PSMB7 PSMC1 PSMC2 PSMC3 PSMC4 PSMC5 PSMC6 PSMD1 PSMD10 PSMD11 PSMD12 PSMD13 PSMD14 PSMD2 PSMD3 PSMD4 PSMD5 PSMD7 PSMD8 RB1 RPS27A SKP1 WEE1	-1.02176	0.417625	0.664566	CCNA1 CCNH CDK7 MAX MNAT1 PKMYT1 PSMA5 PSMB1 PSMB3 PSMB7 PSMC1 PSMC2 PSMC3 PSMC5 PSMC6 PSMD1 PSMD11 PSMD12 PSMD4 PSMD6 PSMD8 SKP1 UBA52	1
REACTOME_P53_DEPENDENT_G1_DNA_DAMAGE_RESPONSE	FC specific	1.05139	0.359929	0.585827	ATM CDKN1A PSMA4 PSMA7 PSMB1 PSMB2 PSMB5 PSMB6 PSMB8 PSMB9 PSMD13 PSMD2 PSMD3 PSMD7 PSME1	-1.90366	0.001	0.00551066	CDKN1B PSMA1 PSMA2 PSMA3 PSMA4 PSMA5 PSMA7 PSMB1 PSMB3 PSMB4 PSMB5 PSMB6 PSMB7 PSMC1 PSMC2 PSMC3 PSMC4 PSMC5 PSMC6 PSMD1 PSMD10 PSMD11 PSMD12 PSMD13 PSMD14 PSMD2 PSMD3 PSMD4 PSMD5 PSMD7 PSMD8 PSME4 RFWD2 RPS27A	0.982366	0.478903	0.685	CDK2 CDKN1A PSMB2 PSMB8 PSMB9 PSME1 PSMF1	1
REACTOME_M_G1_TRANSITION	FC specific	-0.924411	0.650485	0.839659	CDC6 CDC7 E2F3 GMNN MCM5 MCM8 POLA1 POLE PSMA2 PSMA4 PSMA7 PSMB1 PSMB10 PSMB2 PSMB5 PSMB6 PSMB8 PSMB9 PSMD1 PSMD13 PSMD2 PSMD3 PSMD7 PSME1 PSMF1 RPA4 RPS27A	-1.99688	0.001	0.00238088	DBF4 MCM2 MCM3 MCM4 MCM5 MCM6 ORC3 ORC5 ORC6 POLE PSMA1 PSMA2 PSMA3 PSMA4 PSMA5 PSMA7 PSMB1 PSMB3 PSMB4 PSMB5 PSMB6 PSMB7 PSMC1 PSMC2 PSMC3 PSMC4 PSMC5 PSMC6 PSMD1 PSMD10 PSMD11 PSMD12 PSMD13 PSMD14 PSMD2 PSMD3 PSMD4 PSMD5 PSMD7 PSMD8 PSME4 RPA1 RPA2 RPA3 RPS27A	-1.08042	0.303867	0.568021	CDC6 CDC7 GMNN MCM2 MCM3 MCM4 MCM6 ORC2 ORC3 ORC5 PSMA1 PSMA5 PSMB1 PSMB3 PSMB4 PSMB7 PSMC1 PSMC2 PSMC3 PSMC5 PSMC6 PSMD1 PSMD10 PSMD11 PSMD12 PSMD14 PSMD2 PSMD4 PSMD6 PSMD8 PSME4 RPA1 RPA2 RPA3 UBA52	1
REACTOME_MRNA_SPLICING	FC specific	0.991893	0.469722	0.656435	DDX23 DHX9 HNRNPM NFX1 PAPOLA POLR2H PRPF8 PTBP1 SF3A3 SF3B1 SF3B2 SF3B4 SF3B5 SNRNP200 SNRNP70 SNRPA SNRPB SRSF7 TXNL4A	-2.10005	0.001	0.00114087	CCAR1 CD2BP2 CDC40 CPSF3 CSTF1 CSTF2 DHX38 DHX9 DNAJC8 EFTUD2 FUS GTF2F1 HNRNPA0 HNRNPA2B1 HNRNPA3 HNRNPC HNRNPK HNRNPU NCBP1 NCBP2 NUDT21 PCBP1 POLR2A POLR2B POLR2C POLR2D POLR2E POLR2F POLR2G POLR2I POLR2K PRPF4 PRPF6 RBM5 RBM8A RNPS1 SF3A1 SF3A2 SF3A3 SF3B1 SF3B2 SF3B4 SF3B5 SNRNP200 SNRNP40 SNRPA SNRPB SNRPD1 SNRPD2 SNRPD3 SNRPE SNRPF SRSF11 SRSF3 SRSF4 SRSF5 TXNL4A U2AF1 UPF3B	-1.31681	0.0420475	0.304732	CCAR1 CD2BP2 CDC40 CLP1 CPSF1 CPSF3 CSTF1 CSTF2 DNAJC8 EFTUD2 FUS GTF2F1 GTF2F2 HNRNPA0 HNRNPA3 HNRNPC HNRNPD HNRNPK NCBP2 PCF11 POLR2A POLR2B POLR2C POLR2E POLR2F POLR2G POLR2I POLR2J POLR2K PRPF4 PRPF6 PRPF8 RBM5 RNPS1 SF3A1 SF3A2 SF3A3 SF3B2 SF3B3 SF3B4 SNRNP40 SNRNP70 SNRPA SNRPA1 SNRPD1 SNRPD2 SNRPD3 SNRPE SNRPF SRSF1 SRSF11 SRSF4 SRSF5 TXNL4A U2AF1 UPF3B YBX1	1
REACTOME_G1_S_TRANSITION	FC specific	-1.44705	0.0127226	0.362247	CCNE2 CCNH CDC45 MAX MCM4 ORC2 PKMYT1 POLA2 PPP2CA PPP2CB PSMA5 PSMB4 PSMC2 PSMD10 PSMD11 SKP1 TFDP1 TYMS	-1.91701	0.001	0.00490202	CCNA1 CCNB1 CCNH CDK7 CDKN1B CUL1 DBF4 MCM2 MCM3 MCM4 MCM5 MCM6 ORC3 ORC5 ORC6 PCNA POLE PPP2CA PPP2R1A PSMA1 PSMA2 PSMA3 PSMA4 PSMA5 PSMA7 PSMB1 PSMB3 PSMB4 PSMB5 PSMB6 PSMB7 PSMC1 PSMC2 PSMC3 PSMC4 PSMC5 PSMC6 PSMD1 PSMD10 PSMD11 PSMD12 PSMD13 PSMD14 PSMD2 PSMD3 PSMD4 PSMD5 PSMD7 PSMD8 RB1 RPA1 RPA2 RPA3 RPS27A RRM2 SKP1 TYMS	-1.14765	0.194595	0.512013	CCNA1 CCNH CDC7 CDK7 MAX MCM2 MCM3 MCM4 MCM6 MNAT1 ORC3 ORC5 PCNA PKMYT1 PPP2R1A PSMA5 PSMB1 PSMB3 PSMB7 PSMC1 PSMC2 PSMC3 PSMC5 PSMC6 PSMD1 PSMD11 PSMD12 PSMD4 PSMD6 PSMD8 RPA1 RPA3 SKP1 TYMS UBA52	1
REACTOME_CDT1_ASSOCIATION_WITH_THE_CDC6_ORC_ORIGIN_COMPLEX	FC specific	1.0171	0.432292	0.626858	CDC6 GMNN MCM8 PSMA2 PSMA4 PSMA7 PSMB1 PSMB10 PSMB2 PSMB5 PSMB6 PSMB8 PSMB9 PSMD1 PSMD13 PSMD2 PSMD3 PSMD7 PSME1 PSMF1	-2.02316	0.001	0.00191913	ORC2 ORC3 ORC4 ORC5 ORC6 PSMA1 PSMA2 PSMA3 PSMA4 PSMA5 PSMA7 PSMB1 PSMB3 PSMB4 PSMB5 PSMB6 PSMB7 PSMC1 PSMC2 PSMC3 PSMC4 PSMC5 PSMC6 PSMD1 PSMD10 PSMD11 PSMD12 PSMD13 PSMD14 PSMD2 PSMD3 PSMD4 PSMD5 PSMD7 PSMD8 PSME4 RPS27A	-0.986131	0.51107	0.705687	CDC6 GMNN ORC2 ORC3 ORC5 PSMA1 PSMA5 PSMB1 PSMB3 PSMB4 PSMB7 PSMC1 PSMC2 PSMC3 PSMC5 PSMC6 PSMD1 PSMD10 PSMD11 PSMD12 PSMD14 PSMD2 PSMD4 PSMD6 PSMD8 PSME4 UBA52	1
REACTOME_SYNTHESIS_OF_DNA	FC specific	0.918924	0.629893	0.756273	CCNA2 CDKN1A DNA2 MCM8 POLE PSMA4 PSMA7 PSMB1 PSMB2 PSMB5 PSMB6 PSMB8 PSMB9 PSMD13 PSMD2 PSMD3 PSMD7 PSME1 RFC4	-2.09408	0.001	0.00112157	CCNA1 CDKN1B FEN1 GINS1 MCM2 MCM3 MCM4 MCM5 MCM6 ORC3 ORC5 ORC6 PCNA POLE PSMA1 PSMA2 PSMA3 PSMA4 PSMA5 PSMA7 PSMB1 PSMB3 PSMB4 PSMB5 PSMB6 PSMB7 PSMC1 PSMC2 PSMC3 PSMC4 PSMC5 PSMC6 PSMD1 PSMD10 PSMD11 PSMD12 PSMD13 PSMD14 PSMD2 PSMD3 PSMD4 PSMD5 PSMD7 PSMD8 PSME4 RB1 RFC2 RFC3 RFC4 RPA1 RPA2 RPA3 RPS27A	-1.01592	0.410781	0.663088	CCNA1 CDC6 GINS2 LIG1 MCM2 MCM3 MCM4 MCM6 ORC2 ORC3 ORC5 PCNA POLD4 PSMA1 PSMA5 PSMB1 PSMB3 PSMB4 PSMB7 PSMC1 PSMC2 PSMC3 PSMC5 PSMC6 PSMD1 PSMD10 PSMD11 PSMD12 PSMD14 PSMD2 PSMD4 PSMD6 PSMD8 PSME4 RFC3 RFC5 RPA1 RPA2 RPA3 UBA52	1
REACTOME_AUTODEGRADATION_OF_THE_E3_UBIQUITIN_LIGASE_COP1	FC specific	1.12051	0.267483	0.496136	ATM PSMA4 PSMA7 PSMB1 PSMB2 PSMB5 PSMB6 PSMB8 PSMB9 PSMD13 PSMD2 PSMD3 PSMD7 PSME1	-2.10312	0.001	0.00113446	PSMA1 PSMA2 PSMA3 PSMA4 PSMA5 PSMA7 PSMB1 PSMB3 PSMB4 PSMB5 PSMB6 PSMB7 PSMC1 PSMC2 PSMC3 PSMC4 PSMC5 PSMC6 PSMD1 PSMD10 PSMD11 PSMD12 PSMD13 PSMD14 PSMD2 PSMD3 PSMD4 PSMD5 PSMD7 PSMD8 PSME4 RFWD2 RPS27A	1.00162	0.44856	0.663865	PSMB2 PSMB8 PSMB9 PSME1	1
REACTOME_REGULATION_OF_MITOTIC_CELL_CYCLE	FC specific	-0.905439	0.684343	0.854168	ANAPC11 BTRC CCNA2 FBXO5 PSMA4 PSMA7 PSMB1 PSMB2 PSMB5 PSMB6 PSMB8 PSMB9 PSMD13 PSMD2 PSMD3 PSMD7 PSME1	-2.02699	0.001	0.00191317	ANAPC10 ANAPC2 ANAPC4 ANAPC7 BUB3 CCNA1 CCNB1 CDC23 CDC27 CUL1 MAD2L1 PSMA1 PSMA2 PSMA3 PSMA4 PSMA5 PSMA7 PSMB1 PSMB3 PSMB4 PSMB5 PSMB6 PSMB7 PSMC1 PSMC2 PSMC3 PSMC4 PSMC5 PSMC6 PSMD1 PSMD10 PSMD11 PSMD12 PSMD13 PSMD14 PSMD2 PSMD3 PSMD4 PSMD5 PSMD7 PSMD8 PSME4 RPS27A SKP1 UBE2D1	-1.12108	0.267465	0.531109	ANAPC2 ANAPC4 ANAPC5 ANAPC7 BTRC BUB1B CCNA1 CDC16 CDC23 CDC27 MAD2L1 PSMA1 PSMA5 PSMB1 PSMB3 PSMB4 PSMB7 PSMC1 PSMC2 PSMC3 PSMC5 PSMC6 PSMD1 PSMD10 PSMD11 PSMD12 PSMD14 PSMD4 PSMD6 PSMD8 PSME4 SKP1 UBA52 UBE2D1	1
REACTOME_MITOTIC_M_M_G1_PHASES	FC specific	-1.10103	0.210959	0.654228	AURKB CDC45 CENPH CLIP1 KIF18A MAD2L1 MCM4 MIS12 NUF2 ORC2 PAFAH1B1 POLA2 PPP2CA PPP2CB PSMA5 PSMA8 PSMB4 PSMC2 PSMD10 PSMD11 RANBP2 SMC1A	-1.8919	0.001	0.00621434	B9D2 BUB3 CENPH CKAP5 CLASP1 DBF4 DSN1 ITGB3BP KNTC1 MAD1L1 MAD2L1 MCM2 MCM3 MCM4 MCM5 MCM6 MIS12 NDEL1 NSL1 NUDC NUP107 NUP133 NUP37 NUP43 NUP85 ORC3 ORC5 ORC6 PAFAH1B1 PMF1 POLE PPP2CA PPP2R1A PPP2R5E PSMA1 PSMA2 PSMA3 PSMA4 PSMA5 PSMA7 PSMB1 PSMB3 PSMB4 PSMB5 PSMB6 PSMB7 PSMC1 PSMC2 PSMC3 PSMC4 PSMC5 PSMC6 PSMD1 PSMD10 PSMD11 PSMD12 PSMD13 PSMD14 PSMD2 PSMD3 PSMD5 PSMD7 PSMD8 PSME4 RANBP2 RANG…	-1.00435	0.446886	0.677799	AHCTF1 BUB1B CDC6 CDC7 CENPH CENPT CKAP5 CLIP1 GMNN GORASP1 ITGB3BP MAD1L1 MAD2L1 MCM2 MCM3 MCM4 MCM6 MIS12 NSL1 NUP107 NUP133 ORC2 ORC3 ORC5 PAFAH1B1 PMF1 PPP2CA PPP2R1A PPP2R5B PPP2R5D PSMA1 PSMA5 PSMB1 PSMB3 PSMB4 PSMB7 PSMC1 PSMC2 PSMC3 PSMC5 PSMC6 PSMD1 PSMD10 PSMD11 PSMD12 PSMD14 PSMD2 PSMD4 PSMD6 PSMD8 PSME4 RANBP2 RPA1 RPA2 RPA3 SEC13 SEH1L SGOL1 SPC25 UBA52 ZWILCH ZWINT	1
REACTOME_ASSEMBLY_OF_THE_PRE_REPLICATIVE_COMPLEX	FC specific	0.921897	0.610714	0.752147	CDC6 E2F3 GMNN MCM5 MCM8 PSMA2 PSMA4 PSMA7 PSMB1 PSMB10 PSMB2 PSMB5 PSMB6 PSMB8 PSMB9 PSMD1 PSMD13 PSMD2 PSMD3 PSMD7 PSME1 PSMF1	-2.10526	0.001	0.00112711	MCM2 MCM3 MCM4 MCM5 MCM6 ORC3 ORC5 ORC6 PSMA1 PSMA2 PSMA3 PSMA4 PSMA5 PSMA7 PSMB1 PSMB3 PSMB4 PSMB5 PSMB6 PSMB7 PSMC1 PSMC2 PSMC3 PSMC4 PSMC5 PSMC6 PSMD1 PSMD10 PSMD11 PSMD12 PSMD13 PSMD14 PSMD2 PSMD3 PSMD4 PSMD5 PSMD7 PSMD8 PSME4 RPS27A	-1.18946	0.154982	0.472147	CDC6 GMNN MCM2 MCM3 MCM4 MCM6 ORC2 ORC3 ORC5 PSMA1 PSMA5 PSMB1 PSMB3 PSMB4 PSMB7 PSMC1 PSMC2 PSMC3 PSMC5 PSMC6 PSMD1 PSMD10 PSMD11 PSMD12 PSMD14 PSMD2 PSMD4 PSMD6 PSMD8 PSME4 UBA52	1
REACTOME_GLOBAL_GENOMIC_NER_GG_NER	FC specific	-1.00376	0.431151	0.766017	CCNH GTF2H3 XPA XPC	-2.14024	0.001	0.000976702	CCNH CDK7 DDB1 ERCC1 ERCC3 GTF2H3 GTF2H4 RAD23B RFC2 RFC3 RPA1 RPA2 RPA3 XPA	-1.18469	0.213768	0.477064	CCNH CDK7 DDB1 ERCC1 ERCC2 ERCC3 GTF2H3 GTF2H4 LIG1 MNAT1 PCNA POLD4 RAD23B RFC3 RFC5 RPA1 RPA2 RPA3 XPA	1
REACTOME_DESTABILIZATION_OF_MRNA_BY_AUF1_HNRNP_D0	FC specific	1.2243	0.160839	0.37745	EIF4G1 HSPB1 PSMA4 PSMA7 PSMB1 PSMB2 PSMB5 PSMB6 PSMB8 PSMB9 PSMD13 PSMD2 PSMD3 PSMD7 PSME1	-2.00085	0.001	0.002437	PSMA1 PSMA2 PSMA3 PSMA4 PSMA5 PSMA7 PSMB1 PSMB3 PSMB4 PSMB5 PSMB6 PSMB7 PSMC1 PSMC2 PSMC3 PSMC4 PSMC5 PSMC6 PSMD1 PSMD10 PSMD11 PSMD12 PSMD13 PSMD14 PSMD2 PSMD3 PSMD4 PSMD5 PSMD7 PSMD8 PSME4 RPS27A	1.01385	0.40568	0.65155	PSMB2 PSMB8 PSMB9 PSME1	1
REACTOME_FORMATION_OF_INCISION_COMPLEX_IN_GG_NER	FC specific	-1.34803	0.110151	0.386416	CCNH GTF2H3 XPA XPC	-2.36644	0.001	0	CCNH CDK7 DDB1 ERCC1 ERCC3 GTF2H3 GTF2H4 RAD23B RPA1 RPA2 RPA3 XPA	-1.26146	0.185393	0.359681	CCNH CDK7 DDB1 ERCC1 ERCC2 ERCC3 GTF2H3 GTF2H4 MNAT1 RAD23B RPA1 RPA3 XPA	1
REACTOME_DNA_REPLICATION	FC specific	-1.00154	0.431373	0.767085	AURKB CDC45 CENPA CENPH CLASP1 CLIP1 E2F2 FEN1 KIF18A MAD2L1 MCM4 MIS12 NUF2 ORC2 PAFAH1B1 POLA2 POLD3 PPP2CA PPP2CB PPP2R5D PSMA5 PSMA8 PSMB4 PSMC2 PSMC3 PSMD10 PSMD11 RANBP2 SMC1A	-1.93738	0.001	0.00396596	B9D2 BUB3 CCNA1 CDKN1B CENPH CKAP5 CLASP1 DBF4 DSN1 FEN1 GINS1 ITGB3BP KNTC1 MAD1L1 MAD2L1 MCM2 MCM3 MCM4 MCM5 MCM6 MIS12 NDEL1 NSL1 NUDC NUP107 NUP133 NUP37 NUP43 NUP85 ORC3 ORC5 ORC6 PAFAH1B1 PCNA PMF1 POLE PPP2CA PPP2R1A PPP2R5E PSMA1 PSMA2 PSMA3 PSMA4 PSMA5 PSMA7 PSMB1 PSMB3 PSMB4 PSMB5 PSMB6 PSMB7 PSMC1 PSMC2 PSMC3 PSMC4 PSMC5 PSMC6 PSMD1 PSMD10 PSMD11 PSMD12 PSMD13 PSMD14 PSMD2 PSMD3 PSMD4 …	-0.962438	0.568266	0.736341	AHCTF1 BUB1B CCNA1 CDC6 CDC7 CENPH CENPT CKAP5 CLIP1 GINS2 GMNN GORASP1 ITGB3BP LIG1 MAD1L1 MAD2L1 MCM2 MCM3 MCM4 MCM6 MIS12 NSL1 NUP107 NUP133 ORC2 ORC3 ORC5 PAFAH1B1 PCNA PMF1 POLD4 PPP2CA PPP2R1A PPP2R5B PPP2R5D PSMA1 PSMA5 PSMB1 PSMB3 PSMB4 PSMB7 PSMC1 PSMC2 PSMC3 PSMC5 PSMC6 PSMD1 PSMD10 PSMD11 PSMD12 PSMD14 PSMD2 PSMD4 PSMD6 PSMD8 PSME4 RANBP2 RFC3 RFC5 RPA1 RPA2 RPA3 SEC13 SEH1L SGOL1 SPC2…	1
REACTOME_APC_C_CDH1_MEDIATED_DEGRADATION_OF_CDC20_AND_OTHER_APC_C_CDH1_TARGETED_PROTEINS_IN_LATE_MITOSIS_EARLY_G1	FC specific	0.896132	0.650685	0.778556	ANAPC11 PSMA4 PSMA7 PSMB1 PSMB2 PSMB5 PSMB6 PSMB8 PSMB9 PSMD13 PSMD2 PSMD3 PSMD7 PSME1	-2.01172	0.001	0.00208785	ANAPC10 ANAPC2 ANAPC4 ANAPC7 CDC23 CDC27 PSMA1 PSMA2 PSMA3 PSMA4 PSMA5 PSMA7 PSMB1 PSMB3 PSMB4 PSMB5 PSMB6 PSMB7 PSMC1 PSMC2 PSMC3 PSMC4 PSMC5 PSMC6 PSMD1 PSMD10 PSMD11 PSMD12 PSMD13 PSMD14 PSMD2 PSMD3 PSMD4 PSMD5 PSMD7 PSMD8 PSME4 RPS27A UBE2D1	-1.12988	0.246	0.523185	ANAPC2 ANAPC4 ANAPC5 ANAPC7 CDC16 CDC23 CDC27 PSMA1 PSMA5 PSMB1 PSMB3 PSMB4 PSMB7 PSMC1 PSMC2 PSMC3 PSMC5 PSMC6 PSMD1 PSMD10 PSMD11 PSMD12 PSMD14 PSMD4 PSMD6 PSMD8 PSME4 UBA52 UBE2D1	1
REACTOME_APC_C_CDC20_MEDIATED_DEGRADATION_OF_MITOTIC_PROTEINS	FC specific	0.889337	0.660929	0.785797	ANAPC11 PSMA4 PSMA7 PSMB1 PSMB2 PSMB5 PSMB6 PSMB8 PSMB9 PSMD13 PSMD2 PSMD3 PSMD7 PSME1	-2.18624	0.001	0.000685405	ANAPC10 ANAPC2 ANAPC4 ANAPC7 BUB3 CCNB1 CDC23 CDC27 MAD2L1 PSMA1 PSMA2 PSMA3 PSMA4 PSMA5 PSMA7 PSMB1 PSMB3 PSMB4 PSMB5 PSMB6 PSMB7 PSMC1 PSMC2 PSMC3 PSMC4 PSMC5 PSMC6 PSMD1 PSMD10 PSMD11 PSMD12 PSMD13 PSMD14 PSMD2 PSMD3 PSMD4 PSMD5 PSMD7 PSMD8 PSME4 RPS27A UBE2D1	-1.15793	0.215139	0.500885	ANAPC2 ANAPC4 ANAPC5 ANAPC7 BUB1B CDC16 CDC23 CDC27 MAD2L1 PSMA1 PSMA5 PSMB1 PSMB3 PSMB4 PSMB7 PSMC1 PSMC2 PSMC3 PSMC5 PSMC6 PSMD1 PSMD10 PSMD11 PSMD12 PSMD14 PSMD4 PSMD6 PSMD8 PSME4 UBA52 UBE2D1	1
REACTOME_AUTODEGRADATION_OF_CDH1_BY_CDH1_APC_C	FC specific	1.03756	0.380952	0.60736	ANAPC11 PSMA4 PSMA7 PSMB1 PSMB2 PSMB5 PSMB6 PSMB8 PSMB9 PSMD13 PSMD2 PSMD3 PSMD7 PSME1	-2.11026	0.001	0.00121585	ANAPC10 ANAPC2 ANAPC4 ANAPC7 CDC23 CDC27 PSMA1 PSMA2 PSMA3 PSMA4 PSMA5 PSMA7 PSMB1 PSMB3 PSMB4 PSMB5 PSMB6 PSMB7 PSMC1 PSMC2 PSMC3 PSMC4 PSMC5 PSMC6 PSMD1 PSMD10 PSMD11 PSMD12 PSMD13 PSMD14 PSMD2 PSMD3 PSMD4 PSMD5 PSMD7 PSMD8 RPS27A UBE2D1	-1.17956	0.213178	0.483256	ANAPC2 ANAPC4 ANAPC5 ANAPC7 CDC16 CDC23 CDC27 PSMA1 PSMA5 PSMB1 PSMB3 PSMB4 PSMB7 PSMC1 PSMC2 PSMC3 PSMC5 PSMC6 PSMD1 PSMD10 PSMD11 PSMD12 PSMD14 PSMD4 PSMD6 PSMD8 UBA52 UBE2D1	1
REACTOME_SCF_BETA_TRCP_MEDIATED_DEGRADATION_OF_EMI1	FC specific	1.05448	0.354059	0.582319	BTRC FBXO5 PSMA4 PSMA7 PSMB1 PSMB2 PSMB5 PSMB6 PSMB8 PSMB9 PSMD13 PSMD2 PSMD3 PSMD7 PSME1	-2.10317	0.001	0.00117498	CUL1 PSMA1 PSMA2 PSMA3 PSMA4 PSMA5 PSMA7 PSMB1 PSMB3 PSMB4 PSMB5 PSMB6 PSMB7 PSMC1 PSMC2 PSMC3 PSMC4 PSMC5 PSMC6 PSMD1 PSMD10 PSMD11 PSMD12 PSMD13 PSMD14 PSMD2 PSMD3 PSMD4 PSMD5 PSMD7 PSMD8 PSME4 RPS27A SKP1	-0.944983	0.539179	0.752714	BTRC PSMA1 PSMA5 PSMB1 PSMB3 PSMB4 PSMB7 PSMC1 PSMC2 PSMC3 PSMC5 PSMC6 PSMD1 PSMD10 PSMD11 PSMD12 PSMD14 PSMD2 PSMD4 PSMD6 PSMD8 PSME4 SKP1 UBA52	1
REACTOME_ANTIGEN_PROCESSING_UBIQUITINATION_PROTEASOME_DEGRADATION	FC specific	0.961556	0.55136	0.698779	ANAPC5 ARIH2 CDC23 CUL2 CUL3 DZIP3 FBXO4 FBXW11 FBXW7 GAN KLHL9 LRSAM1 PARK2 PJA1 PJA2 PSMA5 PSMA8 PSMB4 PSMC2 PSMC3 PSMD10 PSMD11 RCHY1 RNF182 SAE1 SKP1 SMURF2 TCEB1 TRIM36 TRIP12 UBE2D2 UBE2G1 UBE2N UBE2Q2 UBE2R2 UBE3A UBOX5 VPRBP WSB1	-1.90586	0.001	0.00549379	ANAPC10 ANAPC2 ANAPC4 ANAPC7 ARIH2 ASB2 ASB5 ASB6 ASB8 BTRC CDC23 CDC27 CUL1 CUL2 CUL3 CUL5 DZIP3 FBXO3 FBXO4 FBXW7 HERC2 HUWE1 KLHL13 KLHL20 LNPEP LRRC41 LRSAM1 MKRN1 PJA1 PJA2 PSMA1 PSMA2 PSMA3 PSMA4 PSMA5 PSMA7 PSMB1 PSMB3 PSMB4 PSMB5 PSMB6 PSMB7 PSMC1 PSMC2 PSMC3 PSMC4 PSMC5 PSMC6 PSMD1 PSMD10 PSMD11 PSMD12 PSMD13 PSMD14 PSMD2 PSMD3 PSMD4 PSMD5 PSMD7 PSMD8 PSME4 RBX1 RCHY1 RNF144B RNF4 RNF41 …	-1.37126	0.020284	0.25237	ANAPC2 ANAPC4 ANAPC5 ANAPC7 ARIH2 ASB1 BLMH BTRC CDC16 CDC23 CDC27 CUL2 CUL5 DET1 DZIP3 FBXO3 FBXO4 HERC2 KLHL13 KLHL20 LRRC41 LRSAM1 MKRN1 PARK2 PJA1 PSMA5 PSMB1 PSMB3 PSMB7 PSMC1 PSMC2 PSMC3 PSMC5 PSMC6 PSMD1 PSMD11 PSMD12 PSMD4 PSMD6 PSMD8 PSME4 RCHY1 RNF123 RNF34 RNF41 SKP1 SMURF1 SMURF2 STUB1 TPP2 TRIM11 TRIM36 TRIM37 TRIM63 TRIP12 UBA1 UBA3 UBA5 UBA52 UBE2A UBE2E3 UBE2G1 UBE2K UBE2M UBE2N U…	1
REACTOME_S_PHASE	FC specific	-1.09916	0.256345	0.65655	CCNE2 CCNH CDC45 MAX MCM4 ORC2 POLA2 PSMA5 PSMA8 PSMB4 PSMC2 PSMD10 PSMD11 SKP1	-1.98397	0.001	0.00268319	CCNA1 CCNH CDK7 CDKN1B CUL1 FEN1 GINS1 MCM2 MCM3 MCM4 MCM5 MCM6 ORC3 ORC5 ORC6 PCNA POLE PSMA1 PSMA2 PSMA3 PSMA4 PSMA5 PSMA7 PSMB1 PSMB3 PSMB4 PSMB5 PSMB6 PSMB7 PSMC1 PSMC2 PSMC3 PSMC4 PSMC5 PSMC6 PSMD1 PSMD10 PSMD11 PSMD12 PSMD13 PSMD14 PSMD2 PSMD3 PSMD4 PSMD5 PSMD7 PSMD8 PSME4 RB1 RFC2 RFC3 RFC4 RPA1 RPA2 RPA3 RPS27A SKP1	-1.07559	0.287273	0.574458	CCNA1 CCNH CDK7 GINS2 LIG1 MAX MCM2 MCM3 MCM4 MCM6 MNAT1 ORC2 ORC3 ORC5 PCNA POLD4 PSMA1 PSMA5 PSMB1 PSMB3 PSMB4 PSMB7 PSMC1 PSMC2 PSMC3 PSMC5 PSMC6 PSMD1 PSMD10 PSMD11 PSMD12 PSMD4 PSMD6 PSMD8 PSME4 RFC3 RFC5 RPA1 RPA2 RPA3 SKP1 UBA52	1
REACTOME_SCFSKP2_MEDIATED_DEGRADATION_OF_P27_P21	FC specific	1.03279	0.397631	0.613493	CCNA2 CDKN1A PSMA4 PSMA7 PSMB1 PSMB2 PSMB5 PSMB6 PSMB8 PSMB9 PSMD13 PSMD2 PSMD3 PSMD7 PSME1	-1.93188	0.001	0.00414578	CCNA1 CDKN1B CUL1 PSMA1 PSMA2 PSMA3 PSMA4 PSMA5 PSMA7 PSMB1 PSMB3 PSMB4 PSMB5 PSMB6 PSMB7 PSMC1 PSMC2 PSMC3 PSMC4 PSMC5 PSMC6 PSMD1 PSMD10 PSMD11 PSMD12 PSMD13 PSMD14 PSMD2 PSMD3 PSMD4 PSMD5 PSMD7 PSMD8 RPS27A SKP1	1.0132	0.425847	0.651595	CDK2 CDKN1A CKS1B PSMB2 PSMB8 PSMB9 PSME1 PSMF1	1
REACTOME_VIF_MEDIATED_DEGRADATION_OF_APOBEC3G	FC specific	1.03884	0.375862	0.605527	PSMA2 PSMA4 PSMA7 PSMB1 PSMB2 PSMB5 PSMB6 PSMB8 PSMB9 PSMD1 PSMD13 PSMD2 PSMD3 PSMD7 PSME1 PSMF1 TCEB2	-2.11693	0.001	0.00125331	CUL5 PSMA1 PSMA2 PSMA3 PSMA4 PSMA5 PSMA7 PSMB1 PSMB3 PSMB4 PSMB5 PSMB6 PSMB7 PSMC1 PSMC2 PSMC3 PSMC4 PSMC5 PSMC6 PSMD1 PSMD10 PSMD11 PSMD12 PSMD13 PSMD14 PSMD2 PSMD3 PSMD4 PSMD5 PSMD7 PSMD8 PSME4 RBX1 RPS27A TCEB1	1.0225	0.401288	0.636114	APOBEC3G PSMB2 PSMB8 PSMB9 PSME1	1
KEGG_SYSTEMIC_LUPUS_ERYTHEMATOSUS		1.11548	0.261513	0.501258	ACTN1 ACTN4 C1QA C1QB C1QC C1R C1S C2 C3 CD40 FCGR2B H2AFV H2AFX H2AFY H2AFZ HIST1H2AC HIST1H2AE HIST1H2BD HIST1H2BJ HIST1H2BK HIST1H3E HIST1H4H HLA-DPB1 HLA-DQB1 SNRPB SNRPD3 SSB TRIM21	1.38908	0.0277778	0.217577	C1R C2 C6 C8A C8B C8G C9 CD40 CD40LG CD80 FCGR2B FCGR3B H2AFJ H2AFV H2AFX H2AFY2 H2BFM HIST1H2AB HIST1H2AC HIST1H2AE HIST1H2AK HIST1H2AL HIST1H2AM HIST1H2BB HIST1H2BC HIST1H2BD HIST1H2BE HIST1H2BH HIST1H2BK HIST1H2BL HIST1H2BM HIST1H2BN HIST1H2BO HIST1H3A HIST1H3B HIST1H3E HIST1H3F HIST1H3G HIST1H3I HIST1H4A HIST1H4D HIST1H4G HIST1H4H HIST1H4I HIST1H4J HIST1H4L HIST2H2BE HLA-DMB HLA-DOA HLA-DOB H…	2.0445	0.001	0.00270217	C1QB C1QC C1R C1S C8G CD28 CD86 FCGR1A FCGR2B FCGR2C H2AFX HIST1H2AB HIST1H2AC HIST1H2AE HIST1H2AJ HIST1H2BA HIST1H2BC HIST1H2BD HIST1H2BE HIST1H2BH HIST1H2BJ HIST1H2BK HIST1H2BL HIST1H3E HIST1H3F HIST1H4A HIST1H4D HIST1H4H HIST1H4L HIST2H2BE HLA-DMA HLA-DOA HLA-DOB HLA-DQB1 IFNG IL10 TNF TRIM21 TROVE2	1
KEGG_VIRAL_MYOCARDITIS		1.14822	0.220736	0.46862	CASP3 CASP8 CCND1 CD40 CD55 CD86 CYCS EIF4G1 FYN HLA-A HLA-B HLA-C HLA-DMA HLA-DOA HLA-DPA1 HLA-DPB1 HLA-DQA1 HLA-DQB1 HLA-DRA HLA-E HLA-F HLA-G ICAM1 ITGB2 MYH10 MYH9 PRF1 RAC2 RAC3 SGCB	1.38567	0.0273973	0.220485	ABL1 CASP3 CCND1 CD40 CD40LG CD80 CYCS EIF4G2 EIF4G3 FYN HLA-A HLA-DMB HLA-DOB HLA-DQB1 HLA-F ICAM1 MYH14 MYH9 SGCD	2.00694	0.001	0.00373279	ABL1 CASP3 CASP8 CASP9 CAV1 CCND1 CD28 CD80 CD86 EIF4G1 FYN HLA-A HLA-B HLA-C HLA-DMA HLA-DOA HLA-DOB HLA-DPA1 HLA-DQA1 HLA-DQB1 HLA-DRA HLA-E HLA-F HLA-G ICAM1 ITGAL ITGB2 MYH1 MYH13 MYH15 MYH3 MYH6 MYH9 PRF1 RAC2 SGCA SGCB	1
BIOCARTA_RANKL_PATHWAY		1.2166	0.229907	0.380515	EIF2AK2 IFNAR1 IFNAR2 IRF9 RELA TRAF6	1.49215	0.0740741	0.165257	FOSL1 IFNAR1 IFNAR2 IFNB1 IRF9 NFKB1 TNFSF11	2.02094	0.001	0.00354779	EIF2AK2 FOSL1 FOSL2 IFNAR1 IFNAR2 IRF9 NFKB1 RELA	1
BIOCARTA_NKT_PATHWAY		0.911567	0.605217	0.761638	CCL4 CCR1 CCR2 CCR5 CCR7 CXCR4 IFNGR2 IL4R	1.9946	0.001	0.0181551	CCL4 CCR3 CCR4 CCR5 CCR7 CD4 CD40LG CSF2 CXCR3 IFNGR1 IFNGR2 IL12A IL12RB1 IL18R1 IL2 IL4 IL5 TGFB2 TGFB3	2.09457	0.001	0.00157381	CCL4 CCR2 CCR3 CCR4 CCR5 CCR7 CD28 CXCR4 IFNG IFNGR1 IFNGR2 IL12RB1 IL18R1 IL4 TGFB2	1
PID_PTP1B_PATHWAY		1.3135	0.0940032	0.272505	CRK CSF1 CSK DOK1 EGF FCGR2A FER FGR FYN GRB2 INSR IRS1 JAK2 LCK PDGFB PRLR PTPN1 SHC1 SOCS3 SPRY2 STAT5A TYK2	1.62062	0.00480769	0.112255	BCAR1 CSF1 CSK CSN2 DOK1 EGF FER FGR FYN INS ITGB3 LAT LCK LEP LEPR LYN NOX4 PDGFB PDGFRB PRL PRLR SOCS3 SPRY2 SRC STAT5A TYK2 YBX1 YES1	1.96646	0.001	0.00487788	BLK CDH2 CRK CSF1 CSK EGF FER FGR FYN LCK LEPR NOX4 PIK3R1 SPRY2 STAT3 STAT5A	1
REACTOME_TRANSLATION		-1.54131	0.00530504	0.319992	EIF2S1 EIF2S3 EIF3A EIF3F EIF3H EIF3J EIF4A2 EIF4B FAU RPL10A RPL11 RPL15 RPL19 RPL22 RPL23A RPL3 RPL30 RPL32 RPL34 RPL35 RPL37 RPL8 RPL9 RPS12 RPS14 RPS15 RPS17 RPS18 RPS23 RPS25 RPS3 RPS4X RPS5 RPS8 SEC11A SPCS1 SPCS2 SRP72 SRP9	-1.54856	0.00626959	0.0707832	DDOST EIF1AX EIF2B1 EIF2B3 EIF2S1 EIF2S2 EIF2S3 EIF3A EIF3D EIF3H EIF3I EIF3J EIF3K EIF4B EIF4E EIF4H ETF1 GSPT2 RPL22 RPL26L1 RPL3 RPL31 RPL37A RPLP0 RPN1 RPN2 RPS23 RPS24 RPS27A RPS4Y1 SEC61A2 SEC61G SPCS1 SPCS2 SRP19 SRP54 SRP68 SRP72 SRP9 SRPR SRPRB SSR3	-2.1044	0.001	0.00196341	EEF2 EIF2B1 EIF2B3 EIF2B4 EIF2S3 EIF3A EIF3D EIF3F EIF3J EIF3K EIF4B EIF4E EIF4H FAU PABPC1 RPL10A RPL11 RPL12 RPL19 RPL22 RPL23A RPL27 RPL29 RPL3 RPL30 RPL31 RPL32 RPL34 RPL35 RPL37 RPL39 RPL41 RPL6 RPL8 RPL9 RPLP0 RPS12 RPS17 RPS18 RPS23 RPS25 RPS28 RPS3 RPS4X RPS4Y1 RPS5 RPS7 RPS8 SEC11A SEC61A2 SEC61G SPCS1 SRP19 SRP54 SRP68 SRP72 SRP9 SRPR UBA52	1
REACTOME_RECRUITMENT_OF_MITOTIC_CENTROSOME_PROTEINS_AND_COMPLEXES		0.891003	0.665523	0.783513	CENPJ CEP135 CEP192 CEP250 CEP63 CSNK1D CSNK1E DYNC1H1 DYNLL1 FGFR1OP HSP90AA1 NEDD1 NINL OFD1 PCNT SSNA1 TUBA4A TUBB TUBG1 TUBGCP3 YWHAG	-1.47172	0.0216306	0.104676	ACTR1A AKAP9 CCNB1 CEP41 CEP57 CEP72 CETN2 CKAP5 CLASP1 CSNK1D DCTN1 DCTN3 DYNC1I2 DYNLL1 HAUS2 NEK2 PAFAH1B1 PCM1 PPP2R1A PRKACA PRKAR2B TUBA1A TUBA4A TUBB TUBB4A TUBB4B TUBG1 TUBG2 TUBGCP2 TUBGCP3 TUBGCP5 YWHAE YWHAG	-1.93985	0.001	0.00784621	ACTR1A AKAP9 CEP41 CEP57 CEP72 CETN2 CKAP5 DCTN1 DCTN3 PAFAH1B1 PCM1 PCNT PPP2R1A PRKACA SDCCAG8 TUBA1A TUBB TUBB4A TUBB4B TUBG2 TUBGCP2 TUBGCP3 TUBGCP6 YWHAE	1
REACTOME_CHEMOKINE_RECEPTORS_BIND_CHEMOKINES		0.866674	0.702988	0.812445	CCL19 CCL2 CCL20 CCL4 CCL5 CCR1 CCR2 CCR5 CCR7 CXCL10 CXCL13 CXCL16 CXCL6 CXCL9 CXCR4	1.66142	0.0023753	0.0997152	CCL11 CCL16 CCL19 CCL2 CCL20 CCL21 CCL22 CCL25 CCL27 CCL4 CCL5 CCL7 CCR3 CCR4 CCR5 CCR7 CCR8 CXCL10 CXCL12 CXCL13 CXCL3 CXCL6 CXCL9 CXCR2 CXCR3 CXCR5 CXCR6 XCR1	2.27106	0.001	0	CCL17 CCL19 CCL2 CCL20 CCL22 CCL25 CCL27 CCL4 CCL5 CCL7 CCR2 CCR3 CCR4 CCR5 CCR7 CCR8 CCR9 CXCL10 CXCL11 CXCL12 CXCL13 CXCL16 CXCL3 CXCL5 CXCL9 CXCR1 CXCR2 CXCR4 CXCR6 XCR1	1
REACTOME_PURINE_RIBONUCLEOSIDE_MONOPHOSPHATE_BIOSYNTHESIS		-0.735722	0.824742	0.96941	ADSS ADSSL1 IMPDH1 IMPDH2	-1.62125	0.0279851	0.0477339	ADSL ADSS ADSSL1 ATIC GART GMPS IMPDH2 PAICS PFAS	-1.97013	0.00199203	0.00718926	ADSS ADSSL1 ATIC GART GMPS IMPDH2	1
REACTOME_MITOTIC_G2_G2_M_PHASES		0.960202	0.540717	0.700643	CCNA2 CDC25B CENPJ CEP135 CEP192 CEP250 CEP63 CSNK1D CSNK1E DYNC1H1 E2F3 FGFR1OP HSP90AA1 NEDD1 NINL OFD1 PCNT SSNA1 TUBA4A TUBG1 TUBGCP3 XPO1 YWHAG	-1.43612	0.0291262	0.125735	ACTR1A CCNA1 CCNB1 CCNH CDK7 CEP41 CEP57 CEP72 CETN2 CKAP5 CLASP1 CSNK1D DCTN1 DCTN3 DYNC1I2 DYNLL1 HAUS2 NEK2 PAFAH1B1 PCM1 PPP2R1A PRKACA PRKAR2B TUBA1A TUBA4A TUBB TUBB4B TUBG1 TUBG2 TUBGCP3 TUBGCP5 WEE1 XPO1 YWHAE YWHAG	-1.96756	0.001	0.00699876	ACTR1A AKAP9 CCNA1 CCNH CDK7 CEP57 CEP72 CETN2 CKAP5 DCTN1 DCTN3 MNAT1 PCM1 PCNT PKMYT1 PPP2R1A PRKACA SDCCAG8 TUBA1A TUBB TUBB4A TUBB4B TUBG2 TUBGCP3 TUBGCP6 YWHAE	1
REACTOME_RESPIRATORY_ELECTRON_TRANSPORT		-1.37129	0.0515971	0.375228	COX1 COX2 COX4I1 COX6A1 COX6C COX7A2L COX7B ETFA ND2 ND4 ND6 NDUFA5 NDUFB10 NDUFC1 NDUFS7 NDUFV1 SDHC UQCRC1 UQCRC2	-1.80685	0.001	0.0133452	COX5A COX6B1 COX6C COX7A2L COX7B COX8A CYC1 NDUFA1 NDUFA10 NDUFA11 NDUFA12 NDUFA3 NDUFA4 NDUFA5 NDUFA6 NDUFA7 NDUFA9 NDUFAB1 NDUFB10 NDUFB6 NDUFB9 NDUFC1 NDUFS2 NDUFS3 NDUFS7 NDUFV1 NDUFV2 SDHA SDHB SDHC UQCRB UQCRC1 UQCRC2 UQCRFS1 UQCRQ	-1.94395	0.001	0.00807094	COX4I1 COX5A COX6B1 COX6C COX7A2L COX7B COX7C COX8A CYC1 ETFA ETFB NDUFA1 NDUFA10 NDUFA11 NDUFA12 NDUFA2 NDUFA3 NDUFA4 NDUFA5 NDUFA6 NDUFA7 NDUFA8 NDUFAB1 NDUFB10 NDUFB5 NDUFB6 NDUFB8 NDUFB9 NDUFC1 NDUFS2 NDUFS3 NDUFV1 NDUFV2 NDUFV3 SDHA SDHB SDHC SDHD UQCRC1 UQCRC2 UQCRFS1	1
REACTOME_DESTABILIZATION_OF_MRNA_BY_KSRP		-0.841506	0.675556	0.924927	EXOSC8 EXOSC9 KHSRP YWHAZ	-1.54592	0.0427509	0.0718468	DCP2 DIS3 EXOSC2 EXOSC4 EXOSC5 EXOSC6 EXOSC7 EXOSC8 EXOSC9 MAPK14 PARN YWHAZ	-1.9534	0.001	0.00760715	AKT1 DCP2 DIS3 EXOSC2 EXOSC5 EXOSC6 EXOSC9 KHSRP PARN YWHAZ	1
REACTOME_INFLUENZA_LIFE_CYCLE		-1.35923	0.0170732	0.387395	CLTA FAM153A FAU GTF2F2 KPNB1 NUP107 NUP93 NUPL2 POLR2A POLR2F POLR2K POM121 RANBP2 RPL10A RPL11 RPL15 RPL19 RPL22 RPL23A RPL27A RPL29 RPL3 RPL30 RPL32 RPL34 RPL35 RPL37 RPL8 RPL9 RPS12 RPS14 RPS15 RPS17 RPS18 RPS23 RPS25 RPS3 RPS4X RPS5 RPS8	-1.60185	0.00301205	0.0529849	CANX CLTA GRSF1 GTF2F1 IPO5 KPNA1 KPNB1 NUP107 NUP133 NUP155 NUP205 NUP214 NUP35 NUP37 NUP43 NUP50 NUP54 NUP85 NUP88 NUP93 NUPL1 NUPL2 POLR2A POLR2B POLR2C POLR2D POLR2E POLR2F POLR2G POLR2I POLR2K POM121 RAE1 RAN RANBP2 RPL22 RPL24 RPL26L1 RPL27 RPL3 RPL31 RPL37 RPL37A RPL6 RPL8 RPLP0 RPS23 RPS24 RPS25 RPS27A RPS4Y1 RPS7 SEH1L TPR XPO1	-2.19658	0.001	0	AAAS CLTA FAU KPNB1 NUP107 NUP133 NUP155 NUP205 NUP50 NUP54 NUP93 NUPL2 POLR2A POLR2C POLR2E POLR2F POLR2G POLR2I POM121 RANBP2 RPL10A RPL11 RPL19 RPL22 RPL23A RPL27 RPL3 RPL30 RPL31 RPL32 RPL35 RPL37 RPL39 RPL41 RPL6 RPL9 RPS12 RPS17 RPS18 RPS23 RPS25 RPS28 RPS3 RPS4X RPS4Y1 RPS5 RPS7 RPS8 UBA52	1
REACTOME_REGULATION_OF_GLUCOKINASE_BY_GLUCOKINASE_REGULATORY_PROTEIN		1.27809	0.134438	0.312821	NUP188 NUP205 NUP210 NUP214 NUP35 NUP62 NUP85 NUP88 NUPL1 RAE1	-1.77752	0.00695652	0.0163271	NUP107 NUP133 NUP214 NUP37 NUP43 NUP50 NUP54 NUP85 NUP93 NUPL1 NUPL2 POM121 RAE1 RANBP2 SEH1L	-1.99854	0.001	0.00589023	AAAS NUP107 NUP133 NUP155 NUP205 NUP50 NUP54 NUP93 NUPL2 POM121 RANBP2	1
REACTOME_AMYLOIDS		1.34077	0.0757825	0.25153	B2M FGA H2AFX H2AFZ HIST1H2AC HIST1H2BD HIST1H2BJ HIST1H2BK HIST1H3E HIST1H4H LYZ MFGE8 TGFBI	2.08816	0.001	0.0107678	APOA1 B2M CST3 FGA GSN H2AFX HIST1H2AB HIST1H2AC HIST1H2AE HIST1H2BB HIST1H2BC HIST1H2BD HIST1H2BE HIST1H2BK HIST1H2BL HIST1H2BM HIST1H2BN HIST1H2BO HIST1H3A HIST1H3B HIST1H3E HIST1H3F HIST1H3G HIST1H4A HIST1H4D HIST1H4H HIST1H4I HIST1H4J HIST1H4L HIST2H2BE HSPG2 IAPP INS LTF LYZ MFGE8 NPPA PRL SEMG1 TGFBI TTR	2.07346	0.001	0.00167535	B2M CST3 H2AFX HIST1H2AB HIST1H2AC HIST1H2AE HIST1H2AJ HIST1H2BA HIST1H2BC HIST1H2BD HIST1H2BE HIST1H2BH HIST1H2BJ HIST1H2BK HIST1H2BL HIST1H3E HIST1H3F HIST1H4A HIST1H4D HIST1H4H HIST1H4L HIST2H2BE LTF LYZ MFGE8 TGFBI	1
KEGG_CYTOSOLIC_DNA_SENSING_PATHWAY		1.54651	0.0208333	0.106217	ADAR AIM2 CASP1 CCL4 CCL5 CXCL10 IKBKB IKBKE IKBKG IRF3 IRF7 NFKBIA NFKBIB POLR3A PYCARD RELA	1.27016	0.122549	0.30711	AIM2 CCL4 CCL5 CXCL10 IFNB1 IRF7 NFKB1 NFKBIA NFKBIB POLR3D	1.9751	0.001	0.00473468	ADAR AIM2 CASP1 CCL4 CCL5 CHUK CXCL10 DDX58 IKBKB IRF7 NFKBIA NFKBIB POLR3D RELA RIPK3 ZBP1	1
KEGG_TYPE_I_DIABETES_MELLITUS		1.41529	0.0483005	0.188802	GZMB HLA-A HLA-B HLA-C HLA-DPB1 HLA-DQB1 HLA-E HLA-F HLA-G HSPD1	1.0436	0.379227	0.53909	CD80 FASLG GZMB HLA-A HLA-B HLA-C HLA-DMB HLA-DOA HLA-DOB HLA-DQA1 HLA-DQB1 HLA-F IL12A IL1A IL2 INS LTA PRF1 TNF	1.98705	0.001	0.00409529	CD28 CD86 GZMB HLA-A HLA-B HLA-C HLA-DMA HLA-DOA HLA-DOB HLA-DQB1 HLA-E HLA-F HLA-G HSPD1 IFNG PRF1 TNF	1
BIOCARTA_TID_PATHWAY		1.68975	0.00739372	0.0514602	IFNGR2 IKBKB NFKBIA TNFRSF1A TNFRSF1B	1.23236	0.167453	0.348314	IFNGR1 NFKB1 NFKBIA TNFRSF1A TNFRSF1B	1.92925	0.001	0.00746667	IFNG IFNGR1 IFNGR2 IKBKB NFKB1 NFKBIA RELA TNF TNFRSF1A TNFRSF1B	1
BIOCARTA_IL10_PATHWAY		1.758	0.00534759	0.0321847	IL10RA IL10RB STAT1 STAT2 STAT5A STAT6	0.654927	0.910138	0.962704	HMOX1 IL10 IL10RA IL1A STAT1 STAT2 STAT5A TNF	2.04681	0.001	0.00264333	HMOX1 IL10 IL10RA STAT1 STAT2 STAT3 STAT5A STAT6 TNF	1
BIOCARTA_IL22BP_PATHWAY		1.86019	0.001	0.0136606	IL10RA STAT1 STAT2 STAT5A STAT6 TYK2	0.866189	0.666667	0.791082	IL10RA IL22 IL22RA2 SOCS3 STAT1 STAT2 STAT5A TYK2	2.17883	0.001	0.000478671	IL10RA IL22 IL22RA2 STAT1 STAT2 STAT3 STAT5A STAT6	1
BIOCARTA_IL7_PATHWAY		1.59954	0.0284192	0.0870859	BCL2 CREBBP FYN IL2RG IL7R LCK NMI PTK2B STAT5A	1.13292	0.297052	0.431404	BCL2 CREBBP EP300 FYN IL2RG IL7 LCK NMI STAT5A	2.15682	0.001	0.000591299	BCL2 CREBBP EP300 FYN IL2RG IL7 IL7R LCK NMI PIK3R1 STAT5A	1
BIOCARTA_NO2IL12_PATHWAY		1.40415	0.0810313	0.199737	CCR5 CD2 CD247 CD3D CD3E CD3G JAK2 STAT4 TYK2	1.04999	0.398058	0.532726	CCR5 CD2 CD3D CD3G CD4 CXCR3 IL12A IL12RB1 TYK2	1.91238	0.00208768	0.00871579	CCR5 CD2 CD247 CD3D CD3E CD3G IFNG IL12B IL12RB1	1
REACTOME_TCR_SIGNALING		1.45866	0.0324324	0.159525	CD247 CD3E CSK EVL HLA-DPB1 IKBKB IKBKG LCK LCP2 LOC646626 NFKBIA PAK2 PLCG1 PTPRC RELA TRAF6 VASP	1.19236	0.199495	0.383738	CARD11 CD3D CD3G CD4 CSK ENAH EVL HLA-DQA1 LAT LCK LOC646626 NFKBIA PAK2 PIK3R2 PLCG1 RIPK2 TRAT1 VASP WAS ZAP70	1.90433	0.001	0.00899198	BCL10 CARD11 CD247 CD3D CD3E CD3G CHUK CSK HLA-DPA1 HLA-DQA1 IKBKB ITK LCK LCP2 LOC646626 MALT1 NFKBIA PAG1 PAK2 PIK3R1 PLCG1 PTPRC RELA RIPK2 TRAT1 VASP WAS	1
REACTOME_RIG_I_MDA5_MEDIATED_INDUCTION_OF_IFN_ALPHA_BETA_PATHWAYS		1.88651	0.001	0.0112359	ATG12 CREBBP CYLD DHX58 FADD HERC5 IFIH1 IKBKB IKBKE IKBKG IRF1 IRF3 IRF7 ISG15 NFKB2 NFKBIA NFKBIB NLRC5 RELA RNF135 SIKE1 TNFAIP3 TRAF2 TRAF3 TRAF6 TRIM25 UBE2D3 UBE2L6	1.3238	0.056266	0.264893	CASP10 CREBBP EP300 HERC5 IFIH1 IFNA10 IFNB1 IRF1 IRF2 IRF7 ISG15 MAP3K1 NFKBIA NFKBIB NLRC5 NLRX1 S100A12 S100B TNFAIP3 TRAF2 TRIM25 UBE2D3 UBE2L6	2.14091	0.001	0.000705409	ATG12 CASP10 CASP8 CHUK CREBBP DDX58 EP300 FADD HERC5 IFIH1 IKBKB IRF1 IRF2 IRF3 IRF7 ISG15 MAP3K1 NFKBIA NFKBIB NLRC5 NLRX1 RELA TNFAIP3 TRAF2 TRAF3 TRIM25 UBE2L6	1
KEGG_CITRATE_CYCLE_TCA_CYCLE		-1.4375	0.0315315	0.362392	ACLY ACO2 DLD FH IDH2 IDH3A PCK1 PDHB SDHC SUCLA2 SUCLG1 SUCLG2	-2.1491	0.001	0.000822486	ACLY ACO2 CS DLAT DLD FH IDH2 IDH3B IDH3G MDH1 MDH2 PDHA1 PDHB SDHA SDHB SUCLA2	-1.86377	0.001	0.0174461	ACLY ACO1 ACO2 CS DLAT DLD DLST FH IDH2 IDH3A IDH3B IDH3G MDH1 MDH2 OGDH OGDHL PDHA1 PDHB SDHA SDHB SDHC SDHD SUCLA2 SUCLG2	1
KEGG_OXIDATIVE_PHOSPHORYLATION		-1.25407	0.0771277	0.460035	ATP4B ATP5D ATP5F1 ATP5G3 ATP5O ATP6 ATP6V0D2 ATP6V0E2 ATP6V1A ATP6V1G2 ATP6V1G3 COX1 COX15 COX2 COX4I1 COX6A1 COX6C COX7A2L COX7B ND2 ND4 ND6 NDUFA4L2 NDUFA5 NDUFB10 NDUFC1 NDUFS7 NDUFV1 PPA2 SDHC UQCRC1 UQCRC2	-2.18921	0.001	0.000747715	ATP5A1 ATP5B ATP5D ATP5F1 ATP5G1 ATP5G3 ATP5H ATP5J ATP5O ATP6AP1 ATP6V0A1 ATP6V0B ATP6V0C ATP6V0D1 ATP6V0E2 ATP6V1A ATP6V1B2 ATP6V1C1 ATP6V1D ATP6V1E1 ATP6V1G1 ATP6V1G2 ATP6V1H COX11 COX15 COX4I2 COX5A COX6B1 COX6C COX7A2 COX7A2L COX7B CYC1 NDUFA1 NDUFA10 NDUFA11 NDUFA3 NDUFA4 NDUFA5 NDUFA6 NDUFA7 NDUFA9 NDUFAB1 NDUFB10 NDUFB6 NDUFB9 NDUFC1 NDUFS2 NDUFS3 NDUFS7 NDUFV1 NDUFV2 PPA1 PPA2 SDHA SDHB …	-1.85439	0.001	0.0187957	ATP12A ATP5A1 ATP5B ATP5C1 ATP5D ATP5F1 ATP5G3 ATP5J ATP5L ATP5O ATP6V0A1 ATP6V0C ATP6V0D1 ATP6V0E2 ATP6V1A ATP6V1B2 ATP6V1C2 ATP6V1D ATP6V1E1 ATP6V1G1 ATP6V1G2 ATP6V1H COX15 COX17 COX4I1 COX5A COX6A2 COX6B1 COX6C COX7A2 COX7A2L COX7B COX7C COX8A COX8C CYC1 NDUFA1 NDUFA10 NDUFA11 NDUFA2 NDUFA3 NDUFA4 NDUFA4L2 NDUFA5 NDUFA6 NDUFA7 NDUFAB1 NDUFB10 NDUFB5 NDUFB8 NDUFB9 NDUFC1 NDUFS2 NDUFS3 NDUFV1 ND…	1
KEGG_ALANINE_ASPARTATE_AND_GLUTAMATE_METABOLISM		-1.32006	0.0930788	0.40827	ACY3 ADSSL1 ALDH5A1 GLUD1 GLUD2 GLUL GOT1 GPT GPT2	-1.94124	0.001	0.00387254	ABAT ADSL ADSS ADSSL1 ALDH5A1 ASL ASNS ASS1 GAD1 GAD2 GFPT1 GLS GLUD1 GLUD2 GOT1 GOT2 NIT2	-1.42524	0.0553506	0.215403	ABAT ADSS ADSSL1 ALDH5A1 ASL ASS1 GAD1 GAD2 GFPT1 GLS GLUD1 GLUD2 GLUL GOT1 GOT2 GPT2 NIT2	1
KEGG_GLYCOSYLPHOSPHATIDYLINOSITOL_GPI_ANCHOR_BIOSYNTHESIS		0.720762	0.885017	0.951159	PGAP1 PIGG PIGH PIGU PIGV	-1.8813	0.001	0.0066573	DPM2 GPAA1 GPLD1 PGAP1 PIGB PIGC PIGF PIGG PIGH PIGK PIGN PIGO PIGP PIGS PIGT PIGW PIGX PIGZ	-1.48651	0.0464684	0.164962	DPM2 GPAA1 GPLD1 PGAP1 PIGB PIGN PIGQ PIGZ	1
KEGG_TERPENOID_BACKBONE_BIOSYNTHESIS		-1.52282	0.0414747	0.347667	ACAT2 HMGCR HMGCS1 MVK PDSS2 PMVK	-1.90839	0.00169205	0.0053515	ACAT1 ACAT2 DHDDS FDPS HMGCR HMGCS1 IDI1 MVD PDSS2	-1.81462	0.00392157	0.0255113	ACAT1 ACAT2 DHDDS HMGCR HMGCS1 IDI1 IDI2 MVD MVK PDSS2 PMVK	1
KEGG_PROTEIN_EXPORT		-1.43731	0.0547046	0.357334	IMMP1L IMMP2L SEC11A SEC62 SEC63 SPCS1 SPCS2 SRP72 SRP9	-2.00084	0.001	0.00239269	IMMP1L OXA1L SEC61A2 SEC61G SEC62 SEC63 SPCS1 SPCS2 SRP19 SRP54 SRP68 SRP72 SRP9 SRPR SRPRB	-1.87118	0.00188324	0.015975	IMMP1L OXA1L SEC11A SEC61A2 SEC61G SEC63 SPCS1 SRP19 SRP54 SRP68 SRP72 SRP9 SRPR	1
KEGG_NUCLEOTIDE_EXCISION_REPAIR		-0.879095	0.701835	0.884435	CCNH CETN2 CUL4B ERCC8 GTF2H3 POLD3 POLE2 POLE3 RAD23B RFC1 RFC3 XPA XPC	-2.11009	0.001	0.00116519	CCNH CDK7 CETN2 CUL4A CUL4B DDB1 ERCC1 ERCC3 GTF2H3 GTF2H4 PCNA POLE POLE3 RAD23A RAD23B RBX1 RFC2 RFC3 RFC4 RPA1 RPA2 RPA3 XPA	-1.41171	0.0549645	0.220924	CCNH CDK7 CETN2 CUL4A CUL4B DDB1 ERCC1 ERCC2 ERCC3 GTF2H3 GTF2H4 MNAT1 PCNA POLD4 POLE3 RAD23A RAD23B RFC1 RFC3 RFC5 RPA1 RPA2 RPA3 XPA	1
KEGG_CARDIAC_MUSCLE_CONTRACTION		-1.1617	0.167959	0.575055	ATP1A2 CACNA1D CACNA2D1 CACNA2D3 CACNB1 CACNB2 CACNB4 CACNG1 CACNG2 CACNG4 CACNG6 CACNG8 COX1 COX2 COX4I1 COX5A COX6A1 COX6C COX7A2L COX7B COX7B2 COX7C COX8A FXYD2 MYL3 RYR2 SLC8A1 SLC9A1 SLC9A6 TNNC1 TNNI3 TPM3 TPM4 UQCRB UQCRC1 UQCRC2	-1.85814	0.001	0.00798348	ATP1A1 ATP1B1 ATP2A2 CACNA1D CACNA2D1 CACNA2D3 CACNB2 CACNB3 CACNB4 CACNG2 CACNG3 CACNG8 COX4I2 COX5A COX6B1 COX6C COX7A2 COX7A2L COX7B COX8A CYC1 RYR2 SLC8A1 SLC9A6 TNNT2 TPM1 TPM3 TPM4 UQCR10 UQCRB UQCRC1 UQCRC2 UQCRFS1 UQCRQ	-1.5182	0.00603622	0.147979	ACTC1 ATP1A1 ATP2A2 CACNA1C CACNA1D CACNA2D1 CACNA2D2 CACNA2D3 CACNB1 CACNB2 CACNB3 CACNB4 CACNG1 CACNG2 CACNG3 CACNG4 CACNG7 CACNG8 COX4I1 COX5A COX6A2 COX6B1 COX6C COX7A2 COX7A2L COX7B COX7C COX8A COX8C CYC1 RYR2 SLC8A1 SLC9A6 TNNI3 TPM3 UQCRC1 UQCRC2 UQCRFS1	1
KEGG_PARKINSONS_DISEASE		-1.34862	0.0365169	0.392407	ATP5D ATP5G3 ATP5O ATP6 COX1 COX2 COX4I1 COX7A2L COX7B GPR37 ND2 ND4 ND6 NDUFA4L2 NDUFA5 NDUFB10 NDUFC1 NDUFS7 NDUFV1 PARK2 PINK1 SDHC SLC25A31 SLC6A3 SNCA UBE2G1 UQCRC2	-1.85831	0.001	0.00806217	ATP5A1 ATP5B ATP5D ATP5F1 ATP5G1 ATP5G3 ATP5H ATP5J ATP5O COX4I2 COX5A COX6B1 COX6C COX7A2 COX7A2L COX7B COX8A CYC1 HTRA2 LRRK2 NDUFA1 NDUFA10 NDUFA3 NDUFA4 NDUFA5 NDUFA6 NDUFA7 NDUFA9 NDUFAB1 NDUFB10 NDUFB6 NDUFB9 NDUFC1 NDUFS2 NDUFS3 NDUFS7 NDUFV1 NDUFV2 PPID SDHA SDHB SDHC SLC25A4 SLC25A5 SLC25A6 SNCA UBA1 UCHL1 UQCR10 UQCRB UQCRC1 UQCRC2 UQCRFS1 UQCRQ VDAC1 VDAC2 VDAC3	-1.73993	0.001	0.0442357	ATP5A1 ATP5B ATP5C1 ATP5D ATP5F1 ATP5G3 ATP5J ATP5O COX4I1 COX5A COX6A2 COX6B1 COX6C COX7A2 COX7A2L COX7B COX7C COX8A COX8C CYC1 HTRA2 NDUFA1 NDUFA10 NDUFA2 NDUFA3 NDUFA4 NDUFA4L2 NDUFA5 NDUFA6 NDUFA7 NDUFAB1 NDUFB10 NDUFB5 NDUFB8 NDUFB9 NDUFC1 NDUFS2 NDUFS3 NDUFV1 NDUFV2 NDUFV3 PARK2 PARK7 PINK1 SDHA SDHB SDHC SDHD SLC18A1 SLC25A4 SLC25A5 SLC25A6 SLC6A3 SNCA UBA1 UBE2G1 UCHL1 UQCRC1 UQCRC2 UQCRF…	1
KEGG_HUNTINGTONS_DISEASE		-1.07302	0.260745	0.679395	AP2A1 ATP5D ATP5G3 ATP5O ATP6 CLTA COX1 COX2 COX4I1 COX7A2L COX7B CREB3L4 CREB5 DCTN1 DCTN4 DLG4 DNAH1 DNAH2 GRIN1 GRM5 ITPR1 NDUFA4L2 NDUFA5 NDUFB10 NDUFC1 NDUFS7 NDUFV1 PLCB4 POLR2A POLR2F PPARGC1A SDHC SIN3A SLC25A31 UQCRC2	-1.96669	0.001	0.00316143	AP2A1 AP2A2 AP2B1 AP2M1 AP2S1 ATP5A1 ATP5B ATP5D ATP5F1 ATP5G1 ATP5G3 ATP5H ATP5J ATP5O CLTA COX4I2 COX5A COX6B1 COX6C COX7A2 COX7A2L COX7B COX8A CYC1 DCTN1 DCTN4 DNAH1 DNAL4 GRIN1 GRM5 HDAC2 HTT IFT57 ITPR1 NDUFA1 NDUFA10 NDUFA3 NDUFA4 NDUFA5 NDUFA6 NDUFA7 NDUFA9 NDUFAB1 NDUFB10 NDUFB5 NDUFB6 NDUFB9 NDUFC1 NDUFS2 NDUFS3 NDUFS7 NDUFV1 NDUFV2 PLCB1 PLCB4 POLR2A POLR2B POLR2C POLR2D POLR2E POLR2F P…	-1.82506	0.001	0.0236845	AP2A1 AP2A2 AP2M1 AP2S1 ATP5A1 ATP5B ATP5C1 ATP5D ATP5F1 ATP5G3 ATP5J ATP5O CLTA CLTB CLTCL1 COX4I1 COX5A COX6A2 COX6B1 COX6C COX7A2 COX7A2L COX7B COX7C COX8A COX8C CREB3L3 CREB5 CYC1 DCTN1 DCTN4 DLG4 DNAH1 DNAH2 DNAH3 DNAI2 DNAL1 DNAL4 GRIN1 GRM5 HDAC2 ITPR1 NDUFA1 NDUFA10 NDUFA2 NDUFA3 NDUFA4 NDUFA4L2 NDUFA5 NDUFA6 NDUFA7 NDUFAB1 NDUFB10 NDUFB5 NDUFB8 NDUFB9 NDUFC1 NDUFS2 NDUFS3 NDUFV1 NDUFV2 N…	1
BIOCARTA_PROTEASOME_PATHWAY		1.12361	0.28164	0.491652	PSMA4 PSMA7 PSMB1 PSMB2 PSMB5 PSMB6 RPN2 UBA1	-2.25079	0.001	0.000308432	PSMA1 PSMA2 PSMA3 PSMA4 PSMA5 PSMA7 PSMB1 PSMB3 PSMB4 PSMB5 PSMB6 PSMB7 PSMC2 PSMC3 PSMC4 PSMC6 PSMD11 PSMD12 PSMD14 PSMD8 RPN1 RPN2 UBA1 UBE3A	-1.61773	0.0117188	0.0896975	PSMA1 PSMA5 PSMB1 PSMB3 PSMB4 PSMB7 PSMC2 PSMC3 PSMC6 PSMD11 PSMD12 PSMD14 PSMD6 PSMD8 UBA1 UBE2A UBE3A	1
PID_FRA_PATHWAY		1.24988	0.144144	0.345461	ATF4 CCNA2 HMOX1 MMP2 NFATC2 NFATC3 PLAUR SP1 THBD USF2	2.20965	0.001	0.00459094	ATF4 CCL2 CCND1 CDKN2A COL1A2 DCN EP300 FOSL1 GJA1 HMOX1 IVL LAMA3 LIF MMP1 MMP2 NFATC1 NFATC3 NOS3 PLAUR SP1 THBD USF2	1.76648	0.00440529	0.0262936	ATF4 CCL2 COL1A2 DCN EP300 FOSL1 FOSL2 GJA1 HMOX1 JUN LIF MMP2 NFATC1 NFATC3 PLAU PLAUR	1
REACTOME_MITOCHONDRIAL_PROTEIN_IMPORT		1.13579	0.26049	0.476705	BCS1L CHCHD4 COX17 GRPEL2 HSPD1 MTX1 PMPCA PMPCB SLC25A12 TAZ TIMM17B TIMM44 TIMM9 TOMM70A	-2.27099	0.001	0.000274162	ACO2 ATP5A1 ATP5B ATP5G1 CS CYC1 DNAJC19 GFER GRPEL1 GRPEL2 HSPA9 IDH3G MTX2 PAM16 PMPCB SAMM50 SLC25A12 SLC25A4 SLC25A6 TIMM10 TIMM17A TIMM17B TIMM23B TIMM50 TIMM9 TOMM20 TOMM22 TOMM70A VDAC1	-1.91482	0.001	0.0101946	ACO2 ATP5A1 ATP5B BCS1L COX17 CS CYC1 DNAJC19 GRPEL1 GRPEL2 IDH3G LDHD MTX2 PAM16 PMPCA PMPCB SLC25A12 SLC25A4 SLC25A6 TIMM17A TIMM17B TIMM22 TIMM23B TIMM9 TOMM20 VDAC1	1
REACTOME_EXTRACELLULAR_MATRIX_ORGANIZATION		1.07515	0.333876	0.554301	COL27A1 COL5A3 COL8A2 FURIN KLKB1 LEPREL1 MMP2 PCOLCE2 PLOD1 PLOD3 SERPINH1 TIMP1 TIMP2 TLL2	2.19086	0.001	0.00626037	ADAMTS14 ADAMTS2 BMP1 COL10A1 COL11A1 COL11A2 COL14A1 COL17A1 COL1A2 COL23A1 COL24A1 COL27A1 COL28A1 COL2A1 COL4A3 COL4A4 COL5A1 COL5A3 COL6A2 COL7A1 COL8A2 COL9A1 CRTAP FURIN KLK2 KLKB1 LEPREL1 MMP1 MMP13 MMP14 MMP15 MMP2 MMP24 MMP3 PCOLCE PCOLCE2 PLG PLOD1 PLOD2 PLOD3 SERPINH1 TIMP1 TLL1 TPSAB1	1.43393	0.0258964	0.165136	BMP1 COL1A2 COL27A1 COL2A1 COL5A3 COL8A2 LEPREL1 MMP10 MMP15 MMP2 PCOLCE2 PLG PLOD1 PLOD2 PLOD3 SERPINH1 TIMP1	1
REACTOME_PROCESSING_OF_CAPPED_INTRON_CONTAINING_PRE_MRNA		1.15266	0.180354	0.46375	DDX23 DHX9 HNRNPM NFX1 NUP188 NUP210 NUP214 NUP62 NUP85 NUP88 NUPL1 NXF1 PAPOLA POLR2H PRPF8 PTBP1 RAE1 SF3A3 SF3B1 SF3B2 SF3B4 SF3B5 SNRNP200 SNRNP70 SNRPA SNRPB SRSF7 TXNL4A	-2.31506	0.001	0	CCAR1 CD2BP2 CDC40 CPSF3 CSTF1 CSTF2 DHX38 DHX9 DNAJC8 EFTUD2 EIF4E FUS GTF2F1 HNRNPA0 HNRNPA2B1 HNRNPA3 HNRNPC HNRNPK HNRNPU METTL3 NCBP1 NCBP2 NUDT21 NUP107 NUP133 NUP205 NUP214 NUP35 NUP37 NUP43 NUP50 NUP54 NUP85 NUP88 NUP93 NUPL1 NUPL2 PCBP1 POLR2A POLR2B POLR2C POLR2D POLR2E POLR2F POLR2G POLR2I POLR2K POM121 PRPF4 PRPF6 RAE1 RANBP2 RBM5 RBM8A RNPS1 SEH1L SF3A1 SF3A2 SF3A3 SF3B1 SF3B2 SF3B4 …	-1.67433	0.001	0.0671209	AAAS CCAR1 CD2BP2 CDC40 CPSF1 CSTF2 EIF4E FUS GTF2F2 HNRNPA3 HNRNPK METTL3 NCBP2 NUP107 NUP133 NUP155 NUP205 NUP50 NUP54 NUP93 NUPL2 PCF11 POLR2A POLR2C POLR2E POLR2F POLR2G POLR2I POLR2K POM121 RANBP2 RBM5 RNPS1 SEH1L SF3A2 SF3A3 SF3B2 SNRNP40 SNRNP70 SNRPD1 SNRPD2 SNRPD3 SNRPE SRSF1 SRSF11 SRSF4 SRSF5 UPF3B	1
REACTOME_TRANSPORT_OF_MATURE_TRANSCRIPT_TO_CYTOPLASM		1.20769	0.170984	0.392461	NFX1 NUP188 NUP205 NUP210 NUP214 NUP35 NUP62 NUP85 NUP88 NUPL1 NXF1 RAE1 RBM8A SRSF7	-2.11444	0.001	0.00119634	CDC40 CPSF3 DHX38 EIF4E NCBP1 NCBP2 NUP107 NUP133 NUP155 NUP205 NUP214 NUP35 NUP37 NUP43 NUP50 NUP54 NUP85 NUP88 NUP93 NUPL1 NUPL2 POM121 RAE1 RANBP2 RBM8A RNPS1 SEH1L SLBP SRSF11 SRSF3 SRSF4 SRSF5 TPR U2AF1 UPF3B	-1.72873	0.001	0.0479656	AAAS CDC40 CPSF1 NCBP2 NUP107 NUP133 NUP155 NUP205 NUP50 NUP54 NUP93 NUPL2 POM121 RANBP2 SRSF1 SRSF11 UPF3B	1
REACTOME_RNA_POL_II_TRANSCRIPTION		0.859246	0.757282	0.817708	CPSF1 CSTF1 ELL GTF2A2 GTF2E2 GTF2H1 GTF2H2B LSM10 NFX1 PABPN1 PAPOLA POLR2H POLR2I RBM8A SNRPB SNRPD3 SNRPG SRSF7 SSRP1 SUPT16H SUPT4H1 TAF4 TAF4B TAF5 TCEB2 ZNF473	-2.00129	0.001	0.00246746	CCNH CDC40 CDK7 CPSF3 CSTF1 CSTF2 DHX38 ERCC3 GTF2A1 GTF2B GTF2E1 GTF2F1 GTF2H3 GTF2H4 LSM11 NCBP1 NUDT21 POLR2A POLR2B POLR2C POLR2D POLR2E POLR2F POLR2G POLR2K RBM8A RNGTT RNMT RNPS1 SLBP SNRPB SNRPD3 SNRPE SNRPF SRSF11 SUPT16H SUPT4H1 TAF11 TAF12 TAF13 TBP TCEB1	-1.57846	0.00590551	0.11482	CCNH CDC40 CDK7 CDK9 CPSF1 CSTF2 CTDP1 ERCC2 ERCC3 GTF2A1 GTF2F2 GTF2H3 LSM11 MNAT1 NCBP2 PCF11 POLR2A POLR2C POLR2E POLR2F POLR2G POLR2I RNGTT RNMT RNPS1 SNRPD3 SNRPE SRSF1 SRSF11 SRSF4 TAF10 TAF11 TAF4B TAF6 TBP UPF3B	1
REACTOME_NEURONAL_SYSTEM		-1.45928	0.001	0.349275	ABCC8 ACHE ACTN2 ADCY1 ADCY8 ALDH2 ALDH5A1 AP2A1 ARHGEF9 CACNB1 CACNG2 CALM1 CAMK2A CAMK2B CAMK4 CHRNA2 CHRNA3 CHRNA9 CHRNB2 CHRNE DLG1 GABBR1 GABBR2 GABRA2 GABRA4 GABRA5 GABRB3 GABRG2 GABRG3 GJA10 GLUL GNB5 GNG10 GNG11 GNG13 GNG2 GNG3 GNG4 GNG8 GRIA2 GRIA4 GRIK1 GRIN1 GRIN2C GRIP2 HCN4 KCNA10 KCNA5 KCNA6 KCNAB1 KCNAB3 KCNB1 KCNC3 KCND2 KCNG1 KCNG4 KCNH2 KCNH8 KCNJ10 KCNJ11 KCNJ3 KCNJ5 KCNJ6 KCNJ…	-1.90581	0.001	0.00542424	ABAT ACHE ACTN2 ADCY1 ADCY5 AKAP5 ALDH5A1 AP2A1 AP2A2 AP2B1 AP2M1 AP2S1 ARHGEF9 BRAF CACNA1B CACNA2D3 CACNB2 CACNB3 CACNB4 CACNG2 CACNG3 CACNG8 CALM1 CAMK2A CAMK2B CAMK4 CHRNB2 CHRNB3 DLG1 DLG3 DNAJC5 GABBR1 GABBR2 GABRA1 GABRA3 GABRA4 GABRA5 GABRB2 GABRB3 GABRG2 GAD1 GAD2 GLS GNAI1 GNB1 GNB2 GNB5 GNG10 GNG2 GNG3 GNG4 GRIA1 GRIA2 GRIA3 GRIA4 GRIK1 GRIN1 GRIN2A GRIN2D HCN1 KCNA1 KCNA4 KCNA5 KCNAB1…	-1.7452	0.001	0.0444623	ABAT ABCC8 ACHE ACTN2 ADCY1 ADCY5 AKAP5 AKAP9 ALDH2 ALDH5A1 AP2A1 AP2A2 AP2M1 AP2S1 ARHGEF9 BRAF CACNA1B CACNA2D3 CACNB1 CACNB2 CACNB3 CACNB4 CACNG2 CACNG3 CACNG4 CACNG8 CAMK2A CAMK2B CAMK4 CAMKK1 CHRNA4 CHRNB2 DLG1 DLG3 DNAJC5 GABBR1 GABBR2 GABRA1 GABRA2 GABRA3 GABRA4 GABRB3 GABRG2 GAD1 GAD2 GJC1 GLS GLUL GNAL GNB2 GNB3 GNB5 GNG10 GNG2 GNG3 GNG4 GNG7 GNG8 GRIA1 GRIA2 GRIA3 GRIA4 GRIK1 GRIK2 GRIK…	1
REACTOME_MRNA_CAPPING		-1.22444	0.191874	0.494316	CCNH GTF2F2 GTF2H3 POLR2A POLR2F	-2.06164	0.001	0.00141879	CCNH CDK7 ERCC3 GTF2F1 GTF2H3 GTF2H4 NCBP1 POLR2A POLR2B POLR2C POLR2D POLR2E POLR2F POLR2G POLR2K RNGTT RNMT	-1.70517	0.00562852	0.0528534	CCNH CDK7 ERCC2 ERCC3 GTF2F2 GTF2H3 MNAT1 NCBP2 POLR2A POLR2C POLR2E POLR2F POLR2G POLR2I RNGTT RNMT	1
REACTOME_TRNA_AMINOACYLATION		0.864243	0.701975	0.811202	AARS AARS2 CARS2 EEF1E1 GARS HARS2 IARS KARS LARS LARS2 PPA1 RARS2 TARS VARS VARS2 YARS YARS2	-1.94653	0.001	0.00371294	AARS AIMP1 AIMP2 CARS DARS EEF1E1 EPRS FARS2 FARSA GARS IARS IARS2 KARS MARS2 NARS PPA1 PPA2 RARS RARS2 SARS SARS2 VARS WARS WARS2 YARS2	-1.44506	0.0412574	0.195837	AIMP1 AIMP2 DARS EARS2 EEF1E1 FARSB IARS IARS2 KARS MARS2 NARS NARS2 PARS2 PPA1 PPA2 RARS2 SARS SARS2 VARS WARS2 YARS2	1
REACTOME_TRANSCRIPTION_COUPLED_NER_TC_NER		-0.687685	0.958042	0.99181	ERCC1 ERCC2 ERCC4 ERCC5 GTF2H1 GTF2H2B LIG1 PCNA POLD1 POLD4 POLE POLR2B POLR2H POLR2I POLR2J RFC4 RFC5 RPA2 XAB2	-2.08651	0.001	0.00112798	CCNH CDK7 ERCC1 ERCC3 GTF2H3 GTF2H4 POLR2A POLR2B POLR2C POLR2D POLR2E POLR2F POLR2G RFC2 RFC3 RPA1 RPA2 RPA3 XAB2	-1.38786	0.0539568	0.240491	CCNH CDK7 ERCC1 ERCC2 ERCC3 GTF2H3 GTF2H4 MNAT1 PCNA POLD4 POLR2A POLR2C POLR2E POLR2F POLR2G POLR2I POLR2K RFC3 RFC5 RPA1 RPA2 RPA3 XAB2	1
REACTOME_RNA_POL_II_TRANSCRIPTION_PRE_INITIATION_AND_PROMOTER_OPENING		-1.07972	0.338129	0.677338	CCNH GTF2F2 GTF2H3 POLR2A POLR2F TAF11	-2.07383	0.001	0.00124484	CCNH CDK7 ERCC3 GTF2A1 GTF2B GTF2E1 GTF2F1 GTF2H3 GTF2H4 POLR2A POLR2B POLR2C POLR2D POLR2E POLR2F POLR2G POLR2K TAF11 TAF12 TAF13 TBP	-1.67163	0.00769231	0.0657488	CCNH CDK7 ERCC2 ERCC3 GTF2A1 GTF2F2 GTF2H3 MNAT1 POLR2A POLR2C POLR2E POLR2F POLR2G POLR2I TAF10 TAF11 TAF4B TAF6 TBP	1
REACTOME_MRNA_PROCESSING		1.17901	0.144904	0.424632	ADAR DDX23 DHX9 GTF2H1 GTF2H2B HNRNPM LSM10 NFX1 NUP188 NUP210 NUP214 NUP62 NUP85 NUP88 NUPL1 NXF1 PAPOLA POLR2H PRPF8 PTBP1 RAE1 SF3A3 SF3B1 SF3B2 SF3B4 SF3B5 SNRNP200 SNRNP70 SNRPA SNRPB SRSF7 TXNL4A	-2.33352	0.001	0	ADARB1 APOBEC1 CCAR1 CCNH CD2BP2 CDC40 CDK7 CPSF3 CSTF1 CSTF2 DHX38 DHX9 DNAJC8 EFTUD2 EIF4E ERCC3 FUS GTF2F1 GTF2H3 GTF2H4 HNRNPA0 HNRNPA2B1 HNRNPA3 HNRNPC HNRNPK HNRNPU LSM11 METTL3 NCBP1 NCBP2 NUDT21 NUP107 NUP133 NUP205 NUP214 NUP37 NUP43 NUP50 NUP54 NUP85 NUP88 NUP93 NUPL1 NUPL2 PCBP1 POLR2A POLR2B POLR2C POLR2D POLR2E POLR2F POLR2G POLR2I POLR2K POM121 PRPF4 PRPF6 RAE1 RANBP2 RBM5 RBM8A RNG…	-1.63194	0.001	0.0842001	AAAS CCAR1 CCNH CD2BP2 CDC40 CDK7 CPSF1 CSTF2 EIF4E ERCC2 ERCC3 FUS GTF2F2 GTF2H3 GTF2H4 HNRNPA3 HNRNPK LSM11 METTL3 MNAT1 NCBP2 NUP107 NUP133 NUP155 NUP205 NUP50 NUP54 NUP93 NUPL2 PCF11 POLR2A POLR2C POLR2E POLR2F POLR2G POLR2I POLR2K POM121 RANBP2 RBM5 RNGTT RNMT RNPS1 SEH1L SF3A2 SF3A3 SF3B2 SNRNP40 SNRNP70 SNRPD1 SNRPD2 SNRPD3 SNRPE SRSF1 SRSF11 SRSF4 SRSF5 UPF3B	1
REACTOME_PROTEIN_FOLDING		0.828808	0.750452	0.8522	CCT4 CCT5 CCT6A CCT7 FBXL3 FBXO6 FBXW5 SPHK1 TBCB TBCD TBCE TUBA1C TUBA4A TUBB2A TUBB2B TUBB6	-1.94878	0.001	0.00362371	ACTB ARFGEF2 CCT2 CCT6A CCT7 FBXO4 FBXW2 FKBP9 PFDN1 PFDN2 PFDN4 TBCA TBCB TBCC TBCE TUBA1A TUBA1C TUBA4A TUBB2A TUBB2B TUBB3 TUBB4B USP11 VBP1	-1.82775	0.002	0.0241688	ACTB FBXO4 PFDN4 PFDN5 TBCA TBCE TUBA1A TUBA1B TUBA1C TUBB2B TUBB3 TUBB4A TUBB4B USP11 VBP1	1
REACTOME_METABOLISM_OF_PROTEINS		1.04365	0.314637	0.599081	ALG12 ALG2 ARSA ARSK B3GNTL1 B4GALT1 B4GALT3 B4GALT5 CCT4 CCT5 CCT7 CHCHD4 COX17 DOHH DPAGT1 EIF2B5 EIF3B EIF3C EIF3D EIF4G1 EIF5 FBXL3 FBXO6 FBXW5 FURIN GALNT11 GALNT14 GALNT2 GMPPA GNPNAT1 GRPEL2 HSPD1 MAN1A1 MAN1C1 MCFD2 MGAT1 MGAT3 MGAT4A MGAT4B MGAT5 MLEC MOGS MTX1 PGAP1 PIGG PIGH PIGU PIGV PLAUR PMM2 PMPCA PMPCB PREB RPL36A RPN2 RPS15A RPS19 RPS21 RPS24 RPS29 SEC13 SEC24B SEC24C SEC24D SEC6…	-2.07142	0.001	0.00123373	ACO2 ACTB ALG1 ALG13 ALG14 ALG2 ALG5 ALG6 ALG8 ALG9 ARFGEF2 ARSB ATP5A1 ATP5B ATP5G1 B3GNT2 B3GNTL1 B4GALT6 C1GALT1C1 CANX CCT2 CCT6A CCT7 CS CYC1 DDOST DHPS DNAJC19 DOLK DPM1 DPM2 EDEM1 EDEM2 EIF1AX EIF2B1 EIF2B3 EIF2S1 EIF2S2 EIF2S3 EIF3A EIF3D EIF3H EIF3I EIF3J EIF3K EIF4B EIF4E EIF4H EIF5A EIF5A2 ETF1 F7 FBXO4 FBXW2 FBXW7 FKBP9 FUT8 GALNT1 GALNT11 GALNT13 GALNT9 GALNTL5 GANAB GFER GNPNAT1 GPA…	-1.8987	0.001	0.0119207	ACO2 ACTB ALG13 ALG5 ALG6 ALG8 ARSG ATP5A1 ATP5B B3GNTL1 B4GALT6 BCS1L COX17 CS CYC1 DHPS DNAJC19 DOLK DPM1 DPM2 EEF1D EEF2 EIF2B1 EIF2B3 EIF2B4 EIF2S3 EIF3A EIF3D EIF3F EIF3I EIF3J EIF3K EIF4B EIF4E EIF4H EIF5A EIF5A2 FAM153A FAU FBXO4 FBXW2 FUT8 GALNT1 GALNT11 GALNT12 GALNT13 GALNTL5 GANAB GNPNAT1 GPAA1 GRPEL1 GRPEL2 IDH3G LDHD MAN1B1 MGAT2 MGAT4A MGAT4C MPI MTX2 MUC3B MUC5AC MUC5B PABPC1 PAM16…	1
REACTOME_MRNA_SPLICING_MINOR_PATHWAY		1.18324	0.220486	0.419667	DDX23 POLR2H PRPF8 SF3B1 SF3B2 SF3B4 SF3B5 SNRNP200 SNRPB SRSF7 TXNL4A	-1.99931	0.0016835	0.00239402	EFTUD2 GTF2F1 LSM2 NCBP1 NCBP2 POLR2A POLR2B POLR2C POLR2D POLR2E POLR2F POLR2G POLR2I POLR2K PRPF6 PRPF8 SF3B1 SF3B2 SF3B4 SF3B5 SNRNP200 SNRNP40 SNRPB SNRPD1 SNRPD2 SNRPD3 SNRPE SNRPF SRSF1 TXNL4A	-1.42717	0.0586011	0.214296	EFTUD2 GTF2F1 GTF2F2 NCBP2 POLR2A POLR2B POLR2C POLR2E POLR2F POLR2G POLR2I POLR2J POLR2K PRPF6 PRPF8 SF3B2 SF3B3 SF3B4 SNRNP40 SNRPD1 SNRPD2 SNRPD3 SNRPE SRSF1 TXNL4A	1
REACTOME_NUCLEOTIDE_EXCISION_REPAIR		-1.00522	0.44898	0.772658	CCNH GTF2H3 POLR2A POLR2F XPA XPC	-2.18328	0.001	0.000632682	CCNH CDK7 DDB1 ERCC1 ERCC3 GTF2H3 GTF2H4 POLR2A POLR2B POLR2C POLR2D POLR2E POLR2F POLR2G RAD23B RFC2 RFC3 RPA1 RPA2 RPA3 XAB2 XPA	-1.51951	0.0199637	0.152143	CCNH CDK7 DDB1 ERCC1 ERCC2 ERCC3 GTF2H3 GTF2H4 MNAT1 PCNA POLD4 POLR2A POLR2C POLR2E POLR2F POLR2G POLR2I POLR2K RAD23B RFC3 RFC5 RPA1 RPA2 RPA3 XAB2 XPA	1
REACTOME_TRANSPORT_OF_MATURE_MRNA_DERIVED_FROM_AN_INTRONLESS_TRANSCRIPT		1.29832	0.113761	0.288528	NUP188 NUP205 NUP210 NUP214 NUP35 NUP62 NUP85 NUP88 NUPL1 NXF1 RAE1	-2.07725	0.001	0.00123373	CPSF3 EIF4E NCBP1 NUP107 NUP133 NUP214 NUP37 NUP43 NUP50 NUP54 NUP85 NUP93 NUPL1 NUPL2 POM121 RAE1 RANBP2 SEH1L	-1.83413	0.00201207	0.0232804	AAAS CPSF1 NCBP2 NUP107 NUP133 NUP155 NUP205 NUP50 NUP54 NUP93 NUPL2 POM121 RANBP2	1
REACTOME_TRAFFICKING_OF_GLUR2_CONTAINING_AMPA_RECEPTORS		-0.729582	0.802603	0.974283	AP2A1 GRIA2 GRIA4 GRIP2 NSF PICK1 PRKCG	-1.86788	0.001	0.00752671	AP2A1 AP2A2 AP2B1 AP2M1 AP2S1 GRIA1 GRIA2 GRIA3 GRIA4 PRKCB	-1.50733	0.0458015	0.152857	AP2A1 AP2A2 AP2M1 AP2S1 GRIA1 GRIA2 GRIA3 GRIA4 PICK1 PRKCB PRKCG	1
REACTOME_FORMATION_OF_TRANSCRIPTION_COUPLED_NER_TC_NER_REPAIR_COMPLEX		-0.942126	0.534831	0.815161	CCNH GTF2H3 POLR2A POLR2F	-2.03615	0.001	0.00173636	CCNH CDK7 ERCC1 ERCC3 GTF2H3 GTF2H4 POLR2A POLR2B POLR2C POLR2D POLR2E POLR2F POLR2G XAB2	-1.44661	0.0430108	0.195301	CCNH CDK7 ERCC1 ERCC2 ERCC3 GTF2H3 MNAT1 POLR2A POLR2C POLR2E POLR2F POLR2G POLR2I XAB2	1
REACTOME_ACTIVATION_OF_NMDA_RECEPTOR_UPON_GLUTAMATE_BINDING_AND_POSTSYNAPTIC_EVENTS		-1.30199	0.107981	0.429478	ADCY1 ADCY8 CALM1 CAMK2B GRIA2 GRIA4 GRIN1 NEFL PRKACB	-1.89179	0.00167785	0.00614859	ACTN2 ADCY1 ADCY3 AKAP9 BRAF CALM1 CAMK2A CAMK2B CAMK2D CAMK4 CAMKK1 GRIA1 GRIA2 GRIA3 GRIA4 GRIN1 GRIN2A GRIN2D MAPK1 NEFL PDPK1 PRKACB RASGRF1 RASGRF2	-1.91582	0.001	0.0103882	ACTN2 ADCY1 AKAP9 BRAF CAMK2A CAMK2B CAMK4 CAMKK1 GRIA1 GRIA2 GRIA3 GRIA4 GRIN1 GRIN2A GRIN2C MAPK1 NEFL PRKACB RASGRF1 RASGRF2 RPS6KA2 RPS6KA6	1
REACTOME_METABOLISM_OF_RNA		1.09022	0.256881	0.536677	CNOT2 CNOT3 CNOT4 DCP1B DDX20 EDC4 EIF4G1 ELAVL1 EXOSC1 GEMIN6 GEMIN7 HSPB1 MAPK14 MAPKAPK2 NUP188 NUP205 NUP210 NUP214 NUP35 NUP62 NUP85 NUP88 NUPL1 PPP2R2A PRKCA PSMA4 PSMA7 PSMB1 PSMB2 PSMB5 PSMB6 PSMB8 PSMB9 PSMD13 PSMD2 PSMD3 PSMD7 PSME1 RAE1 RBM8A RPL36A RPS15A RPS21 RPS24 RPS29 SMG5 SMG6 SMG7 SMG9 SNRPB SNRPD3 SNUPN TNFSF13 TNKS1BP1 XPO1	-1.88724	0.001	0.00635197	ANP32A CNOT10 CNOT7 DDX6 DIS3 EIF4A3 EIF4B EIF4E ETF1 EXOSC2 EXOSC4 EXOSC5 EXOSC6 EXOSC7 EXOSC8 EXOSC9 GEMIN2 GEMIN5 GSPT2 LSM4 LSM5 MAPK14 NCBP1 NUP107 NUP133 NUP214 NUP37 NUP43 NUP50 NUP54 NUP85 NUP93 NUPL1 NUPL2 PARN PHAX POM121 PPP2CA PPP2R1A PRKCD PRMT5 PSMA1 PSMA2 PSMA3 PSMA4 PSMA5 PSMA7 PSMB1 PSMB3 PSMB4 PSMB5 PSMB7 PSMC1 PSMC2 PSMC3 PSMC4 PSMC5 PSMC6 PSMD1 PSMD10 PSMD11 PSMD12 PSMD13 PSMD…	-1.77255	0.001	0.0340227	AAAS AKT1 ANP32A CNOT10 CNOT6 CNOT7 CNOT8 DCP2 DIS3 EDC3 EIF4A3 EIF4B EIF4E EXOSC2 EXOSC5 EXOSC6 EXOSC9 FAU GEMIN2 GEMIN5 KHSRP LSM3 LSM5 NCBP2 NUP107 NUP133 NUP155 NUP205 NUP50 NUP54 NUP93 NUPL2 PABPC1 PAIP1 PARN POM121 PPP2R1A PRMT5 PSMA5 PSMB1 PSMB3 PSMB7 PSMC1 PSMC2 PSMC3 PSMC5 PSMC6 PSMD1 PSMD11 PSMD12 PSMD4 PSMD6 RANBP2 RNPS1 RPL10A RPL11 RPL12 RPL19 RPL22 RPL23A RPL27 RPL29 RPL3 RPL30 RPL3…	1
REACTOME_DNA_REPAIR		-0.736582	0.992288	0.970546	ALKBH3 ATM ATR DDB2 ERCC4 ERCC5 FANCE FANCF FANCL GTF2H1 GTF2H2B H2AFX LIG1 MRE11A MUTYH NTHL1 OGG1 POLD1 POLE POLH POLR2H POLR2I POLR2J RAD50 RAD52 REV1 RFC4 RPS27A TDG TP53BP1 USP1 XAB2 XRCC1 XRCC5	-2.13812	0.001	0.000967631	ALKBH2 ALKBH3 APEX1 ATR CCNH CDK7 DDB1 ERCC1 ERCC3 FANCG FEN1 GTF2H3 GTF2H4 LIG3 LIG4 MBD4 MDC1 MGMT MPG NTHL1 OGG1 POLE POLR2A POLR2B POLR2C POLR2D POLR2E POLR2F POLR2G POLR2K PRKDC RAD23B RFC2 RFC3 RFC4 RPA1 RPA2 RPA3 RPS27A TDG TDP1 UBE2T XAB2 XPA XRCC1	-1.54546	0.0037037	0.132844	ALKBH3 APEX1 ATR BRIP1 C17orf70 C19orf40 CCNH CCNO CDK7 DDB1 ERCC1 ERCC2 ERCC3 FANCG FANCM GTF2H3 GTF2H4 LIG1 LIG3 LIG4 MDC1 MGMT MNAT1 PCNA POLD4 POLR2A POLR2C POLR2E POLR2F POLR2G POLR2I POLR2K PRKDC RAD23B RFC3 RFC5 RPA1 RPA2 RPA3 TDG TDP1 UBA52 UBE2T XAB2 XPA XRCC1 XRCC4	1
REACTOME_RNA_POL_II_PRE_TRANSCRIPTION_EVENTS		-0.834525	0.778607	0.927791	GTF2A2 GTF2H1 POLR2H SSRP1 TAF5	-1.86674	0.001	0.007582	CCNH CDK7 ERCC3 GTF2A1 GTF2B GTF2E1 GTF2F1 GTF2H3 GTF2H4 NCBP1 POLR2A POLR2B POLR2C POLR2D POLR2E POLR2F POLR2G POLR2K SUPT16H SUPT4H1 TAF11 TAF12 TAF13 TBP TCEB1	-1.71304	0.00568182	0.0506654	CCNH CDK7 CDK9 CTDP1 ERCC2 ERCC3 GTF2A1 GTF2F2 GTF2H3 MNAT1 NCBP2 POLR2A POLR2C POLR2E POLR2F POLR2G POLR2I TAF10 TAF11 TAF4B TAF6 TBP	1
REACTOME_SYNTHESIS_OF_SUBSTRATES_IN_N_GLYCAN_BIOSYTHESIS		0.938649	0.52963	0.727513	GMPPA GNPNAT1 PMM2	-1.90914	0.001	0.00529205	ALG5 DOLK DPM1 GNPNAT1 MPI PGM3 PMM1	-1.46366	0.0707457	0.187147	ALG5 DOLK DPM1 DPM2 GNPNAT1 MPI PGM3 PMM1	1
REACTOME_CALNEXIN_CALRETICULIN_CYCLE		-0.806132	0.725322	0.939735	PRKCSH UGGT2	-1.86148	0.001	0.00790141	CANX EDEM1 EDEM2 EDEM3 GANAB MAN1B1 PDIA3 PRKCSH UGGT2	-1.52466	0.0461847	0.147862	GANAB MAN1B1 PRKCSH UGGT2	1
REACTOME_GABA_SYNTHESIS_RELEASE_REUPTAKE_AND_DEGRADATION		-1.24694	0.199571	0.465351	ALDH5A1 RAB3A SLC6A1 SLC6A11 SNAP25 SYT1	-1.86375	0.00180505	0.00778558	ABAT ALDH5A1 DNAJC5 GAD1 GAD2 RAB3A RIMS1 SLC32A1 SLC6A1 SNAP25 STX1A STXBP1 SYT1 VAMP2	-1.81367	0.0019084	0.0250101	ABAT ALDH5A1 DNAJC5 GAD1 GAD2 RAB3A RIMS1 SLC32A1 SLC6A1 SLC6A12 SNAP25 STXBP1 SYT1 VAMP2	1
REACTOME_TRANSFERRIN_ENDOCYTOSIS_AND_RECYCLING		0.808912	0.746296	0.876015	ATP6V0B ATP6V0E1 ATP6V1B2 ATP6V1D TCIRG1	-1.88453	0.001	0.00653093	ATP6V0B ATP6V0C ATP6V0D1 ATP6V1A ATP6V1B2 ATP6V1D ATP6V1E1 ATP6V1G1 ATP6V1G2 ATP6V1H MCOLN1 TFRC	-1.4122	0.0834915	0.221639	ATP6V0C ATP6V0D1 ATP6V1A ATP6V1B2 ATP6V1C2 ATP6V1D ATP6V1E1 ATP6V1G1 ATP6V1G2 ATP6V1H TFRC	1
REACTOME_HIV_LIFE_CYCLE		1.14463	0.178457	0.469147	BANF1 CCR5 CXCR4 ELL GTF2A2 GTF2E2 GTF2H1 GTF2H2B HMGA1 LIG1 NMT1 NUP188 NUP205 NUP210 NUP214 NUP35 NUP43 NUP62 NUP85 NUP88 NUPL1 POLR2H POLR2I POLR2J PSIP1 RAE1 RAN RANGAP1 RCC1 RPS27A SSRP1 SUPT16H SUPT4H1 TAF4 TAF4B TAF5 TCEB2 TSG101 VPS37C XPO1 XRCC5	-2.10045	0.001	0.0011789	CCNH CDK7 CDK9 ERCC3 FEN1 GTF2A1 GTF2B GTF2E1 GTF2F1 GTF2H3 GTF2H4 LIG4 NCBP1 NMT1 NMT2 NUP107 NUP133 NUP214 NUP37 NUP43 NUP50 NUP54 NUP85 NUP93 NUPL1 NUPL2 POLR2A POLR2B POLR2C POLR2D POLR2E POLR2F POLR2G POLR2K POM121 RAE1 RANBP1 RANBP2 RANGAP1 RNGTT RNMT RPS27A SEH1L SUPT16H SUPT4H1 TAF11 TAF12 TAF13 TBP TCEB1 TPR TSG101 VPS28 VPS37A XPO1 XRCC4	-1.84623	0.001	0.0203691	AAAS CCNH CDK7 CDK9 CTDP1 ERCC2 ERCC3 GTF2A1 GTF2F2 GTF2H3 MNAT1 NCBP2 NMT2 NUP107 NUP133 NUP155 NUP205 NUP50 NUP54 NUP93 NUPL2 POLR2A POLR2C POLR2E POLR2F POLR2G POLR2I POM121 PSIP1 RANBP1 RANBP2 RNGTT RNMT TAF10 TAF11 TAF4B TAF6 TBP TSG101 UBA52 VPS28 XRCC4	1
REACTOME_RESPIRATORY_ELECTRON_TRANSPORT_ATP_SYNTHESIS_BY_CHEMIOSMOTIC_COUPLING_AND_HEAT_PRODUCTION_BY_UNCOUPLING_PROTEINS_		-1.32109	0.0626566	0.409433	ATP5D ATP5F1 ATP5O ATP6 COX1 COX2 COX4I1 COX6A1 COX6C COX7A2L COX7B ETFA ND2 ND4 ND6 NDUFA5 NDUFB10 NDUFC1 NDUFS7 NDUFV1 SDHC UQCRC1 UQCRC2	-1.94399	0.001	0.00378807	ATP5A1 ATP5B ATP5D ATP5F1 ATP5G1 ATP5H ATP5J ATP5L ATP5O COX5A COX6B1 COX6C COX7A2L COX7B COX8A CYC1 NDUFA1 NDUFA10 NDUFA11 NDUFA12 NDUFA3 NDUFA4 NDUFA5 NDUFA6 NDUFA7 NDUFA9 NDUFAB1 NDUFB10 NDUFB5 NDUFB6 NDUFB9 NDUFC1 NDUFS2 NDUFS3 NDUFS7 NDUFV1 NDUFV2 SDHA SDHB SDHC UCP2 UQCRB UQCRC1 UQCRC2 UQCRFS1 UQCRQ	-1.79189	0.001	0.0289661	ATP5A1 ATP5B ATP5C1 ATP5D ATP5F1 ATP5J ATP5L ATP5O COX4I1 COX5A COX6B1 COX6C COX7A2L COX7B COX7C COX8A CYC1 ETFA ETFB NDUFA1 NDUFA10 NDUFA11 NDUFA12 NDUFA2 NDUFA3 NDUFA4 NDUFA5 NDUFA6 NDUFA7 NDUFA8 NDUFAB1 NDUFB10 NDUFB5 NDUFB6 NDUFB8 NDUFB9 NDUFC1 NDUFS2 NDUFS3 NDUFV1 NDUFV2 NDUFV3 SDHA SDHB SDHC SDHD UCP2 UQCRC1 UQCRC2 UQCRFS1	1
REACTOME_FORMATION_OF_THE_HIV1_EARLY_ELONGATION_COMPLEX		-1.20617	0.22069	0.519268	CCNH GTF2F2 GTF2H3 POLR2A POLR2F	-1.99181	0.00168919	0.00251	CCNH CDK7 ERCC3 GTF2F1 GTF2H3 GTF2H4 NCBP1 POLR2A POLR2B POLR2C POLR2D POLR2E POLR2F POLR2G POLR2K SUPT4H1	-1.63061	0.00757576	0.0841849	CCNH CDK7 CTDP1 ERCC2 ERCC3 GTF2F2 GTF2H3 MNAT1 NCBP2 POLR2A POLR2C POLR2E POLR2F POLR2G POLR2I	1
REACTOME_CHOLESTEROL_BIOSYNTHESIS		-1.4519	0.0562347	0.35584	DHCR7 EBP HMGCR HMGCS1 MVK PMVK TM7SF2	-1.95902	0.001	0.00335225	DHCR24 EBP FDPS HMGCR HMGCS1 IDI1 LSS MSMO1 MVD NSDHL TM7SF2	-1.51943	0.0308285	0.150859	DHCR7 EBP HMGCR HMGCS1 IDI1 IDI2 MVD MVK PMVK TM7SF2	1
PID_CERAMIDE_PATHWAY		1.92957	0.001	0.00668495	BAG4 BCL2 BIRC3 CTSD EGF EIF2A EIF2AK2 FADD MADD MAP3K1 MAP4K4 MAPK1 NFKBIA NSMAF PRKCZ PRKRA RAF1 RELA SMPD1 SPHK2 TNFRSF1A TRADD TRAF2	1.34428	0.066838	0.25014	BCL2 BIRC3 MAP4K4 MAPK3 NFKB1 NFKBIA TNFRSF1A	1.71674	0.00436681	0.0376614	BAX BCL2 BIRC3 CASP8 CTSD EGF EIF2AK2 FADD MAP3K1 NFKB1 NFKBIA RELA SPHK2 TNF TNFRSF1A TRADD TRAF2	1
REACTOME_NOD1_2_SIGNALING_PATHWAY		1.9398	0.001	0.00599789	BIRC2 BIRC3 CASP1 CASP2 CASP4 CYLD IKBKB IKBKG IRAK1 IRAK2 MAPK12 MAPK13 MAPK14 NOD1 NOD2 TNFAIP3 TRAF6	1.04002	0.396635	0.542322	BIRC3 IRAK1 MAPK11 NOD2 RIPK2 TNFAIP3	1.8737	0.00209205	0.0109959	BIRC2 BIRC3 CASP1 CASP4 CASP8 CASP9 CHUK IKBKB IRAK1 IRAK2 MAP2K6 NOD2 RIPK2 TNFAIP3	1
REACTOME_NUCLEOTIDE_BINDING_DOMAIN_LEUCINE_RICH_REPEAT_CONTAINING_RECEPTOR_NLR_SIGNALING_PATHWAYS		2.05634	0.001	0.00181449	AIM2 BCL2 BIRC2 BIRC3 CASP1 CASP2 CASP4 CYLD HSP90AB1 IKBKB IKBKG IRAK1 IRAK2 MAPK12 MAPK13 MAPK14 NOD1 NOD2 P2RX7 PANX1 PSTPIP1 PYCARD TNFAIP3 TRAF6	1.17877	0.173267	0.3873	AIM2 BCL2 BIRC3 IRAK1 MAPK11 MEFV NOD2 P2RX7 RIPK2 TNFAIP3	1.80126	0.0020202	0.0210748	AIM2 BCL2 BIRC2 BIRC3 CASP1 CASP4 CASP8 CASP9 CHUK IKBKB IRAK1 IRAK2 MAP2K6 NLRP3 NOD2 P2RX7 RIPK2 TNFAIP3	1
KEGG_TOLL_LIKE_RECEPTOR_SIGNALING_PATHWAY		1.88015	0.001	0.0117606	CCL4 CCL5 CD14 CD40 CTSK CXCL10 CXCL9 FADD IFNAR1 IFNAR2 IKBKB IKBKE IKBKG IRAK1 IRF3 IRF7 LY96 MAPK1 MAPK12 MAPK13 MAPK14 MYD88 NFKBIA PIK3CD PIK3R5 RELA STAT1 TICAM1 TLR6 TLR8 TRAF3 TRAF6	1.41826	0.0145349	0.201233	CCL4 CCL5 CD40 CD80 CXCL10 IFNA10 IFNAR1 IFNAR2 IFNB1 IL12A IRAK1 IRF7 MAP2K7 MAPK11 MAPK3 MYD88 NFKB1 NFKBIA PIK3CD PIK3R2 PIK3R5 STAT1 TIRAP TLR4 TLR5 TLR6 TLR9	1.95799	0.001	0.00538739	CASP8 CCL4 CCL5 CD86 CHUK CXCL10 CXCL9 FADD IFNA10 IFNAR1 IFNAR2 IKBKB IRAK1 IRF3 IRF7 JUN LBP MAP2K6 MYD88 NFKB1 NFKBIA PIK3R1 PIK3R5 RELA STAT1 TLR3 TLR4 TLR6 TLR8 TNF TRAF3	1
KEGG_NOD_LIKE_RECEPTOR_SIGNALING_PATHWAY		1.79028	0.001	0.0260379	BIRC2 BIRC3 CARD6 CASP1 CCL5 CCL8 HSP90AA1 HSP90AB1 HSP90B1 IKBKB IKBKG MAPK1 MAPK12 MAPK13 MAPK14 NAIP NFKBIA NFKBIB NOD1 NOD2 PSTPIP1 PYCARD RELA SUGT1 TNFAIP3 TRAF6	1.44787	0.0280612	0.187502	BIRC3 CARD18 CARD6 CARD8 CCL11 CCL2 CCL5 CCL8 HSP90B1 IL18 MAPK11 MAPK3 MEFV NFKB1 NFKBIA NFKBIB NLRC4 NOD2 RIPK2 TNFAIP3	2.14139	0.001	0.000744599	BIRC2 BIRC3 CARD18 CARD6 CARD8 CASP1 CASP5 CASP8 CCL2 CCL5 CCL7 CCL8 CHUK HSP90AA1 HSP90B1 IKBKB NFKB1 NFKBIA NFKBIB NLRP3 NOD2 PYCARD RELA RIPK2 SUGT1 TNF TNFAIP3	1
KEGG_JAK_STAT_SIGNALING_PATHWAY		1.49195	0.00437318	0.137599	CBL CREBBP GRB2 IFNAR1 IFNAR2 IFNGR2 IL10RA IL10RB IL15 IL15RA IL2RG IL3RA IL4R IL6R IL6ST IL7R IRF9 PIAS4 PIK3CD PIK3R2 PIK3R5 PIM1 PRLR PTPN6 SOCS3 SOCS4 SOCS5 SOCS7 SOS1 SPRED1 SPRED2 SPRY2 STAT1 STAT2 STAT5A STAT6 TYK2	1.67564	0.001	0.095891	CBL CCND1 CREBBP CRLF2 CSF3 CTF1 EP300 GH2 IFNA10 IFNAR1 IFNAR2 IFNB1 IFNGR1 IL10 IL10RA IL11 IL12A IL12RB1 IL20 IL21R IL22RA2 IL2RA IL2RG IL3 IL3RA IL4 IL6R IL6ST IL7 IL9 IRF9 LEPR LIF OSM PIAS4 PIK3CD PIK3R2 PIK3R5 SOCS1 SOCS4 SOS1 SPRY1 SPRY2 STAT1 STAT2 TSLP TYK2	1.90471	0.001	0.00912775	CBL CCND3 CREBBP CSF2RB EP300 IFNA10 IFNAR1 IFNAR2 IFNG IFNGR1 IFNGR2 IL10 IL10RA IL12RB1 IL15 IL22 IL22RA1 IL22RA2 IL23R IL2RA IL2RB IL2RG IL4 IL6ST IL7 IL7R IL9R IRF9 LEPR LIF PIAS4 PIK3R1 PIK3R5 SOCS1 SOCS4 SPRY2 STAT1 STAT2 STAT3 STAT5A STAT6	1
KEGG_NATURAL_KILLER_CELL_MEDIATED_CYTOTOXICITY		1.70516	0.001	0.0468402	CD247 CD48 GRB2 GZMB HLA-A HLA-B HLA-C HLA-E HLA-G HRAS ICAM1 ICAM2 IFNAR1 IFNAR2 IFNGR2 LCK LCP2 MAPK1 MICA MICB NFAT5 NFATC2 NFATC3 NFATC4 PIK3CD PIK3R2 PIK3R5 PLCG1 PPP3CC PRKCA PTK2B PTPN6 RAC3 RAF1 SH3BP2 SHC1 SOS1 SYK TNFRSF10A TNFRSF10B TNFRSF10D TYROBP VAV1 VAV3	1.50991	0.001	0.15498	CASP3 CD244 FASLG FYN GZMB HLA-A IFNA10 IFNAR1 IFNAR2 IFNB1 IFNGR1 KIR2DL1 KIR2DL4 KIR2DS4 KLRC3 KLRD1 MAPK3 MICB NCR1 NFAT5 NFATC1 NFATC3 NFATC4 PIK3CD PIK3R2 PIK3R5 PLCG1 RAF1 SH3BP2 SOS1 TNFRSF10A TNFRSF10B TNFRSF10D VAV2 VAV3 ZAP70	1.96272	0.001	0.00509306	CASP3 CD48 FYN GZMB HLA-A HLA-B HLA-C HLA-E HLA-G IFNA10 IFNAR1 IFNAR2 IFNG IFNGR1 IFNGR2 ITGAL KIR2DL1 KIR2DL4 KIR2DS1 KIR2DS3 KIR3DL1 KLRC3 LCK LCP2 MICA MICB NFAT5 NFATC3 PIK3CD PIK3R1 PIK3R5 PLCG1 PLCG2 PPP3CC PRF1 PRKCA TNF TNFRSF10A TNFRSF10B TNFRSF10D TNFSF10 TYROBP ULBP2 VAV1 VAV2	1
KEGG_INTESTINAL_IMMUNE_NETWORK_FOR_IGA_PRODUCTION		1.36343	0.0649123	0.233095	CCL27 CD40 CD86 CXCR4 HLA-DMA HLA-DOA HLA-DPA1 HLA-DPB1 HLA-DQA1 HLA-DQB1 HLA-DRA ICOS IL15 IL15RA ITGA4 LTBR MAP3K14 TNFSF13 TNFSF13B	1.67319	0.00496278	0.095088	CCL25 CCL27 CD40 CD40LG CD80 CXCL12 HLA-DMB HLA-DOB HLA-DQB1 IL10 IL4 ITGB7 LTBR MAP3K14 PIGR TNFRSF13B TNFRSF13C TNFSF13B	1.98954	0.001	0.00407798	CCL25 CCL27 CCR9 CD28 CD80 CD86 CXCL12 CXCR4 HLA-DMA HLA-DOA HLA-DOB HLA-DPA1 HLA-DQA1 HLA-DQB1 ICOS IL10 IL15 IL15RA IL4 ITGA4 MADCAM1 PIGR TNFRSF17 TNFSF13B	1
KEGG_LEISHMANIA_INFECTION		1.62378	0.00171527	0.0781864	C3 FCGR2A HLA-DMA HLA-DOA HLA-DPB1 HLA-DQA1 HLA-DQB1 IFNGR1 IFNGR2 IRAK1 ITGA4 ITGAM ITGB2 JAK2 MAPK1 MAPK12 MAPK13 MAPK14 MYD88 NCF1 NCF2 NCF4 NFKBIA NFKBIB PTPN6 RELA STAT1 TLR2 TLR4 TRAF6	1.66855	0.00505051	0.0958006	CR1 HLA-DMB HLA-DOB HLA-DQB1 IFNGR1 IL12A IL1A IL4 IRAK1 MAPK11 MAPK3 NFKB1 NFKBIA NFKBIB STAT1 TGFB2 TLR4	2.01238	0.001	0.00365256	FCGR1A FCGR2C HLA-DMA HLA-DOA HLA-DOB HLA-DQB1 IFNG IFNGR1 IFNGR2 IL10 IL4 IRAK1 ITGA4 JUN MYD88 NCF1 NCF2 NCF4 NFKB1 NFKBIA NFKBIB RELA STAT1 TGFB2 TLR4 TNF	1
KEGG_AUTOIMMUNE_THYROID_DISEASE		1.60487	0.0122378	0.0845606	CD40 GZMB HLA-A HLA-B HLA-C HLA-DPB1 HLA-DQB1 HLA-E HLA-F HLA-G	1.66099	0.00508906	0.098782	CD40 CD40LG CD80 CGA CTLA4 FASLG GZMB HLA-A HLA-B HLA-C HLA-DMB HLA-DOA HLA-DOB HLA-DQA1 HLA-DQB1 HLA-F IFNA10 IFNA14 IFNA4 IL10 IL2 IL4 IL5 PRF1 TSHB TSHR	2.1853	0.001	0.000515491	CD28 CD80 CD86 CTLA4 GZMB HLA-A HLA-B HLA-C HLA-DMA HLA-DOA HLA-DOB HLA-DPA1 HLA-DQA1 HLA-DQB1 HLA-E HLA-F HLA-G IFNA10 IFNA16 IL10 IL4 PRF1	1
KEGG_ALLOGRAFT_REJECTION		1.80352	0.001	0.0227444	CD40 GZMB HLA-A HLA-B HLA-C HLA-DPB1 HLA-DQB1 HLA-E HLA-F HLA-G	1.96575	0.001	0.0238553	CD40 CD40LG CD80 FASLG GZMB HLA-A HLA-B HLA-C HLA-DMB HLA-DOA HLA-DOB HLA-DQA1 HLA-DQB1 HLA-F IL10 IL12A IL2 IL4 IL5 PRF1 TNF	2.32065	0.001	0	CD28 CD86 GZMB HLA-A HLA-B HLA-C HLA-DMA HLA-DOA HLA-DOB HLA-DQB1 HLA-E HLA-F HLA-G IFNG IL10 IL4 PRF1 TNF	1
KEGG_GRAFT_VERSUS_HOST_DISEASE		1.81283	0.00178571	0.022896	GZMB HLA-A HLA-B HLA-C HLA-DPB1 HLA-DQB1 HLA-E HLA-F HLA-G	1.92963	0.001	0.031188	CD80 FASLG GZMB HLA-A HLA-B HLA-C HLA-DMB HLA-DOA HLA-DOB HLA-DQA1 HLA-DQB1 HLA-F HLA-G IL1A IL2 IL6 KIR2DL1 KIR2DL2 KIR2DL3 KIR2DL5A KIR3DL1 KLRD1 PRF1 TNF	2.25955	0.001	0	CD28 CD80 CD86 GZMB HLA-A HLA-B HLA-C HLA-DMA HLA-DOA HLA-DOB HLA-DPA1 HLA-DQA1 HLA-DQB1 HLA-E HLA-F HLA-G IFNG KIR2DL1 KIR2DL2 KIR3DL1 KLRD1 PRF1 TNF	1
BIOCARTA_CASPASE_PATHWAY		1.55741	0.0302491	0.10104	APAF1 BIRC2 BIRC3 CASP1 CASP2 CASP3 CASP4 CASP6 CASP7 CASP8 CYCS DFFB GZMB LMNB2 PRF1 XIAP	1.51811	0.0372093	0.151464	BIRC3 CASP10 CASP3 CASP6 CYCS DFFA GZMB LMNB1	1.9081	0.001	0.008896	APAF1 BIRC2 BIRC3 CASP1 CASP10 CASP2 CASP3 CASP4 CASP6 CASP7 CASP8 CASP9 GZMB PRF1	1
BIOCARTA_CTL_PATHWAY		1.50505	0.0600375	0.130499	B2M CD247 CD3D CD3E CD3G GZMB HLA-A ICAM1 ITGB2 PRF1	1.54921	0.045045	0.142694	B2M CD3D CD3G FASLG GZMB HLA-A ICAM1 PRF1	1.89473	0.001	0.00992598	B2M CD3E CD3G GZMB HLA-A PRF1	1
BIOCARTA_KERATINOCYTE_PATHWAY		1.67718	0.00171527	0.0553139	BCL2 CEBPA DAXX ETS1 HRAS IKBKB MAP3K1 MAP3K14 MAP3K5 MAPK1 MAPK13 MAPK14 NFKBIA PRKCA PRKCE PRKCH RAF1 RELA SP1 TNFRSF1A TNFRSF1B TRAF2	1.729	0.001	0.08011	BCL2 DAXX EGF ETS1 FASLG HOXA7 MAP2K7 MAP3K1 MAP3K14 MAP3K5 MAPK3 NFKB1 NFKBIA PRKCH RAF1 SP1 TNFRSF1A TNFRSF1B TRAF2	2.08106	0.001	0.00167535	BCL2 CHUK DAXX EGF ETS1 IKBKB JUN MAP2K6 MAP3K1 MAP3K5 NFKB1 NFKBIA PRKCA RELA TNF TNFRSF1A TNFRSF1B TRAF2	1
BIOCARTA_NTHI_PATHWAY		1.69503	0.00711744	0.0499474	CHUK CREBBP IKBKB MAP3K14 MAPK14 MYD88 NFKBIA NR3C1 RELA SMAD4 TGFBR1 TGFBR2 TLR2	1.709	0.00674157	0.0833639	MAP3K14 MAPK11 NFKB1 NFKBIA	1.99309	0.00206186	0.00396233	CHUK CREBBP EP300 IKBKB MAP2K6 MYD88 NFKB1 NFKBIA NR3C1 RELA TNF	1
BIOCARTA_IL1R_PATHWAY		1.59013	0.0188356	0.0893279	ECSIT IKBKB IL1R1 IRAK1 IRAK2 IRAK3 MAP3K1 MAP3K14 MAPK14 MYD88 NFKBIA RELA TRAF6	1.42396	0.057072	0.199958	IFNB1 IL1A IL1R1 IRAK1 MAP3K1 MAP3K14 MYD88 NFKB1 NFKBIA TGFB2 TGFB3	2.02379	0.001	0.00369972	CHUK IKBKB IL1R1 IL1RN IRAK1 IRAK2 JUN MAP2K6 MAP3K1 MYD88 NFKB1 NFKBIA RELA TGFB2 TNF	1
SA_MMP_CYTOKINE_CONNECTION		1.5773	0.0252252	0.095713	CSF1 IL6R TNFRSF1A TNFRSF1B TNFSF8	1.70204	0.00700935	0.085591	CSF1 IL6R TGFB2 TNFRSF1A TNFRSF1B TNFSF8	1.89713	0.00428266	0.00981406	CD44 CSF1 TGFB2 TNF TNFRSF1A TNFRSF1B TNFSF8	1
PID_NFKAPPAB_CANONICAL_PATHWAY		1.88854	0.001	0.0111349	ATM BIRC2 CYLD ERC1 IKBKB IKBKG NFKBIA NOD2 PRKCA RAN RELA TNFAIP3 TNFRSF1A TRAF6 UBE2D3 XPO1	1.48243	0.0487179	0.169845	ERC1 NFKB1 NFKBIA NOD2 RIPK2 TNFAIP3 TNFRSF1A UBE2D3	2.00085	0.001	0.00368576	BCL10 BIRC2 CHUK IKBKB NFKB1 NFKBIA NOD2 PRKCA RELA RIPK2 TNF TNFAIP3 TNFRSF1A	1
PID_IL12_2PATHWAY		1.68722	0.00169492	0.0515248	B2M CCL4 CD247 CD3E CD8A EOMES GZMA GZMB HLA-A IL1R1 LCK MAPK14 NFKB2 RELA SPHK2 STAT1 STAT5A STAT6 TYK2	1.83571	0.0026455	0.0491528	B2M CCL4 CCR5 CD4 CD8A CD8B EOMES FASLG GZMB HLA-A HLX IL12A IL12RB1 IL18 IL18R1 IL18RAP IL1R1 IL2RA IL2RG IL4 MTOR NFKB1 RIPK2 SOCS1 STAT1 STAT5A TBX21 TYK2	2.5823	0.001	0	B2M CCL4 CCR5 CD3E CD3G EOMES GZMA GZMB HLA-A IFNG IL12RB1 IL18R1 IL1R1 IL2RA IL2RB IL2RG IL4 LCK MAP2K6 NFKB1 RELA RIPK2 SOCS1 SPHK2 STAT1 STAT3 STAT5A STAT6	1
PID_IFNG_PATHWAY		1.58027	0.00694444	0.0948268	CBL CEBPB CREBBP IRF1 IRF9 MAPK1 PIAS4 RAPGEF1 STAT1	1.39156	0.0515971	0.218687	CBL CEBPB IFNGR1 IRF1 IRF9 MAP3K11 MAPK3 PIAS4 RAPGEF1 SOCS1 STAT1	2.10076	0.001	0.00154238	CASP1 CBL CEBPB CREBBP CRKL EP300 IFNG IFNGR1 IRF1 IRF9 MAP3K1 PIK3R1 SOCS1 STAT1 STAT3	1
PID_IL23_PATHWAY		1.46408	0.0170358	0.155858	CD3E CXCL9 ITGA3 NFKBIA RELA SOCS3 STAT1 STAT5A TYK2	1.36493	0.0839329	0.239216	CCL2 CD4 CXCL9 IL12RB1 IL18 IL18R1 IL18RAP IL23R ITGA3 NFKB1 NFKBIA SOCS3 STAT1 STAT5A TNF TYK2	2.18825	0.001	0.000465374	CCL2 CD3E CXCL9 IFNG IL12RB1 IL18R1 IL23R ITGA3 NFKB1 NFKBIA PIK3R1 RELA STAT1 STAT3 STAT5A TNF	1
REACTOME_EXTRINSIC_PATHWAY_FOR_APOPTOSIS		1.87867	0.001	0.0116808	FADD TNFRSF10B TNFRSF1A TRADD TRAF2	1.67667	0.0169133	0.0967182	CASP10 FASLG RIPK1 TNF TNFRSF10B TNFRSF1A TRAF2	1.90141	0.00203666	0.00928887	CASP10 CASP8 FADD TNF TNFRSF10B TNFRSF1A TNFSF10 TRADD TRAF2	1
REACTOME_IMMUNOREGULATORY_INTERACTIONS_BETWEEN_A_LYMPHOID_AND_A_NON_LYMPHOID_CELL		1.74878	0.00164474	0.0344275	AMICA1 B2M C3 CD247 CD3E CD3G CD40 CD8A CD96 CRTAM FCGR2B HLA-A HLA-B HLA-C HLA-F HLA-G ICAM1 ICAM2 IFITM1 KIR2DL2 LILRB1 LILRB2 LILRB3 LILRB5 TYROBP	1.99696	0.001	0.0197984	B2M CD19 CD200R1 CD226 CD3D CD3E CD3G CD40 CD40LG CD81 CD8A CD8B CD96 FCGR2B HLA-A HLA-B HLA-C HLA-F HLA-G ICAM1 ICAM3 ICAM4 IFITM1 ITGB7 KIR2DL1 KIR2DL2 KIR2DL3 KIR2DL4 KIR2DS1 KIR2DS2 KIR3DL1 KLRD1 LILRA1 LILRB1 LILRB2 LILRB3 PVR SELL ULBP1	2.27108	0.001	0	AMICA1 B2M C3 CD200R1 CD247 CD3D CD3E CD3G CD81 CD8A CD96 CRTAM FCGR2B HLA-A HLA-B HLA-C HLA-F HLA-G ICAM3 IFITM1 ITGAL KIR2DL1 KIR2DL2 KIR2DL4 KIR2DS1 KIR2DS2 KIR3DL1 KLRD1 LILRB1 LILRB2 LILRB3 PVR TYROBP ULBP2	1
REACTOME_ANTIGEN_ACTIVATES_B_CELL_RECEPTOR_LEADING_TO_GENERATION_OF_SECOND_MESSENGERS		1.5585	0.0175747	0.101573	CBL GRB2 ITPR2 ITPR3 ORAI1 PIK3CD PLCG1 SH3KBP1 SHC1 SOS1 STIM1 SYK VAV1	1.72082	0.00697674	0.079772	BTK CBL CD79A FYN ITPR2 ITPR3 ORAI1 PIK3CD PLCG1 SOS1	2.1681	0.001	0.000558449	BLK CBL CD79B FYN ITPR2 ITPR3 ORAI1 PIK3CD PIK3R1 PLCG1 PLCG2 VAV1	1
REACTOME_RNA_POL_I_PROMOTER_OPENING		1.379	0.0619469	0.222836	H2AFX H2AFZ HIST1H2AC HIST1H2BD HIST1H2BJ HIST1H2BK HIST1H3E HIST1H4H MBD2 UBTF	2.06014	0.001	0.0125207	H2AFX HIST1H2AB HIST1H2AC HIST1H2AE HIST1H2BB HIST1H2BC HIST1H2BD HIST1H2BE HIST1H2BK HIST1H2BL HIST1H2BM HIST1H2BN HIST1H2BO HIST1H3A HIST1H3B HIST1H3E HIST1H3F HIST1H3G HIST1H4A HIST1H4D HIST1H4H HIST1H4I HIST1H4J HIST1H4L HIST2H2BE MAPK3 UBTF	2.09188	0.001	0.00169963	H2AFX HIST1H2AB HIST1H2AC HIST1H2AE HIST1H2AJ HIST1H2BA HIST1H2BC HIST1H2BD HIST1H2BE HIST1H2BH HIST1H2BJ HIST1H2BK HIST1H2BL HIST1H3E HIST1H3F HIST1H4A HIST1H4D HIST1H4H HIST1H4L HIST2H2BE MBD2	1
REACTOME_TRAF6_MEDIATED_IRF7_ACTIVATION		1.76546	0.00361011	0.0311309	CREBBP IFIH1 IKBKE IRF1 IRF2 IRF3 IRF7 RNF135 SIKE1 TRAF2 TRAF6 TRIM25	1.46191	0.0567376	0.1796	CREBBP DDX58 EP300 IFIH1 IFNA10 IFNB1 IRF1 IRF2 IRF7 RNF135 TANK TRAF2 TRIM25	2.07978	0.001	0.00165466	CREBBP DDX58 EP300 IFIH1 IFNA10 IFNA16 IRF1 IRF2 IRF3 IRF7 SIKE1 TRAF2 TRIM25	1
REACTOME_TRAF3_DEPENDENT_IRF_ACTIVATION_PATHWAY		1.76387	0.00189394	0.0304954	CREBBP IFIH1 IKBKE IRF3 IRF7 RNF135 SIKE1 TRAF3 TRIM25	1.55894	0.0324826	0.137772	CREBBP DDX58 EP300 IFIH1 IFNB1 IRF7 RNF135 TRIM25	2.00233	0.001	0.00378027	CREBBP DDX58 EP300 IFIH1 IRF3 IRF7 TRAF3 TRIM25	1
REACTOME_REGULATION_OF_IFNA_SIGNALING		1.72232	0.00540541	0.0428011	IFNAR1 IFNAR2 STAT1 STAT2 TYK2	1.41524	0.0700483	0.203673	IFNA10 IFNAR1 IFNAR2 IFNB1 SOCS1 STAT1 STAT2 TYK2 USP18	1.96848	0.001	0.00488643	IFNAR1 IFNAR2 SOCS1 STAT1 STAT2 USP18	1
REACTOME_REGULATION_OF_MRNA_STABILITY_BY_PROTEINS_THAT_BIND_AU_RICH_ELEMENTS		1.36894	0.0410095	0.230007	DCP1A DCP2 EIF4G1 ELAVL1 EXOSC1 EXOSC7 HSPB1 MAPK14 MAPKAPK2 NUP214 PRKCA PSMA2 PSMA4 PSMA7 PSMB1 PSMB2 PSMB5 PSMB6 PSMB8 PSMB9 PSMD1 PSMD13 PSMD2 PSMD3 PSMD7 PSME1 PSMF1 TNFSF13 XPO1 XRN1	-2.05646	0.001	0.00142431	ANP32A DIS3 EXOSC2 EXOSC4 EXOSC5 EXOSC6 EXOSC7 EXOSC8 EXOSC9 MAPK14 NUP214 PARN PRKCD PSMA1 PSMA2 PSMA3 PSMA4 PSMA5 PSMA7 PSMB1 PSMB3 PSMB4 PSMB5 PSMB6 PSMB7 PSMC1 PSMC2 PSMC3 PSMC4 PSMC5 PSMC6 PSMD1 PSMD10 PSMD11 PSMD12 PSMD13 PSMD14 PSMD2 PSMD3 PSMD4 PSMD5 PSMD7 PSMD8 PSME4 RPS27A XPO1 YWHAB YWHAZ	0.948348	0.566075	0.71171	AKT1 ANP32A DCP2 DIS3 EXOSC2 EXOSC5 EXOSC6 EXOSC9 KHSRP PABPC1 PARN PSMA5 PSMB1 PSMB3 PSMC1 PSMC2 PSMC5 PSMD1 PSMD11 PSMD12 UBA52 YWHAZ	1
REACTOME_HOST_INTERACTIONS_OF_HIV_FACTORS		1.45736	0.00991736	0.16038	AP1B1 AP1G1 AP2A2 AP2S1 ARF1 B2M BTRC CD247 DOCK2 FYN HLA-A HMGA1 LCK NUP188 NUP205 NUP210 NUP214 NUP35 NUP43 NUP62 NUP85 NUP88 NUPL1 PACS1 PAK2 PSMA2 PSMA4 PSMA7 PSMB1 PSMB2 PSMB5 PSMB6 PSMB8 PSMB9 PSMD1 PSMD13 PSMD2 PSMD3 PSMD7 PSME1 PSMF1 RAE1 RAN RCC1 TCEB2 XPO1	-2.12572	0.001	0.00125537	AP1G1 AP1M1 AP1S1 AP1S2 AP2A1 AP2A2 AP2B1 AP2M1 AP2S1 ATP6V1H BTRC CDK9 CUL5 ELMO1 KPNA1 KPNB1 NPM1 NUP107 NUP133 NUP214 NUP37 NUP43 NUP50 NUP54 NUP85 NUP93 NUPL1 NUPL2 POM121 PSMA1 PSMA2 PSMA3 PSMA4 PSMA5 PSMA7 PSMB1 PSMB3 PSMB4 PSMB5 PSMB6 PSMB7 PSMC1 PSMC2 PSMC3 PSMC4 PSMC5 PSMC6 PSMD1 PSMD10 PSMD11 PSMD12 PSMD13 PSMD14 PSMD2 PSMD3 PSMD4 PSMD5 PSMD7 PSMD8 PSME4 RAC1 RAE1 RAN RANBP1 RANBP2 RANG…	-1.18057	0.142315	0.482998	AAAS AP2A1 AP2M1 AP2S1 BTRC CDK9 CUL5 HCK KPNB1 NPM1 NUP107 NUP133 NUP155 NUP205 NUP50 NUP54 NUP93 NUPL2 PACS1 POM121 PSIP1 PSMA5 PSMB1 PSMB3 PSMB7 PSMC1 PSMC2 PSMC3 PSMC5 PSMC6 PSMD1 PSMD11 PSMD12 PSMD4 PSMD6 PSMD8 PSME4 RANBP1 RANBP2 SEH1L SKP1 SLC25A5 SLC25A6 UBA52	1
KEGG_N_GLYCAN_BIOSYNTHESIS		1.96246	0.001	0.00514105	ALG12 ALG2 B4GALT1 B4GALT3 DPAGT1 MAN1A1 MGAT1 MGAT3 MGAT4A MGAT4B MGAT5 MOGS RPN2	-1.78599	0.00648298	0.0153827	ALG1 ALG13 ALG14 ALG2 ALG5 ALG6 ALG8 ALG9 DDOST DPM1 DPM2 FUT8 GANAB MAN1A1 MAN1B1 MAN1C1 MGAT2 MGAT4B MOGS RFT1 RPN1 RPN2 STT3B TUSC3	-0.890568	0.636905	0.831561	ALG13 ALG5 ALG6 ALG8 DPM1 DPM2 FUT8 GANAB MAN1B1 MGAT2 STT3B TUSC3	1
REACTOME_SIGNALLING_TO_ERKS		2.00946	0.001	0.00279046	CRK GRB2 HRAS MAPK1 MAPK12 MAPK13 MAPKAPK2 PLCG1 RALA RALGDS RAPGEF1 SHC1 SOS1	1.35684	0.0714286	0.241114	FRS2 MAPK11 MAPK3 MAPKAPK2 MAPKAPK3 NTRK1 RALGDS RAPGEF1	0.742664	0.898707	0.948206	BRAF KIDINS220 KRAS MAPK3 NGF NTRK1	1
KEGG_SPLICEOSOME		1.42767	0.013267	0.181294	ACIN1 AQR BUD31 CCDC12 CTNNBL1 CWC15 DDX23 DHX16 DHX8 HNRNPM HSPA1L HSPA6 ISY1 LSM7 NAA38 PPIH PRPF19 PRPF3 PRPF40B PRPF8 RBM17 RBM8A SART1 SF3A3 SF3B1 SF3B2 SF3B4 SF3B5 SNRNP200 SNRNP70 SNRPA SNRPB SNRPD3 SNRPG SRSF10 SRSF7 THOC1 TRA2A TXNL4A U2SURP USP39	-2.04093	0.001	0.00158759	AQR BCAS2 CDC40 CRNKL1 DDX42 DDX46 DHX15 DHX16 DHX38 DHX8 EFTUD2 EIF4A3 HNRNPA1 HNRNPA3 HNRNPC HNRNPK HNRNPU LSM2 LSM4 LSM5 LSM6 LSM7 NAA38 NCBP1 NCBP2 PCBP1 PLRG1 PPIH PPIL1 PQBP1 PRPF18 PRPF19 PRPF3 PRPF31 PRPF4 PRPF40B PRPF6 PRPF8 PUF60 RBM22 RBM25 RBM8A SART1 SF3A1 SF3A2 SF3A3 SF3B1 SF3B2 SF3B4 SF3B5 SLU7 SNRNP200 SNRNP40 SNRPA SNRPB SNRPD1 SNRPD2 SNRPD3 SNRPE SNRPF SNW1 SRSF1 SRSF3 SRSF4 SRS…	-1.54622	0.0018622	0.133539	BCAS2 CDC40 CRNKL1 CTNNBL1 DDX42 DDX46 DDX5 DHX15 DHX16 EIF4A3 HNRNPA3 HNRNPC HNRNPK HSPA2 LSM3 LSM5 NAA38 NCBP2 PLRG1 PPIH PRPF19 PRPF3 PRPF31 PRPF40B PRPF6 PRPF8 PUF60 RBM25 SART1 SF3A1 SF3A2 SF3A3 SF3B2 SLU7 SNRNP40 SNRNP70 SNRPA SNRPD1 SNRPD2 SNRPD3 SNRPE SRSF1 SRSF4 SRSF5 USP39 WBP11 XAB2 ZMAT2	1
REACTOME_METABOLISM_OF_NON_CODING_RNA		1.37664	0.0640569	0.224217	DDX20 GEMIN6 GEMIN7 NUP188 NUP205 NUP210 NUP214 NUP35 NUP43 NUP62 NUP85 NUP88 NUPL1 RAE1 SNRPB SNRPD3 SNRPG SNUPN	-2.09268	0.001	0.00108858	GEMIN2 GEMIN5 NCBP1 NUP107 NUP133 NUP214 NUP37 NUP43 NUP50 NUP54 NUP85 NUP93 NUPL1 NUPL2 PHAX POM121 PRMT5 RAE1 RANBP2 SEH1L SNRPB SNRPD1 SNRPD2 SNRPD3 SNRPE SNRPF TPR WDR77	-1.77353	0.00191571	0.0344527	AAAS GEMIN2 GEMIN5 NCBP2 NUP107 NUP133 NUP155 NUP205 NUP50 NUP54 NUP93 NUPL2 POM121 RANBP2 SNRPD1 SNRPE	1
REACTOME_BIOSYNTHESIS_OF_THE_N_GLYCAN_PRECURSOR_DOLICHOL_LIPID_LINKED_OLIGOSACCHARIDE_LLO_AND_TRANSFER_TO_A_NASCENT_PROTEIN		1.38616	0.0805009	0.216531	ALG12 ALG2 DPAGT1 GMPPA GNPNAT1 PMM2	-2.20865	0.001	0.000639712	ALG1 ALG13 ALG14 ALG2 ALG5 ALG6 ALG8 ALG9 DOLK DPM1 GNPNAT1 MPI PGM3 PMM1 RFT1	-1.53113	0.0527344	0.142335	ALG1 ALG13 ALG5 ALG6 ALG8 DOLK DPM1 DPM2 GNPNAT1 MPI PGM3 PMM1	1
REACTOME_HIV_INFECTION		1.35984	0.0200617	0.234381	AP1B1 AP1G1 AP2A2 AP2S1 ARF1 B2M BTRC CCR5 CD247 CXCR4 DOCK2 ELL FYN GTF2A2 GTF2E2 GTF2H1 GTF2H2B HLA-A HMGA1 LCK NUP188 NUP205 NUP210 NUP214 NUP35 NUP43 NUP62 NUP85 NUP88 NUPL1 PACS1 PAK2 POLR2H POLR2I PSMA2 PSMA4 PSMA7 PSMB1 PSMB2 PSMB5 PSMB6 PSMB8 PSMB9 PSMD1 PSMD13 PSMD2 PSMD3 PSMD7 PSME1 PSMF1 RAE1 RAN RCC1 SSRP1 SUPT16H SUPT4H1 TAF5 TCEB2 VPS37C XPO1 XRCC5	-2.26904	0.001	0.000234996	AP1M1 AP1S1 AP1S2 AP2A1 AP2A2 AP2B1 AP2M1 AP2S1 ATP6V1H CCNH CDK7 CDK9 CUL5 ELMO1 ERCC3 FEN1 GTF2A1 GTF2B GTF2E1 GTF2F1 GTF2H3 GTF2H4 KPNA1 KPNB1 LIG4 NCBP1 NMT1 NMT2 NPM1 NUP107 NUP133 NUP214 NUP37 NUP43 NUP50 NUP54 NUP85 NUP93 NUPL1 NUPL2 POLR2A POLR2B POLR2C POLR2D POLR2E POLR2F POLR2G POLR2K POM121 PSMA1 PSMA2 PSMA3 PSMA4 PSMA5 PSMA7 PSMB1 PSMB3 PSMB4 PSMB5 PSMB6 PSMB7 PSMC1 PSMC2 PSMC3 PSMC4…	-1.43989	0.0056391	0.198382	AAAS AP2A1 AP2M1 AP2S1 BTRC CCNH CDK7 CDK9 CTDP1 CUL5 ERCC2 ERCC3 GTF2A1 GTF2F2 GTF2H3 GTF2H4 HCK KPNB1 MNAT1 NCBP2 NMT2 NPM1 NUP107 NUP133 NUP155 NUP205 NUP50 NUP54 NUP93 NUPL2 PACS1 POLR2A POLR2C POLR2E POLR2F POLR2G POLR2I POLR2K POM121 PSIP1 PSMA5 PSMB1 PSMB3 PSMB7 PSMC1 PSMC2 PSMC3 PSMC5 PSMC6 PSMD1 PSMD11 PSMD12 PSMD4 PSMD6 RANBP1 RANBP2 RNGTT RNMT SEH1L SKP1 SLC25A5 SLC25A6 TAF10 TAF11 TAF…	1
BIOCARTA_TNFR2_PATHWAY		1.9797	0.00183824	0.00407096	IKBKAP IKBKB IKBKG MAP3K1 MAP3K14 NFKBIA RELA TNFAIP3 TNFRSF1B TRAF2 TRAF3	1.89463	0.00472813	0.0383809	LTA MAP3K1 MAP3K14 NFKB1 NFKBIA RIPK1 TANK TNFAIP3 TNFRSF1B TRAF2	1.80207	0.001	0.0211941	CHUK IKBKB MAP3K1 NFKB1 NFKBIA RELA TNFAIP3 TNFRSF1B TRAF2 TRAF3	1
ST_TUMOR_NECROSIS_FACTOR_PATHWAY		2.06049	0.001	0.00176408	BAG4 BIRC2 BIRC3 FADD IKBKG MAP3K3 NFKB2 NFKBIA NFKBIB RALBP1 TNFAIP3 TNFRSF1A TNFRSF1B TRADD TRAF2	1.67522	0.0148515	0.0949107	BIRC3 CASP3 MAP3K3 NFKB1 NFKBIA NFKBIB TNFAIP3 TNFRSF1A TNFRSF1B TONSL TRAF2	1.85169	0.001	0.0137394	BIRC2 BIRC3 CASP3 CASP8 FADD JUN NFKB1 NFKBIA NFKBIB RALBP1 TNF TNFAIP3 TNFRSF1A TNFRSF1B TRADD TRAF2	1
PID_IL27_PATHWAY		1.90445	0.00177936	0.00918928	IL27RA IL6ST STAT1 STAT2 STAT5A TYK2	1.40425	0.0829146	0.210157	EBI3 GATA3 IL12A IL12RB1 IL17A IL18 IL2 IL27 IL6ST STAT1 STAT2 STAT5A TBX21 TNF TYK2	1.88353	0.001	0.0102985	IFNG IL12RB1 IL6ST STAT1 STAT2 STAT3 STAT5A TNF	1
PID_TNF_PATHWAY		2.11006	0.001	0.00063507	ADAM17 BAG4 BIRC2 BIRC3 CYLD FADD IKBKB IKBKG MADD MAP3K3 MAP3K5 MAP4K4 NSMAF RELA RFFL SQSTM1 STAT1 TNFAIP3 TNFRSF1A TNFRSF1B TRADD TRAF2	1.72438	0.00542005	0.0804622	BIRC3 MAP2K7 MAP3K3 MAP3K5 MAP4K4 NFKB1 NRK SQSTM1 STAT1 TNFRSF1A TRAF2	1.77851	0.001	0.0238945	BIRC2 BIRC3 CASP8 CHUK FADD IKBKB MAP3K1 MAP3K5 NFKB1 RELA RFFL SQSTM1 STAT1 TNF TNFAIP3 TNFRSF1A TNFRSF1B TRADD TRAF2	1
